# Supplementary material for: Evidence of competition between electrogens shaping electroactive microbial communities in microbial electrolysis cells
Source: Front Microbiol. 2022 Dec 16;13:959211. doi: 10.3389/fmicb.2022.959211 (PMC9800620; doi:10.3389/fmicb.2022.959211)
Supplement: Supplementary file 1 [file Data_Sheet_1.CSV]

newSV	C1_Anode	C1_Cathode	C1_Suspension	C1_Tube	C2_Anode	C2_Cathode	C2_Foam	C2_Suspension	C3_Anode	C3_Cathode	C3_Suspension	T1_Anode	T1_Cathode	T1_Suspension	T1_Tube	T2_Anode	T2_Cathode	T2_Suspension	T3_Anode	T3_Cathode	T3_Suspension	S1_Anode	S1_Cathode	S1_Suspension	S2_Anode	S2_Cathode	S2_Suspension	S2_Tube	S3_Anode	S3_Cathode	S3_Foam	S3_Suspension	Inoculum	Kingdom	Phylum	Class	Order	Family	Genus	Species
ASV1	26600	10	12	13	26458	1973	672	14	8231	208	5	38935	3	11	3	36226	2	4	32903	4	7	26231	1	6	45370	1	12	0	383	2	44964	7	0	k__Bacteria	p__Proteobacteria	c__Deltaproteobacteria
ASV2	4	35692	89	2	1	291	78	28	2	13	0	5	7820	216	3	6	1	320	62	39923	331	9	7755	672	16	23355	951	14	30	73544	158	58	0	k__Archaea	p__Euryarchaeota	c__Methanobacteria	o__Methanobacteriales	f__Methanobacteriaceae	g__Methanobacterium
ASV3	3	9875	64	3	22	16120	2275	575	5	23201	3	10	11331	718	39	19	2	738	113	20684	588	16	19601	1389	22	753	569	19	47	1787	353	18	1	k__Archaea	p__Euryarchaeota	c__Methanobacteria	o__Methanobacteriales	f__Methanobacteriaceae
ASV4	18	2017	2395	11	17	360	23	2471	4	24	24927	13	517	1638	1	11	0	1921	8	1639	1991	2	1134	1439	19	58	8014	1	4	6	34	2126	13978	k__Bacteria	p__Ca_Fermentibacterota	c__Ca_Fermentibacteria	o__Ca_Fermentibacterales	f__Ca_Fermentibacteraceae	g__Ca_Fermentibacter	s__Ca_Fermentibacter_daniensis
ASV5	92	2208	101	25	17	15456	2813	182	12	7174	13	15	2880	101	6	58	1	142	77	16977	220	13	2489	250	24	7717	378	8	69	12200	548	17	3	k__Bacteria	p__Firmicutes	c__Clostridia	o__Clostridiales	f__Eubacteriaceae	g__Acetobacterium	s__midas_s_6214
ASV6	43	100	7599	1	11	167	33	10817	0	10	12	4	22	10202	0	19	0	1430	19	95	11179	3	184	2046	9	17	5703	1	6	0	44	7862	32	k__Archaea	p__Euryarchaeota	c__Methanomicrobia	o__Methanosarcinales	f__Methanosaetaceae	g__Methanothrix
ASV7	123835	2	0	0	5451	1	22	0	4588	23	1	5	0	0	0	1	1	0	723	0	2	1	0	0	0	0	0	1	84	0	1	0	0	k__Bacteria	p__Proteobacteria	c__Deltaproteobacteria	o__Desulfuromonadales	f__Geobacteraceae	g__Geobacter	s__midas_s_9397
ASV8	542	1	1	0	28	1	0	0	6262	0	2	111	0	0	0	168	0	0	8	0	0	8	0	0	6	0	0	0	30589	0	203	0	0	k__Bacteria	p__Proteobacteria	c__Deltaproteobacteria	o__Desulfuromonadales	f__Geobacteraceae	g__Geobacter	s__midas_s_9397
ASV9	131	904	3425	1	22	153	17	3422	21	32	331	135	83	2888	0	385	1	3146	219	273	5197	113	211	3442	288	10	5874	1	5	3	193	2885	72	k__Bacteria	p__Firmicutes	c__Clostridia	o__Clostridiales	f__Syntrophomonadaceae	g__Syntrophomonas	s__midas_s_3034
ASV10	4	163	32	0	5	4295	155	365	0	4203	0	8	6787	713	8	4	0	281	35	586	242	7	7153	1025	21	159	245	1	112	56	123	43	0	k__Archaea	p__Euryarchaeota	c__Methanobacteria	o__Methanobacteriales	f__Methanobacteriaceae	g__Methanobacterium	s__midas_s_9526
ASV11	20	692	1981	0	19	209	11	2484	4	37	725	6	58	2351	1	16	0	2347	9	355	2926	2	403	1834	29	12	4368	0	9	1	138	1611	588	k__Bacteria	p__Acidobacteria	c__Aminicenantia	o__Aminicenantales	f__midas_f_55	g__midas_g_55	s__midas_s_55
ASV12	383	245	278	32	68	197	16940	228	42	14	369	36	12	111	9	388	0	613	369	258	1030	36	20	273	36	5	377	0	133	4	1548	29	0	k__Bacteria	p__Spirochaetes	c__Leptospirae	o__Leptospirales	f__Leptospiraceae	g__Leptonema	s__Leptonema_illini
ASV13	322	1778	1397	3	5	108	5	944	2	49	44	29	54	1357	0	42	2	1957	666	415	2927	25	62	1019	134	13	1454	1	52	2	32	563	787	k__Bacteria	p__Chloroflexi	c__Anaerolineae	o__Caldilineales	f__Amarolineaceae	g__midas_g_667
ASV14	207	7789	306	7	92	6184	284	397	5	5341	6	34	664	212	2	1	0	24	41	336	190	54	489	55	25	142	221	0	603	107	21	2	1	k__Bacteria	p__Firmicutes	c__Clostridia	o__Clostridiales	f__Peptostreptococcaceae	g__midas_g_4663	s__midas_s_4663
ASV15	5429	311	86	63	410	1133	2658	1346	486	439	220	390	175	136	8	1946	0	360	2268	185	151	400	129	671	1929	48	118	2	898	81	1787	20	0	k__Bacteria	p__Bacteroidetes	c__Bacteroidia	o__Bacteroidales	f__Rikenellaceae	g__midas_g_6724	s__midas_s_6724
ASV16	0	6241	5	0	0	172	27	5	0	82	0	0	1674	19	0	0	1	36	0	8498	16	0	2784	103	0	839	100	0	1	2170	6	0	0	k__Archaea	p__Euryarchaeota	c__Methanobacteria	o__Methanobacteriales	f__Methanobacteriaceae
ASV17	887	26	7	6	261	222	213	386	303	1276	222	32	171	218	0	1152	0	863	1908	227	1141	560	234	337	535	9	210	14	4710	3	544	127	0	k__Bacteria	p__Bacteroidetes	c__Bacteroidia	o__Bacteroidales
ASV18	197	1228	152	5887	4	86	269	221	2	71	20	5	17	121	8267	13	0	76	41	135	100	5	2	41	25	13	128	417	11	5	491	11	0	k__Bacteria	p__Actinobacteria	c__Actinobacteria	o__Corynebacteriales	f__Nocardiaceae	g__Rhodococcus	s__midas_s_4515
ASV19	147	399	240	0	312	406	87	411	45	218	281	604	168	261	0	902	0	774	1346	380	366	1953	968	689	645	177	566	0	1871	308	364	27	0	k__Bacteria	p__Synergistetes	c__Synergistia	o__Synergistales	f__Synergistaceae	g__midas_g_762	s__midas_s_762
ASV20	6	104	718	3	6	90	11	1132	4	16	4899	7	41	808	0	10	0	1122	3	327	677	0	139	557	6	8	1335	0	1	0	12	536	2510	k__Bacteria	p__Bacteroidetes	c__Bacteroidia	o__Bacteroidales	f__Prolixibacteraceae	g__midas_g_12	s__midas_s_12
ASV21	1	4	8	3263	0	12	3	60	0	2	19	2	8	231	8821	0	0	19	32	46	201	1	2	265	0	1	2	547	0	2	25	0	0	k__Bacteria	p__Bacteroidetes	c__Bacteroidia
ASV22	101	89	518	5	74	866	1390	2806	31	105	421	36	23	1025	1277	15	0	683	31	11	180	13	42	2453	13	3	508	729	14	5	112	47	39	k__Bacteria	p__Proteobacteria	c__Gammaproteobacteria	o__Betaproteobacteriales	f__Rhodocyclaceae	g__Thauera	s__Thauera_terpenica
ASV23	666	122	103	45	15	66	2126	328	118	27	103	110	18	471	139	1002	1	992	324	45	192	18	27	587	155	19	513	67	76	21	3797	17	1	k__Bacteria	p__Proteobacteria	c__Gammaproteobacteria	o__Betaproteobacteriales	f__Rhodocyclaceae	g__Dechloromonas
ASV24	915	1059	896	35	59	97	62	910	104	142	1066	136	73	299	10	282	1	746	240	256	1004	32	52	634	243	36	776	327	125	73	82	80	0	k__Bacteria	p__Bacteroidetes	c__Bacteroidia	o__Sphingobacteriales	f__Lentimicrobiaceae	g__midas_g_362
ASV25	3	1	2	32	0	1	0	6	0	0	9	1	0	4	0	3	0	15	0	0	4	0	0	3	68	1	65	8988	0	0	2	3	7	k__Bacteria	p__Proteobacteria	c__Gammaproteobacteria	o__Xanthomonadales	f__Xanthomonadaceae	g__Pseudoxanthomonas	s__Pseudoxanthomonas_yeongjuensis
ASV26	291	114	285	1183	1	38	94	849	6	210	50	0	0	12	6	0	1	31	200	82	1219	8	20	617	64	6	999	1592	3	5	70	11	0	k__Bacteria	p__Proteobacteria	c__Alphaproteobacteria	o__Caulobacterales	f__Hyphomonadaceae	g__Hyphomonas	s__midas_s_4505
ASV27	2302	117	458	442	155	115	960	808	159	74	595	112	72	668	81	589	0	707	751	130	401	33	13	583	96	15	154	258	41	11	341	6	0	k__Bacteria	p__Bacteroidetes	c__Bacteroidia	o__Sphingobacteriales
ASV28	6	70	497	1	1	72	13	595	1	10	914	4	55	600	0	14	0	554	6	322	842	0	172	1004	8	10	1745	0	2	0	10	522	777	k__Bacteria	p__Bacteroidetes	c__Bacteroidia	o__Bacteroidales	f__Bacteroidetes_vadinHA17	g__midas_g_19	s__midas_s_19
ASV29	2912	27	78	9	138	191	522	226	1296	33	12	62	1	8	0	502	0	10	357	1	13	158	0	3	138	0	2	0	640	2	3752	4	1	k__Bacteria	p__Firmicutes	c__Negativicutes	o__Acidaminococcales	f__Veillonellaceae	g__midas_g_3252	s__midas_s_8366
ASV30	81	80	74	6942	2	26	28	520	0	0	22	0	5	40	239	8	0	196	0	0	0	2	8	340	9	3	300	2197	5	6	0	4	0	k__Bacteria	p__Proteobacteria	c__Deltaproteobacteria	o__Myxococcales	f__Phaselicystidaceae	g__Phaselicystis	s__midas_s_2771
ASV31	19	26	18	5022	2	7	15	36	0	1	5	5	7	62	2620	4	0	29	5	42	106	0	0	27	23	3	23	1892	1	1	39	4	0	k__Bacteria	p__Actinobacteria	c__Actinobacteria	o__Corynebacteriales	f__Mycobacteriaceae	g__Mycobacterium
ASV32	121	250	419	0	19	21	41	917	55	86	846	32	18	587	0	45	0	780	146	42	1273	5	30	849	187	12	2263	0	3	11	34	28	0	k__Bacteria	p__Proteobacteria
ASV33	132	26	44	1205	4	48	156	212	11	36	465	39	41	298	1236	54	0	728	40	255	235	10	32	135	68	30	167	2748	70	5	54	9	4	k__Bacteria	p__Proteobacteria	c__Gammaproteobacteria	o__Betaproteobacteriales	f__Rhodocyclaceae	g__Thauera	s__midas_s_256
ASV34	2	0	0	0	0	0	0	0	0	0	0	0	0	0	0	0	0	0	0	0	0	0	0	0	71	0	0	7149	0	0	0	0	0	k__Bacteria	p__Chloroflexi	c__Anaerolineae	o__SBR1031	f__A4b
ASV35	12	81	676	0	7	17	7	805	1	4	84	9	7	764	0	4	0	797	6	40	1325	0	66	884	16	1	1017	0	0	0	12	431	137	k__Bacteria	p__Proteobacteria	c__Deltaproteobacteria	o__Syntrophobacterales	f__Syntrophaceae	g__midas_g_134	s__midas_s_1266
ASV36	47	5	22	9025	0	1	8	72	0	0	46	3	0	46	553	4	0	7	0	0	45	0	0	8	5	0	1	326	0	0	4	0	1	k__Bacteria	p__Bacteroidetes	c__Bacteroidia	o__Chitinophagales	f__Chitinophagaceae	g__Flavihumibacter	s__Flavihumibacter_cheonanensis
ASV37	2	16	7	0	22	125	78	1048	5	182	103	22	1328	438	0	41	0	1213	21	571	260	1	51	89	54	101	1475	2	0	2	5	2	0	k__Bacteria	p__Proteobacteria
ASV38	1286	5	4	9	6	6	957	52	222	39	23	68	1	6	0	652	0	33	375	64	159	28	2	60	1071	1	26	1	0	1	5244	29	3	k__Bacteria	p__Cloacimonetes	c__Cloacimonadia	o__Cloacimonadales	f__Cloacimonadaceae	g__LNR_A2-18	s__midas_s_5734
ASV39	36	0	0	0	674	75	10	1	10	71	0	159	1	1	0	492	0	1	505	0	0	1258	0	0	535	0	0	0	877	0	1273	0	0	k__Bacteria	p__Proteobacteria	c__Deltaproteobacteria	o__Desulfuromonadales	f__Geobacteraceae	g__Geobacter
ASV40	292	13	128	8	93	37	113	107	183	16	218	236	11	113	2	533	1	91	117	30	140	68	5	305	183	7	259	6	7	2	220	12	1	k__Bacteria	p__Spirochaetes	c__Spirochaetia	o__Spirochaetales	f__Spirochaetaceae	g__midas_g_5121	s__midas_s_5121
ASV41	2	47	2	0	75	77	716	1072	2	11	39	26	63	1151	0	57	0	1488	3	4	13	19	79	863	0	10	14	0	1	2	335	32	0	k__Bacteria	p__Cloacimonetes	c__Cloacimonadia	o__Cloacimonadales	f__Cloacimonadaceae	g__midas_g_6330	s__midas_s_6330
ASV42	3	31	16	2	2	788	100	168	5	4196	5	1	82	30	2	1	0	32	14	172	121	1	151	103	11	26	122	5	15	9	43	6	0	k__Archaea	p__Euryarchaeota	c__Methanobacteria	o__Methanobacteriales
ASV43	57	303	206	268	0	70	40	346	5	847	11	9	20	94	2659	19	0	207	58	65	194	13	11	82	34	20	421	151	0	0	4	3	0	k__Bacteria	p__Proteobacteria	c__Alphaproteobacteria	o__Rhizobiales	f__Rhizobiaceae
ASV44	53	837	186	0	44	493	54	352	46	413	34	34	185	223	0	26	0	592	110	571	423	11	114	381	57	257	692	0	32	177	94	27	0	k__Bacteria	p__Firmicutes	c__Clostridia	o__Clostridiales	f__Family_XI	g__midas_g_1981	s__midas_s_1981
ASV45	11	1	30	8137	4	8	4	303	0	0	6	0	2	6	13	3	0	52	3	19	108	0	0	12	0	0	0	35	0	26	31	1	0	k__Bacteria	p__Proteobacteria	c__Gammaproteobacteria	o__Xanthomonadales	f__Rhodanobacteraceae	g__Aquimonas	s__midas_s_1475
ASV46	35	119	187	6	40	13	83	340	7	13	551	17	0	45	11	74	1	683	109	56	443	23	7	196	27	3	292	38	3	0	2	2	0	k__Bacteria	p__Bacteroidetes	c__Bacteroidia	o__Bacteroidales	f__Prolixibacteraceae	g__midas_g_422	s__midas_s_649
ASV47	13	21	14	2	56	272	4557	756	0	0	15	3	0	34	1	3	0	15	0	0	0	0	1	13	7	3	154	11	0	1	428	0	0	k__Bacteria	p__Proteobacteria	c__Gammaproteobacteria	o__Betaproteobacteriales	f__Rhodocyclaceae	g__Dechloromonas
ASV48	84	29	67	10	23	15	228	36	8	0	2	135	44	32	4	105	1	8	871	33	68	212	13	40	0	0	0	1	10	15	566	0	0	k__Bacteria	p__Firmicutes	c__Erysipelotrichia	o__Erysipelotrichales	f__Erysipelotrichaceae	g__midas_g_7231	s__midas_s_7231
ASV49	8	15	491	0	0	20	0	1375	0	1	3	2	7	793	0	2	0	115	10	11	613	0	8	69	1	3	187	1	1	0	47	846	13	k__Archaea	p__Euryarchaeota	c__Methanomicrobia	o__Methanosarcinales	f__Methanosaetaceae	g__Methanothrix	s__midas_s_69
ASV50	4	19	340	1	4	15	1	352	0	3	20	3	13	578	2	4	0	479	2	40	970	0	110	589	0	1	733	1	0	0	1	425	0	k__Bacteria	p__Proteobacteria	c__Deltaproteobacteria	o__Syntrophobacterales	f__Syntrophobacteraceae	g__Syntrophobacter	s__Syntrophobacter_sulfatireducens
ASV51	398	73	164	9	34	23	228	143	0	0	0	0	0	3	0	0	0	1	0	0	1	2	0	0	0	0	0	0	1	0	7562	0	0	k__Bacteria	p__Proteobacteria	c__Gammaproteobacteria	o__Betaproteobacteriales	f__Rhodocyclaceae	g__Dechloromonas
ASV52	0	8	5	0	1	6	17	21	0	4	5	0	1	9	2	0	0	6	4	7536	789	0	4	23	1	26	39	42	6	8	142	3	0	k__Bacteria	p__Actinobacteria	c__Actinobacteria	o__Corynebacteriales	f__Dietziaceae	g__Dietzia	s__midas_s_5446
ASV53	0	42	389	0	0	20	2	246	0	4	1323	0	4	247	0	1	0	259	0	71	359	0	59	246	2	3	537	0	0	0	2	176	272	k__Bacteria	p__Bacteroidetes	c__Bacteroidia	o__Bacteroidales	f__Bacteroidetes_vadinHA17	g__midas_g_410	s__midas_s_410
ASV54	47	83	162	1444	4	12	56	370	0	0	149	4	7	150	530	4	0	14	3	10	199	1	1	114	8	0	144	1129	7	16	168	11	2	k__Bacteria	p__Proteobacteria	c__Gammaproteobacteria	o__Betaproteobacteriales	f__Burkholderiaceae	g__Hydrogenophaga
ASV55	120	140	86	7	28	111	142	107	70	643	12	78	62	141	1	346	0	177	164	1062	127	16	74	142	29	274	141	5	10	38	318	4	0	k__Bacteria	p__Bacteroidetes	c__Bacteroidia	o__Bacteroidales	f__Rikenellaceae	g__DMER64	s__midas_s_2611
ASV56	0	36	164	1	4	40	5	453	0	11	573	1	14	280	0	5	0	298	1	70	265	0	80	240	5	6	426	0	0	1	4	203	583	k__Bacteria	p__Firmicutes	c__Clostridia	o__Clostridiales	f__Family_XI	g__Sedimentibacter	s__midas_s_703
ASV57	169	388	72	15	6	8	38	172	4	760	10	17	174	216	790	51	0	136	58	202	162	2	5	186	18	1	35	33	1	18	547	36	0	k__Bacteria	p__Proteobacteria	c__Gammaproteobacteria	o__Pseudomonadales	f__Pseudomonadaceae	g__Pseudomonas
ASV58	6	8	12	83	0	1	3	26	1	10	3	19	6	343	1659	79	0	1195	0	0	7	1	0	19	0	0	11	39	8	5	16	17	0	k__Bacteria	p__Proteobacteria	c__Alphaproteobacteria	o__Caulobacterales	f__Hyphomonadaceae	g__Hyphomonas	s__midas_s_4505
ASV59	60	8	2	518	4	14	1111	113	2	5	521	37	26	127	215	10	0	172	28	45	98	5	4	63	40	1	12	395	3	0	867	0	0	k__Bacteria	p__Proteobacteria	c__Gammaproteobacteria	o__Betaproteobacteriales	f__Rhodocyclaceae	g__Thauera
ASV60	16	3	274	31	2	52	1064	132	5	12	33	70	5	80	437	70	0	72	108	25	41	13	8	162	49	1	23	324	10	45	1058	29	4	k__Bacteria	p__Epsilonbacteraeota	c__Campylobacteria	o__Campylobacterales	f__Arcobacteraceae	g__Arcobacter
ASV61	26	104	254	4	2	6	5	238	3	4	2069	7	3	173	1	29	0	196	18	27	274	5	8	209	25	1	223	0	2	0	5	44	21	k__Bacteria	p__Bacteroidetes	c__Bacteroidia	o__Bacteroidales	f__Bacteroidetes_vadinHA17	g__midas_g_410	s__midas_s_1326
ASV62	303	2	2	20	187	61	207	23	164	23	8	199	16	13	58	649	0	42	746	8	11	41	2	10	153	2	8	10	3	2	1283	0	0	k__Bacteria	p__Bacteroidetes	c__Bacteroidia	o__Bacteroidales	f__Paludibacteraceae	g__midas_g_9269	s__midas_s_9269
ASV63	1	2	35	0	238	97	12	892	1	3	414	7	20	713	0	6	0	512	32	55	573	0	1	1	21	3	102	0	1	0	0	65	0	k__Bacteria	p__Firmicutes	c__Clostridia	o__Clostridiales
ASV64	22	1111	1535	0	0	6	0	2	0	156	1	0	1	0	0	0	0	4	0	1331	6	0	117	9	0	70	85	0	4	16	0	0	0	k__Bacteria	p__Firmicutes	c__Clostridia	o__Clostridiales	f__Peptostreptococcaceae	g__midas_g_4663	s__midas_s_4663
ASV65	19	25	261	2	5	61	3	407	5	3	9	8	21	410	0	10	0	243	17	72	649	1	55	404	8	3	288	0	1	0	12	273	196	k__Bacteria	p__Chloroflexi	c__Anaerolineae	o__SBR1031	f__midas_f_944	g__midas_g_5014	s__midas_s_5014
ASV66	228	86	80	0	54	46	45	121	55	90	222	119	5	21	0	191	0	72	760	18	43	187	40	81	337	9	72	0	8	11	857	31	32	k__Bacteria	p__Synergistetes	c__Synergistia	o__Synergistales	f__Synergistaceae	g__midas_g_762	s__midas_s_762
ASV67	1	0	0	14	0	1	3	108	0	0	0	0	0	27	1	0	0	72	0	0	58	0	0	20	3	0	0	2977	0	0	4	0	0	k__Bacteria	p__Bacteroidetes	c__Bacteroidia	o__Flavobacteriales	f__Flavobacteriaceae	g__Flavobacterium
ASV68	89	10	19	3735	3	6	42	40	0	0	18	0	1	10	374	2	0	7	0	1	1	0	0	0	0	0	0	274	8	11	59	12	0	k__Bacteria	p__Cyanobacteria	c__Sericytochromatia	o__midas_o_1421	f__midas_f_1421
ASV69	82	162	572	0	2	9	6	289	12	10	184	10	1	112	0	26	0	199	26	2	381	12	8	657	17	0	355	0	1	0	11	150	0	k__Bacteria	p__Proteobacteria	c__Deltaproteobacteria	o__Desulfobacterales	f__Desulfobulbaceae	g__Desulfobulbus
ASV70	33	4	92	629	3	96	18	134	0	17	0	14	13	267	423	36	0	127	0	22	53	2	7	425	33	0	42	825	3	1	18	6	0
ASV71	28	23	99	164	17	68	77	1303	0	3	69	7	9	101	156	26	0	738	17	8	50	6	1	23	8	0	56	330	0	0	3	2	101	k__Bacteria	p__Proteobacteria	c__Gammaproteobacteria	o__Betaproteobacteriales	f__Rhodocyclaceae	g__Thauera
ASV72	251	113	130	2	31	246	38	456	6	6	2	49	103	107	4	97	0	167	422	156	382	43	22	311	120	59	145	6	15	4	12	7	0	k__Bacteria	p__Chloroflexi	c__Anaerolineae	o__Anaerolineales	f__Anaerolineaceae	g__midas_g_6489	s__midas_s_6489
ASV73	169	488	95	36	0	6	5	57	0	166	26	7	11	44	91	4	0	50	411	438	868	66	21	275	12	6	122	69	30	116	101	47	0	k__Bacteria	p__Proteobacteria	c__Alphaproteobacteria	o__Rhizobiales	f__Rhizobiaceae
ASV74	0	4	21	0	9	11	1	50	0	0	3	0	1	26	2422	0	0	29	0	0	2	0	0	60	0	1	1	232	0	0	0	0	0	k__Bacteria	p__Chloroflexi	c__Anaerolineae	o__SBR1031	f__A4b	g__OLB13	s__midas_s_1091
ASV75	2	12	76	0	3	13	3	280	0	0	242	2	3	263	0	1	0	318	1	19	443	0	21	314	2	0	321	0	0	0	1	181	409	k__Bacteria	p__Verrucomicrobia	c__Verrucomicrobiae	o__Pedosphaerales	f__Pedosphaeraceae
ASV76	304	273	133	5	28	52	20	37	84	177	14	104	17	24	1	234	0	75	363	83	29	150	68	59	319	86	74	1	48	66	194	12	86	k__Bacteria	p__Synergistetes	c__Synergistia	o__Synergistales	f__Synergistaceae
ASV77	11	27	6	68	1	0	1	8	0	7	0	0	1	0	42	0	1	6	2	25	32	0	0	10	0	0	1	18	1	4	13	6	2	k__Bacteria	p__Proteobacteria	c__Alphaproteobacteria	o__Rhizobiales	f__Rhizobiaceae	g__Aminobacter
ASV78	6	23	50	0	79	89	878	419	19	24	89	15	8	90	0	64	0	141	28	5	45	75	14	495	8	4	239	15	3	0	7	12	0	k__Bacteria	p__Proteobacteria	c__Gammaproteobacteria	o__Betaproteobacteriales	f__Rhodocyclaceae
ASV79	3	60	112	0	160	17	0	6	0	10	1	0	3	6	0	0	0	10	0	305	45	1	15	6	32	6	165	196	1753	3	0	0	0	k__Bacteria	p__Bacteroidetes	c__Bacteroidia
ASV80	16	26	60	4	18	108	88	99	33	194	71	116	59	177	2	80	0	227	361	373	518	14	41	56	30	6	162	12	100	9	45	1	0	k__Bacteria	p__Spirochaetes	c__Spirochaetia	o__Spirochaetales	f__Spirochaetaceae	g__midas_g_5121	s__midas_s_5121
ASV81	1415	295	383	92	12	5	11	110	4	23	106	5	8	213	262	81	0	108	15	46	133	1	5	268	12	1	182	46	18	6	9	1	1	k__Bacteria	p__Proteobacteria	c__Gammaproteobacteria	o__Betaproteobacteriales	f__Burkholderiaceae	g__Hydrogenophaga	s__Hydrogenophaga_caeni
ASV82	0	1	9	0	0	0	0	6	0	1	2	0	0	7	0	0	1	1	0	4	3	0	1	2	0	0	13	0	0	0	0	0	10	k__Bacteria	p__Proteobacteria	c__Alphaproteobacteria	o__Rhodobacterales	f__Rhodobacteraceae	g__midas_g_57	s__midas_s_165
ASV83	97	31	112	1004	2	16	17	147	2	25	2	8	2	44	555	8	0	58	8	4	69	2	0	22	18	4	35	763	5	2	9	7	2	k__Bacteria	p__Proteobacteria	c__Alphaproteobacteria	o__Rhizobiales	f__Rhizobiaceae	g__Shinella	s__midas_s_2617
ASV84	1	0	0	0	77	97	1828	850	0	2	25	1	0	17	0	0	0	0	0	0	2	0	0	0	0	0	35	52	0	0	12	0	5	k__Bacteria	p__Proteobacteria	c__Gammaproteobacteria	o__Betaproteobacteriales	f__Burkholderiaceae	g__midas_g_887	s__midas_s_3291
ASV85	0	0	1	2900	0	4	4	3	0	0	1	0	3	27	474	1	0	4	0	1	0	0	0	5	1	0	0	188	0	0	7	0	0	k__Bacteria	p__Bacteroidetes	c__Bacteroidia	o__Flavobacteriales	f__Flavobacteriaceae	g__Flavobacterium
ASV86	0	0	0	0	0	0	1	2	0	0	0	0	0	0	0	1	1	0	0	0	0	0	0	0	0	1	0	0	0	0	2	0	0	k__Bacteria	p__Proteobacteria	c__Gammaproteobacteria
ASV87	0	0	0	1	0	0	0	0	0	0	0	0	0	0	0	0	1	0	0	0	0	0	0	0	0	0	0	0	0	0	1	0	0	k__Bacteria	p__Bacteroidetes	c__Bacteroidia	o__Chitinophagales	f__Saprospiraceae
ASV88	10	65	338	0	1	58	8	178	0	12	32	0	111	164	1	2	0	136	3	291	361	0	58	169	2	15	342	0	4	0	3	110	154	k__Bacteria	p__Firmicutes	c__Clostridia	o__Clostridiales	f__Peptostreptococcaceae	g__Romboutsia	s__midas_s_34
ASV89	3	14	136	1	0	20	0	281	0	5	695	0	1	146	0	5	0	203	0	55	130	0	15	82	1	0	218	0	0	0	1	90	405	k__Bacteria	p__Bacteroidetes	c__Bacteroidia	o__Bacteroidales	f__Prolixibacteraceae	g__midas_g_12	s__midas_s_12
ASV90	1695	3	15	1513	127	15	283	156	29	1	69	0	0	38	127	19	0	17	2	2	3	2	1	14	3	0	1	52	0	0	8	0	0	k__Bacteria	p__Bacteroidetes	c__Ignavibacteria	o__Ignavibacteriales	f__Ignavibacteriaceae	g__Ignavibacterium	s__midas_s_1940
ASV91	90	7	0	0	51	239	488	48	27	43	10	474	149	3	0	0	0	1	714	93	20	0	15	0	0	2	0	0	15	0	27	0	0
ASV92	209	51	52	44	58	110	568	582	16	16	150	9	9	81	2	18	0	284	24	7	73	6	6	32	1	0	10	2	199	2	259	2	14	k__Bacteria	p__Proteobacteria	c__Gammaproteobacteria	o__Betaproteobacteriales	f__Burkholderiaceae	g__Simplicispira
ASV93	1	31	234	0	3	47	0	208	0	22	13	4	8	314	0	0	0	210	5	98	241	0	56	186	2	3	152	0	1	0	0	251	128	k__Bacteria	p__Chloroflexi	c__Anaerolineae	o__Anaerolineales	f__Anaerolineaceae	g__Ca_Brevefilum	s__Ca_Brevefilum_fermentans
ASV94	3	0	3	205	0	0	1	22	0	0	39	0	0	12	4	4	0	23	2	0	104	0	0	3	1	0	5	1924	0	0	0	0	0	k__Bacteria	p__Bacteroidetes	c__Bacteroidia	o__Chitinophagales	f__Chitinophagaceae	g__Ferruginibacter	s__midas_s_6420
ASV95	4	246	758	0	1	18	1	124	0	3	120	3	19	97	0	1	0	125	4	33	152	0	73	137	6	4	253	0	3	0	0	94	31	k__Bacteria	p__Chloroflexi	c__Anaerolineae	o__SBR1031	f__midas_f_1469	g__midas_g_1469	s__midas_s_1469
ASV96	2	16	229	0	1	19	0	195	0	20	2	2	7	261	0	4	0	185	7	100	319	1	57	222	5	1	248	0	2	0	8	212	76	k__Bacteria	p__Firmicutes	c__Clostridia	o__Clostridiales	f__Christensenellaceae	g__Christensenellaceae_R-7_group	s__midas_s_54
ASV97	1	0	19	5	0	2	2	6	0	0	1	0	1	16	0	1	0	9	4	8	9	0	24	14	0	1	8	0	0	0	3	6	1582	k__Bacteria	p__Thermotogae	c__Thermotogae	o__Petrotogales	f__Petrotogaceae	g__SC103	s__midas_s_1054
ASV98	1	4	39	0	0	8	0	123	0	0	129	1	1	52	0	2	0	53	0	38	78	0	12	64	0	0	85	0	0	0	4	122	1025	k__Bacteria	p__Cloacimonetes	c__Cloacimonadia	o__Cloacimonadales	f__Cloacimonadaceae	g__Ca_Cloacimonas	s__midas_s_301
ASV99	10	112	166	0	29	49	330	274	9	37	899	1	2	34	0	11	0	138	3	2	13	1	3	42	0	0	6	0	0	4	200	40	0	k__Bacteria
ASV100	88	7	10	661	0	0	0	16	0	2	11	52	1	40	852	11	0	1	0	0	2	0	0	0	22	0	4	547	0	0	40	0	0	k__Bacteria	p__Proteobacteria	c__Gammaproteobacteria	o__Xanthomonadales	f__Rhodanobacteraceae	g__Dokdonella	s__Dokdonella_immobilis
ASV101	273	2	10	1	4	4	2	14	199	26	0	93	3	4	1	192	0	5	1138	0	11	64	1	11	77	1	6	0	0	1	0	0	0	k__Bacteria	p__Chloroflexi	c__Anaerolineae	o__Anaerolineales	f__Anaerolineaceae	g__Leptolinea
ASV102	2	26	188	0	1	3	3	270	2	0	84	2	3	201	0	0	0	237	0	7	427	0	15	224	1	1	269	0	0	0	2	139	53	k__Bacteria	p__Proteobacteria	c__Deltaproteobacteria	o__midas_o_41	f__Syntrophorhabdaceae	g__Syntrophorhabdus	s__midas_s_41
ASV103	19	36	38	569	0	12	15	37	0	1	5	0	1	4	1171	0	0	11	1	5	8	0	0	9	1	0	8	250	6	2	34	1	0	k__Bacteria	p__Actinobacteria	c__Actinobacteria	o__Propionibacteriales	f__Nocardioidaceae	g__Aeromicrobium
ASV104	13	5	6	88	3	4	29	176	1	1	20	0	0	18	13	3	0	3	67	3	530	1	1	599	7	0	9	603	0	0	0	0	0	k__Bacteria	p__Verrucomicrobia	c__Verrucomicrobiae	o__Verrucomicrobiales	f__Verrucomicrobiaceae
ASV105	74	12	69	378	2	31	133	427	2	69	0	17	8	170	166	11	0	57	18	3	72	0	1	79	8	1	93	396	9	1	26	6	0	k__Bacteria	p__Proteobacteria	c__Alphaproteobacteria
ASV106	7	25	7	1	1	773	338	46	1	168	4	2	293	42	1	3	0	41	8	5	34	4	5	34	0	13	6	0	1	5	231	1	12	k__Bacteria	p__Spirochaetes	c__MVP-15	o__midas_o_6772	f__midas_f_6772	g__midas_g_6772	s__midas_s_6772
ASV107	171	91	185	0	38	65	34	267	104	57	96	35	11	86	0	78	0	171	62	36	163	8	6	118	26	6	128	0	10	5	15	38	0	k__Bacteria	p__Proteobacteria	c__Deltaproteobacteria	o__Desulfobacterales	f__Desulfobulbaceae	g__Desulfobulbus
ASV108	2523	0	2	0	1	0	0	0	1	0	0	0	1	0	0	0	0	0	0	0	0	0	0	0	0	0	0	0	448	0	1440	0	0	k__Bacteria	p__Proteobacteria	c__Deltaproteobacteria	o__Desulfuromonadales	f__Geobacteraceae	g__Geobacter	s__midas_s_2713
ASV109	0	5	10	0	3	21	18	125	13	16	134	39	2	20	0	4	0	25	41	9	67	23	0	171	923	3	142	1	26	5	272	22	0	k__Bacteria	p__Firmicutes	c__Clostridia	o__Clostridiales	f__Family_XI	g__Sedimentibacter	s__midas_s_6440
ASV110	254	141	138	0	36	50	55	74	42	14	8	86	12	25	0	113	0	92	180	117	103	22	27	64	112	53	100	0	99	50	141	11	0	k__Bacteria	p__Synergistetes	c__Synergistia	o__Synergistales	f__Synergistaceae
ASV111	58	83	302	0	0	7	4	211	7	6	96	4	1	120	0	23	0	164	4	5	254	4	1	281	9	1	239	0	0	0	6	83	0	k__Bacteria	p__Proteobacteria	c__Deltaproteobacteria	o__Desulfobacterales	f__Desulfobulbaceae	g__Desulfobulbus	s__midas_s_1262
ASV112	31	113	100	1177	2	15	12	81	0	14	14	4	4	35	296	9	0	53	5	15	40	0	6	27	0	1	62	162	2	0	7	20	31	k__Bacteria	p__Proteobacteria	c__Alphaproteobacteria	o__Rhizobiales	f__Devosiaceae	g__Devosia	s__midas_s_877
ASV113	0	0	0	0	0	0	0	0	0	0	0	1	0	0	0	0	0	0	0	0	0	39	0	0	101	0	0	0	1645	0	21	0	0	k__Bacteria	p__Proteobacteria	c__Deltaproteobacteria
ASV114	314	16	47	1	20	21	8	107	8	38	5	23	4	40	1	107	0	16	659	5	187	171	4	69	91	0	18	1	47	5	96	8	0	k__Bacteria	p__Bacteroidetes	c__Bacteroidia	o__Bacteroidales	f__Dysgonomonadaceae	g__Petrimonas	s__Petrimonas_sulfuriphila
ASV115	10	5	25	110	1	26	1149	35	1	3	16	0	0	14	0	0	0	5	0	1	6	2	0	13	1	2	18	140	0	4	498	57	0	k__Bacteria	p__Proteobacteria	c__Gammaproteobacteria	o__Betaproteobacteriales	f__Rhodocyclaceae
ASV116	0	0	0	2239	0	0	0	38	0	0	7	0	0	1	2	0	0	0	0	0	0	0	0	0	0	0	0	310	1	0	16	0	0	k__Bacteria	p__Acidobacteria	c__Blastocatellia_Subgroup_4	o__Blastocatellales	f__Blastocatellaceae	g__JGI_0001001-H03
ASV117	2	43	236	0	0	4	1	47	0	1	36	4	6	390	0	3	0	68	0	1	59	0	1	131	2	0	8	0	0	0	0	397	0	k__Bacteria	p__Proteobacteria	c__Gammaproteobacteria	o__Betaproteobacteriales	f__Rhodocyclaceae
ASV118	4	1	113	0	2	15	0	513	0	4	0	0	2	355	1	0	0	46	0	9	243	0	22	78	0	1	123	0	0	0	2	185	53	k__Archaea	p__Euryarchaeota	c__Methanomicrobia	o__Methanomicrobiales	f__Methanoregulaceae	g__Methanolinea	s__midas_s_1190
ASV119	12	75	140	0	2	31	3	164	0	9	11	0	12	131	0	2	0	170	4	71	334	1	26	150	1	5	317	0	1	1	0	84	90	k__Bacteria	p__Actinobacteria	c__Thermoleophilia	o__Gaiellales	f__midas_f_269	g__midas_g_269	s__midas_s_269
ASV120	2	6	208	0	3	36	5	430	0	6	1	1	12	323	0	2	0	24	1	32	239	1	38	68	2	0	106	0	5	1	47	155	20	k__Archaea	p__Euryarchaeota	c__Methanomicrobia	o__Methanomicrobiales
ASV121	3	15	15	246	0	2	3	1	0	5	3	0	1	5	1332	0	0	0	0	1	3	0	0	0	0	0	1	39	1	0	0	0	0	k__Bacteria	p__Actinobacteria	c__Actinobacteria	o__Propionibacteriales	f__Nocardioidaceae	g__Aeromicrobium
ASV122	6	12	21	2	0	3	1	9	2	1	1640	0	2	6	0	0	0	10	0	11	8	0	4	7	0	0	13	0	0	1	0	13	64	k__Bacteria	p__Proteobacteria	c__Gammaproteobacteria	o__Betaproteobacteriales	f__Rhodocyclaceae	g__Zoogloea	s__Zoogloea_ramigera
ASV123	8	11	10	1017	1	2	7	87	0	1	379	3	2	78	265	5	0	93	0	6	70	0	0	33	0	0	1	18	1	0	2	0	0	k__Bacteria	p__Proteobacteria	c__Gammaproteobacteria	o__Betaproteobacteriales	f__Burkholderiaceae	g__Hydrogenophaga
ASV124	2	8	11	428	0	9	6	33	0	0	0	29	4	64	753	4	0	6	8	4	51	1	0	61	33	0	38	204	0	5	22	1	1	k__Bacteria	p__Proteobacteria	c__Alphaproteobacteria	o__Caulobacterales	f__Caulobacteraceae	g__Brevundimonas	s__midas_s_2693
ASV125	3	6	110	0	0	4	3	250	1	1	0	1	0	212	2	6	0	166	10	3	197	1	46	178	2	0	172	0	0	0	31	110	132	k__Archaea	p__Euryarchaeota	c__Thermococci	o__Methanofastidiosales	f__Methanofastidiosaceae	g__Ca_Methanofastidiosum	s__midas_s_8154
ASV126	100	27	10	0	8	12	137	29	43	46	61	14	3	8	0	478	0	90	213	13	21	29	13	43	117	3	20	0	2	1	369	1	2	k__Bacteria	p__Spirochaetes	c__Spirochaetia	o__Spirochaetales	f__Spirochaetaceae
ASV127	9	54	194	0	2	8	0	159	3	0	25	7	7	148	0	23	0	180	5	21	254	5	11	164	9	0	263	0	0	0	9	119	9	k__Bacteria	p__Firmicutes	c__Clostridia	o__Clostridiales	f__Syntrophomonadaceae	g__Syntrophomonas	s__midas_s_3034
ASV128	240	44	45	17	3	6	14	44	0	1	184	145	5	20	26	408	0	11	45	20	64	4	3	70	119	0	25	115	4	47	5	75	0	k__Bacteria	p__Proteobacteria	c__Gammaproteobacteria	o__Betaproteobacteriales	f__Hydrogenophilaceae
ASV129	6	6	17	59	14	15	751	41	3	0	6	4	34	65	15	6	0	35	0	204	12	3	14	32	23	1	27	91	6	1	497	1	0	k__Bacteria	p__Proteobacteria	c__Gammaproteobacteria	o__Pseudomonadales	f__Pseudomonadaceae	g__Pseudomonas	s__Pseudomonas_mendocina
ASV130	0	0	0	0	0	0	0	0	0	0	0	2	53	21	0	0	0	0	399	713	452	96	38	199	0	1	1	0	0	0	0	0	0	k__Bacteria	p__Firmicutes
ASV131	0	20	72	1	1	2	0	95	0	0	774	0	1	64	0	0	0	103	1	19	114	0	7	107	1	0	186	0	0	0	2	47	35	k__Bacteria	p__Bacteroidetes	c__Bacteroidia	o__Bacteroidales	f__Bacteroidetes_vadinHA17	g__midas_g_3530	s__midas_s_8577
ASV132	4	2	3	650	0	3	3	29	1	0	0	0	0	4	741	1	0	8	0	6	5	0	0	3	1	0	2	2	8	1	412	1	2	k__Bacteria	p__Actinobacteria	c__Actinobacteria	o__Corynebacteriales	f__Nocardiaceae	g__Gordonia
ASV133	53	65	121	0	10	61	11	83	6	10	16	12	13	48	0	25	0	89	37	35	80	3	75	88	16	6	210	0	4	3	72	18	285	k__Bacteria	p__Synergistetes	c__Synergistia	o__Synergistales	f__Synergistaceae	g__midas_g_2022	s__midas_s_2022
ASV134	7	6	44	2	1	7	6	159	2	3	177	3	0	79	0	8	0	60	4	13	98	0	8	59	1	1	58	0	0	0	19	225	255	k__Bacteria	p__Cloacimonetes	c__Cloacimonadia	o__Cloacimonadales	f__Cloacimonadaceae	g__Ca_Cloacimonas
ASV135	2	0	4	2	20	1402	91	87	0	0	0	0	0	1	0	3	0	8	0	0	0	0	0	0	1	0	1	0	0	1	44	0	0	k__Archaea	p__Euryarchaeota	c__Methanomicrobia	o__Methanomicrobiales	f__Methanocorpusculaceae	g__Methanocorpusculum	s__midas_s_9522
ASV136	18	13	40	554	0	5	3	46	0	10	1	6	0	14	631	7	0	37	1	3	20	0	0	6	4	1	40	151	0	1	3	0	1	k__Bacteria	p__Proteobacteria	c__Alphaproteobacteria	o__Rhizobiales	f__Rhizobiaceae
ASV137	0	5	54	0	0	3	0	160	0	0	72	2	10	437	0	4	0	283	0	5	150	0	4	145	0	0	64	0	0	0	0	40	0	k__Bacteria	p__Proteobacteria	c__Deltaproteobacteria	o__Syntrophobacterales	f__Syntrophaceae	g__Smithella
ASV138	38	34	58	0	13	15	10	151	11	11	140	18	13	114	0	24	0	104	44	5	260	0	3	99	29	2	352	0	1	2	13	7	0	k__Bacteria	p__Proteobacteria
ASV139	490	14	16	3	2	12	23	25	7	11	18	67	4	12	0	214	0	16	157	12	8	12	9	27	144	2	13	0	356	4	110	5	0	k__Bacteria	p__Firmicutes	c__Clostridia	o__Clostridiales	f__Family_XI	g__Sedimentibacter
ASV140	222	65	42	53	15	72	67	142	7	94	8	11	31	43	11	29	0	50	43	54	82	43	6	49	16	11	44	3	21	20	439	17	12	k__Bacteria	p__Firmicutes	c__Clostridia	o__Clostridiales	f__Christensenellaceae	g__Christensenellaceae_R-7_group	s__midas_s_785
ASV141	22	64	211	0	0	4	2	115	0	0	188	0	0	107	0	12	0	102	4	13	177	2	6	171	16	0	105	0	0	0	3	79	14	k__Bacteria	p__Bacteroidetes	c__Bacteroidia	o__Bacteroidales	f__Bacteroidetes_vadinHA17	g__midas_g_326	s__midas_s_326
ASV142	40	107	92	52	1	15	15	176	5	26	68	7	1	58	86	23	0	68	129	45	141	2	0	35	25	2	97	115	1	21	30	50	0	k__Bacteria	p__Proteobacteria	c__Alphaproteobacteria	o__Caulobacterales	f__Caulobacteraceae
ASV143	183	38	26	0	25	34	16	90	15	7	40	4	10	87	0	21	0	72	162	46	154	48	7	33	16	4	52	0	139	24	230	41	0	k__Bacteria	p__Synergistetes	c__Synergistia	o__Synergistales	f__Synergistaceae	g__midas_g_249
ASV144	1	23	41	1	0	13	1	89	0	2	88	0	11	52	0	2	0	52	0	20	67	0	32	46	1	0	170	0	0	1	1	83	440	k__Bacteria	p__Bacteroidetes	c__Bacteroidia	o__Bacteroidales	f__Rikenellaceae	g__midas_g_141	s__midas_s_141
ASV145	3	34	162	0	2	5	6	103	2	6	120	0	5	81	0	0	0	95	5	14	125	0	24	91	2	0	226	0	2	0	1	144	18	k__Bacteria	p__Synergistetes	c__Synergistia	o__Synergistales	f__Synergistaceae	g__Thermovirga	s__midas_s_988
ASV146	519	0	0	0	0	0	0	0	0	0	0	0	0	0	0	1	0	0	0	0	0	0	0	0	0	0	0	0	662	0	915	0	0	k__Bacteria	p__Proteobacteria	c__Deltaproteobacteria	o__Desulfuromonadales	f__Geobacteraceae	g__Geobacter
ASV147	0	0	17	0	0	0	0	65	0	1	28	3	20	193	0	8	0	293	0	7	72	0	8	212	0	0	68	0	0	0	0	161	0	k__Bacteria	p__Proteobacteria	c__Deltaproteobacteria	o__Syntrophobacterales	f__Syntrophaceae	g__Smithella
ASV148	21	4	68	0	2	26	1	123	1	19	1	10	10	194	0	9	0	70	19	36	235	0	16	142	4	0	30	0	0	0	1	131	35	k__Bacteria	p__Chloroflexi	c__Anaerolineae	o__Anaerolineales	f__Anaerolineaceae	g__Leptolinea	s__midas_s_825
ASV149	17	21	100	0	3	24	2	124	2	10	5	6	1	108	0	13	0	65	42	35	143	5	28	115	21	2	102	0	1	1	11	114	89	k__Bacteria	p__Chloroflexi	c__Anaerolineae	o__Anaerolineales	f__Anaerolineaceae	g__midas_g_156	s__midas_s_876
ASV150	51	101	104	1	5	10	6	130	5	14	45	15	4	49	1	54	0	109	52	31	224	3	2	31	36	7	132	0	50	16	32	53	0	k__Bacteria	p__Firmicutes	c__Clostridia	o__Clostridiales	f__Family_XIII	g__Anaerovorax	s__midas_s_8128
ASV151	22	64	137	4	1	6	10	77	2	29	55	52	24	257	33	0	0	6	5	8	28	10	6	79	25	6	306	2	7	3	10	11	3	k__Bacteria	p__Proteobacteria	c__Alphaproteobacteria	o__Caulobacterales	f__Caulobacteraceae	g__Phenylobacterium	s__Phenylobacterium_haematophilum
ASV152	43	5	0	0	44	172	352	27	1	1	1	317	131	3	0	0	0	0	32	18	1	0	1	0	0	0	0	0	10	0	6	0	0
ASV153	2	9	60	0	2	9	7	45	1	2	64	0	5	46	0	6	0	46	0	23	47	0	31	29	1	3	70	0	0	0	8	22	515	k__Bacteria	p__Bacteroidetes	c__Bacteroidia	o__Bacteroidales	f__Rikenellaceae	g__DMER64	s__midas_s_35
ASV154	0	0	0	69	0	0	0	95	0	0	16	0	0	0	6	0	0	92	1	11	215	0	0	407	0	0	0	285	0	0	60	1	0	k__Bacteria	p__Proteobacteria	c__Gammaproteobacteria	o__Xanthomonadales	f__Rhodanobacteraceae
ASV155	1	1	3	1	0	0	0	0	0	0	2	0	0	1	0	0	0	3	0	8	1	0	1	2	0	0	4	0	0	0	1	4	873	k__Bacteria	p__Bacteroidetes	c__Bacteroidia	o__Bacteroidales	f__M2PB4-65_termite_group	g__midas_g_2475	s__midas_s_2475
ASV156	88	42	125	2	36	12	659	59	67	3	20	0	0	0	1	27	0	7	0	0	0	0	0	2	1	0	2	1	9	2	65	0	0	k__Bacteria	p__Firmicutes	c__Erysipelotrichia	o__Erysipelotrichales	f__Erysipelotrichaceae	g__midas_g_7231	s__midas_s_7231
ASV157	1	16	108	1	0	5	0	60	0	1	365	1	1	56	0	0	0	52	1	32	95	0	15	74	0	1	168	0	0	0	1	48	81	k__Bacteria	p__Bacteroidetes	c__Bacteroidia	o__Bacteroidales	f__Bacteroidetes_vadinHA17	g__midas_g_410
ASV158	11	4	16	1	14	15	66	295	1	2	13	16	24	552	0	2	0	69	0	0	0	0	0	0	1	0	5	1	2	0	33	3	34	k__Bacteria
ASV159	300	1	2	0	0	0	0	1	21	7	0	13	0	0	0	72	0	0	718	1	9	21	0	5	108	0	0	0	0	1	202	0	0	k__Bacteria	p__Bacteroidetes	c__Bacteroidia	o__Bacteroidales	f__Dysgonomonadaceae	g__Petrimonas	s__Petrimonas_sulfuriphila
ASV160	1	4	7	0	6	37	487	58	7	11	13	22	12	13	0	107	0	123	52	111	34	0	3	0	14	1	13	19	2	45	81	2	0	k__Bacteria	p__Proteobacteria
ASV161	24	18	23	0	31	14	21	43	24	1	3	10	4	7	0	17	0	44	476	26	86	81	39	74	25	0	13	0	7	3	20	1	0	k__Bacteria	p__Proteobacteria
ASV162	5	90	1	721	0	3	1	9	0	0	0	0	0	2	128	0	0	2	0	2	6	0	0	0	0	0	1	349	5	0	80	11	2	k__Bacteria	p__Actinobacteria	c__Actinobacteria	o__Corynebacteriales	f__Nocardiaceae	g__Rhodococcus
ASV163	19	1	5	1478	2	7	53	29	1	0	2	0	0	2	21	3	0	6	3	0	1	1	0	1	0	0	0	10	1	0	20	1	0	k__Bacteria
ASV164	7	237	3	0	105	558	103	185	1	2	22	1	13	1	0	1	0	1	2	2	0	0	1	2	2	1	1	0	0	0	13	1	0	k__Bacteria	p__Firmicutes
ASV165	28	38	0	409	0	142	21	14	0	18	20	0	116	1	22	14	0	0	22	42	1	1	3	13	0	3	6	50	0	0	505	0	10	k__Bacteria	p__Proteobacteria	c__Gammaproteobacteria	o__Betaproteobacteriales	f__Burkholderiaceae	g__Ralstonia	s__midas_s_4870
ASV166	18	131	369	0	6	4	3	22	2	43	227	2	3	97	0	4	0	10	38	11	6	0	4	56	0	0	4	0	2	8	3	29	5	k__Bacteria	p__Proteobacteria	c__Gammaproteobacteria	o__Betaproteobacteriales	f__Rhodocyclaceae	g__Sulfuritalea
ASV167	0	0	1	708	0	1	0	2	0	0	40	0	3	85	120	0	0	33	3	3	356	0	0	9	0	0	0	5	0	1	37	0	0	k__Bacteria	p__Proteobacteria	c__Gammaproteobacteria	o__Xanthomonadales	f__Xanthomonadaceae	g__Arenimonas	s__midas_s_6491
ASV168	274	24	125	45	4	8	23	168	1	0	5	38	2	76	48	46	0	32	36	39	63	0	1	74	67	0	28	64	39	2	5	3	0	k__Bacteria	p__Proteobacteria	c__Gammaproteobacteria	o__Methylococcales	f__Methylomonaceae	g__Crenothrix	s__midas_s_2426
ASV169	9	0	9	1	3	8	14	46	5	1	19	0	2	50	0	23	0	109	1	10	55	0	47	52	11	0	67	0	0	0	33	56	318	k__Bacteria	p__Proteobacteria	c__Deltaproteobacteria	o__Syntrophobacterales	f__Syntrophaceae	g__Smithella	s__midas_s_1067
ASV170	6	18	91	0	1	25	1	122	0	13	9	0	3	95	0	2	0	101	1	65	74	0	23	98	5	4	106	0	0	0	2	53	123	k__Bacteria	p__Firmicutes	c__Clostridia	o__Clostridiales	f__Ruminococcaceae	g__Fastidiosipila	s__midas_s_1210
ASV171	119	63	34	0	28	38	50	134	19	25	143	7	8	35	0	28	0	61	59	21	75	4	3	8	11	6	36	0	43	2	131	34	0	k__Bacteria	p__Synergistetes	c__Synergistia	o__Synergistales	f__Synergistaceae	g__midas_g_249	s__midas_s_8102
ASV172	61	15	34	3	46	21	100	86	1	168	7	8	47	37	9	45	0	30	9	31	14	5	53	22	71	9	16	46	13	3	110	1	3	k__Bacteria	p__Bacteroidetes	c__Bacteroidia	o__Bacteroidales	f__Paludibacteraceae	g__midas_g_9269	s__midas_s_9269
ASV173	0	0	0	1471	1	4	6	5	1	0	6	0	0	0	0	0	0	0	0	0	0	0	0	0	0	0	0	47	0	0	0	0	0	k__Bacteria	p__Verrucomicrobia	c__Verrucomicrobiae	o__Verrucomicrobiales	f__Verrucomicrobiaceae	g__Prosthecobacter	s__midas_s_7597
ASV174	116	29	171	0	11	15	8	75	22	2	16	9	3	62	0	10	0	56	168	12	104	5	8	69	17	1	118	0	0	0	20	9	4	k__Bacteria	p__Spirochaetes	c__Leptospirae	o__Leptospirales	f__Leptospiraceae	g__RBG-16-49-21	s__midas_s_3702
ASV175	0	15	54	0	0	11	3	52	0	2	17	0	8	22	0	0	0	26	1	92	22	0	41	21	0	0	82	0	0	0	2	31	427	k__Bacteria	p__Firmicutes	c__Clostridia	o__DTU014	f__midas_f_148	g__midas_g_6242	s__midas_s_6242
ASV176	5	3	7	0	1	10	8	159	1	1	39	1	0	70	0	1	0	52	1	9	69	0	15	39	1	0	24	0	0	0	16	101	276	k__Bacteria	p__Verrucomicrobia	c__Verrucomicrobiae	o__Pedosphaerales	f__Pedosphaeraceae
ASV177	2	12	62	0	0	4	0	61	0	0	289	0	2	41	0	0	0	34	0	12	94	0	11	60	1	0	187	0	0	0	0	33	100	k__Bacteria	p__Bacteroidetes	c__Bacteroidia	o__Bacteroidales	f__Bacteroidetes_vadinHA17	g__midas_g_410	s__midas_s_1046
ASV178	1	0	0	6	0	0	0	20	0	0	82	0	0	0	3	1	0	9	0	0	1	0	0	7	0	0	2	815	0	0	0	0	1	k__Bacteria	p__Bacteroidetes	c__Bacteroidia	o__Flavobacteriales	f__NS9_marine_group
ASV179	5	8	52	0	0	5	0	129	0	0	0	3	3	146	0	2	0	110	2	11	151	1	8	110	7	0	75	0	0	0	4	68	47	k__Bacteria	p__Proteobacteria	c__Deltaproteobacteria	o__Syntrophobacterales	f__Syntrophaceae	g__Smithella	s__midas_s_552
ASV180	320	1	2	342	11	3	1	5	132	2	0	12	7	28	1	3	0	1	185	1	6	4	0	4	9	0	1	61	1	1	0	0	0	k__Bacteria	p__Chloroflexi	c__Anaerolineae	o__Anaerolineales	f__Anaerolineaceae
ASV181	69	43	33	0	1	4	0	14	0	2	5	3	1	21	0	28	0	355	50	20	128	9	8	175	0	0	9	0	7	6	0	8	0	k__Bacteria	p__Firmicutes	c__Clostridia	o__Clostridiales	f__Syntrophomonadaceae	g__Syntrophomonas
ASV182	0	23	77	1	0	22	1	54	1	18	3	0	6	57	0	1	0	56	0	101	59	2	40	80	2	6	110	0	0	0	0	48	150	k__Bacteria	p__Firmicutes	c__Clostridia	o__Clostridiales	f__Ruminococcaceae	g__Fastidiosipila	s__midas_s_8
ASV183	0	0	0	0	12	2	0	5	0	0	0	0	0	0	0	0	0	0	0	0	0	0	0	0	0	0	0	0	865	0	0	0	0	k__Bacteria	p__Bacteroidetes	c__Bacteroidia
ASV184	11	6	15	0	14	7	22	28	4	1	1	34	14	38	0	30	0	179	222	45	117	32	11	43	9	0	4	0	13	18	53	2	0	k__Bacteria	p__Proteobacteria
ASV185	0	26	123	0	0	31	2	73	0	9	7	0	35	44	0	2	0	54	1	102	107	0	17	81	0	7	111	0	4	0	2	44	59	k__Bacteria	p__Firmicutes	c__Clostridia	o__Clostridiales	f__Clostridiaceae_1	g__Clostridium_sensu_stricto_1	s__midas_s_101
ASV186	6	40	162	0	0	8	9	100	0	8	17	1	8	45	0	1	0	46	1	41	54	0	14	96	5	2	138	0	0	0	19	53	48	k__Bacteria	p__Firmicutes	c__Clostridia	o__DTU014	f__midas_f_4306	g__midas_g_4306	s__midas_s_4306
ASV187	2	17	26	0	1	4	16	417	0	1	55	1	1	40	1	1	0	48	0	3	59	1	3	133	2	0	76	2	0	0	0	23	60	k__Bacteria	p__Proteobacteria	c__Gammaproteobacteria	o__Betaproteobacteriales	f__Burkholderiaceae	g__Hydrogenophaga
ASV188	310	72	111	27	12	6	5	126	14	2	212	5	0	32	1	9	0	34	7	0	8	0	0	9	47	0	38	25	45	2	1	1	0	k__Bacteria	p__Bacteroidetes	c__Bacteroidia	o__Bacteroidales	f__Prolixibacteraceae	g__midas_g_422	s__midas_s_9061
ASV189	93	6	23	1	20	4	3	7	24	0	9	9	1	0	0	60	0	0	61	0	1	7	0	0	5	0	1	0	542	0	16	0	2	k__Bacteria	p__Spirochaetes	c__Spirochaetia	o__Spirochaetales	f__Spirochaetaceae	g__midas_g_5121
ASV190	11	12	54	1	1	29	3	93	0	8	3	20	4	86	0	10	0	65	50	38	54	5	16	70	21	1	34	0	1	0	1	94	45	k__Bacteria	p__Chloroflexi	c__Anaerolineae	o__Anaerolineales	f__Anaerolineaceae	g__midas_g_467	s__midas_s_9378
ASV191	0	2	2	2	0	1	0	4	0	0	1	0	0	2	134	5	0	559	1	6	71	0	0	3	0	0	0	25	2	1	14	4	4	k__Bacteria	p__Proteobacteria	c__Alphaproteobacteria	o__Rhodobacterales	f__Rhodobacteraceae
ASV192	0	0	0	5	0	2	4	264	0	0	45	0	0	1	0	2	0	23	0	1	3	0	0	0	1	0	3	564	0	0	0	0	0	k__Bacteria	p__Bacteroidetes	c__Bacteroidia	o__Flavobacteriales	f__NS9_marine_group	g__midas_g_225
ASV193	3	3	63	0	0	6	0	102	0	0	0	1	2	126	0	1	0	98	1	9	184	0	6	95	1	0	74	0	0	0	0	52	33	k__Bacteria	p__Proteobacteria	c__Deltaproteobacteria	o__Syntrophobacterales	f__Syntrophaceae	g__Smithella	s__midas_s_552
ASV194	1	3	0	497	0	2	4	20	0	0	23	3	3	4	136	18	0	3	9	0	13	0	0	10	1	1	13	245	1	0	25	0	0	k__Bacteria	p__Bacteroidetes	c__Bacteroidia	o__Cytophagales	f__Spirosomaceae	g__Persicitalea	s__midas_s_5441
ASV195	52	4	0	0	27	67	0	2	17	0	0	43	3	5	0	137	0	2	150	2	2	37	2	2	113	0	2	0	0	1	329	2	0	k__Bacteria	p__Actinobacteria	c__Coriobacteriia	o__OPB41	f__midas_f_3016	g__midas_g_5574	s__midas_s_5574
ASV196	2	0	1	499	0	0	4	12	0	0	92	0	0	0	9	7	0	4	4	0	9	0	0	3	3	0	24	332	1	0	17	0	0	k__Bacteria	p__Bacteroidetes	c__Bacteroidia	o__Cytophagales	f__Spirosomaceae	g__Persicitalea	s__midas_s_5441
ASV197	4	8	75	0	3	8	2	113	0	3	0	3	0	81	0	0	0	59	12	16	88	1	34	65	2	0	87	0	1	0	12	72	61	k__Bacteria	p__Atribacteria	c__Caldatribacteriia	o__Caldatribacteriales	f__Caldatribacteriaceae	g__Ca_Caldatribacterium	s__midas_s_77
ASV198	3	14	77	0	0	5	3	76	0	4	91	0	2	56	0	1	0	56	2	6	79	0	12	58	2	1	145	0	2	0	2	96	12	k__Bacteria	p__Synergistetes	c__Synergistia	o__Synergistales	f__Synergistaceae	g__Thermovirga
ASV199	45	17	129	0	5	20	27	108	9	35	26	7	2	68	0	9	0	41	8	12	46	2	16	49	8	0	93	0	2	0	15	22	42	k__Bacteria	p__Spirochaetes	c__Leptospirae	o__Leptospirales	f__Leptospiraceae	g__RBG-16-49-21	s__midas_s_3702
ASV200	0	6	60	0	0	2	0	57	0	0	0	0	2	99	0	1	0	88	1	10	150	0	11	115	0	1	111	0	0	0	1	52	35	k__Bacteria	p__Planctomycetes	c__Pla3_lineage	o__midas_o_485	f__midas_f_485	g__midas_g_485	s__midas_s_485
ASV201	4	32	18	1	21	82	48	72	0	28	0	33	3	10	1	29	0	29	126	18	52	34	26	33	32	8	13	0	48	11	33	6	0	k__Bacteria	p__Firmicutes	c__Negativicutes	o__Acidaminococcales	f__Veillonellaceae	g__midas_g_3252
ASV202	1	0	4	0	0	0	16	8	0	0	0	22	7	46	7	3	0	11	0	2	1	0	0	0	2	0	0	523	116	3	2	2	0	k__Bacteria	p__Bacteroidetes	c__Bacteroidia	o__Flavobacteriales	f__Crocinitomicaceae	g__Fluviicola	s__midas_s_4720
ASV203	0	7	69	0	1	2	0	35	0	0	306	0	3	46	0	1	0	50	0	13	62	0	11	43	0	0	99	0	0	0	0	26	49	k__Bacteria	p__Bacteroidetes	c__Bacteroidia	o__Bacteroidales	f__Bacteroidetes_vadinHA17	g__midas_g_410	s__midas_s_410
ASV204	19	5	2	0	1	6	75	9	2	0	1	0	1	8	0	1	0	3	23	1	7	3	0	1	5	0	1	0	1	0	1241	3	0
ASV205	0	1	3	0	1	6	279	22	0	0	8	4	1	43	30	1	0	30	2	3	15	0	2	23	0	2	7	16	0	1	582	1	2	k__Bacteria	p__Epsilonbacteraeota	c__Campylobacteria	o__Campylobacterales	f__Arcobacteraceae	g__Arcobacter	s__Arcobacter_cryaerophilus
ASV206	0	43	215	0	0	3	0	41	0	3	124	0	2	24	0	0	0	32	0	10	27	0	21	21	0	2	81	0	1	0	2	25	81	k__Bacteria	p__Synergistetes	c__Synergistia	o__Synergistales	f__Synergistaceae	g__midas_g_5426	s__midas_s_5426
ASV207	0	0	0	0	0	0	0	5	0	0	0	0	0	8	31	0	0	1	0	3	0	0	0	3	0	2	18	666	0	0	1	0	1	k__Bacteria	p__Proteobacteria	c__Alphaproteobacteria	o__Rhodobacterales	f__Rhodobacteraceae
ASV208	1	6	9	0	21	120	358	93	3	2	8	3	2	42	0	3	0	43	11	4	23	0	1	5	2	0	25	0	0	0	9	13	0	k__Bacteria
ASV209	1	27	176	0	1	5	0	54	1	2	120	0	1	21	0	2	0	40	0	10	22	0	16	25	0	1	78	0	0	1	4	20	111	k__Bacteria	p__Synergistetes	c__Synergistia	o__Synergistales	f__Synergistaceae	g__midas_g_5426	s__midas_s_5426
ASV210	4	47	93	0	1	5	0	53	0	4	12	0	2	49	0	2	0	54	1	39	96	0	17	82	2	1	138	0	0	0	0	42	37	k__Bacteria	p__Actinobacteria	c__Thermoleophilia	o__Gaiellales	f__midas_f_269	g__midas_g_531	s__midas_s_531
ASV211	215	3	7	286	34	5	42	49	5	0	7	1	2	37	180	9	0	9	1	0	6	0	0	19	1	0	2	45	2	0	1	1	0	k__Bacteria	p__Bacteroidetes	c__Ignavibacteria	o__Ignavibacteriales	f__Ignavibacteriaceae	g__Ignavibacterium	s__midas_s_1940
ASV212	453	0	10	7	19	7	34	5	18	11	0	20	0	1	0	139	0	9	215	1	4	7	0	0	29	0	2	0	1	0	110	0	0	k__Bacteria	p__Bacteroidetes	c__Bacteroidia	o__Bacteroidales	f__Dysgonomonadaceae	g__Petrimonas	s__Petrimonas_mucosa
ASV213	10	24	51	0	1	12	3	64	0	10	27	5	6	28	1	9	0	37	24	33	28	3	11	22	17	2	62	0	2	0	31	29	164	k__Bacteria	p__Firmicutes	c__Clostridia	o__Clostridiales	f__Christensenellaceae	g__Christensenellaceae_R-7_group	s__midas_s_292
ASV214	2	4	25	2	1	3	0	69	0	0	9	0	1	62	0	2	0	67	1	1	51	1	18	67	0	1	56	0	0	1	3	51	156	k__Bacteria	p__Proteobacteria	c__Deltaproteobacteria	o__Syntrophobacterales	f__Syntrophaceae	g__Smithella	s__midas_s_372
ASV215	77	48	86	46	0	15	16	101	2	36	57	7	3	12	6	11	0	34	8	7	40	0	0	20	15	3	165	10	0	3	37	5	7	k__Bacteria	p__Proteobacteria	c__Gammaproteobacteria	o__Betaproteobacteriales	f__Burkholderiaceae
ASV216	1	7	45	0	0	11	0	93	0	13	6	2	5	87	0	3	0	71	14	25	90	0	12	59	4	2	30	0	1	0	1	75	28	k__Bacteria	p__Chloroflexi	c__Anaerolineae	o__Anaerolineales	f__Anaerolineaceae	g__midas_g_156	s__midas_s_2841
ASV217	45	4	12	666	2	4	32	13	0	0	8	7	7	9	112	4	0	6	0	2	1	0	0	0	0	0	7	4	20	0	2	1	2	k__Bacteria	p__Proteobacteria	c__Gammaproteobacteria	o__Betaproteobacteriales	f__Burkholderiaceae
ASV218	0	0	0	0	0	0	0	0	106	0	0	0	0	0	0	0	0	0	382	3	4	73	0	4	0	0	0	0	0	0	6	0	0	k__Bacteria	p__Proteobacteria	c__Deltaproteobacteria	o__Desulfobacterales	f__Desulfobulbaceae	g__Desulfobulbus
ASV219	0	0	0	10	0	0	0	32	0	0	8	0	0	24	420	8	0	54	3	0	39	0	0	7	1	0	11	55	0	2	0	2	0	k__Bacteria	p__Proteobacteria	c__Gammaproteobacteria	o__Betaproteobacteriales	f__Nitrosomonadaceae	g__Nitrosomonas	s__Nitrosomonas_europaea
ASV220	0	0	0	0	0	0	0	0	0	0	0	0	0	0	0	686	0	17	0	0	0	0	0	0	0	0	1	0	0	0	0	0	0	k__Bacteria	p__Bacteroidetes	c__Bacteroidia	o__Bacteroidales	f__Rikenellaceae
ASV221	10	3	55	0	4	10	5	143	0	3	1	0	1	70	0	0	0	71	4	10	131	2	5	74	4	0	51	0	0	0	4	52	6	k__Bacteria	p__Proteobacteria	c__Deltaproteobacteria	o__Syntrophobacterales	f__Syntrophaceae	g__Smithella	s__midas_s_552
ASV222	4	7	15	470	0	3	0	16	0	2	7	2	1	7	121	22	0	12	10	9	20	1	0	16	10	0	55	24	3	11	30	4	0	k__Bacteria	p__Planctomycetes	c__Planctomycetacia	o__Planctomycetales	f__Rubinisphaeraceae
ASV223	1	15	114	0	1	20	4	60	0	3	5	0	30	33	0	2	0	31	0	71	87	0	14	42	0	3	85	0	1	0	0	35	43	k__Bacteria	p__Firmicutes	c__Clostridia	o__Clostridiales	f__Clostridiaceae_1	g__Clostridium_sensu_stricto_1	s__midas_s_64
ASV224	12	3	0	665	0	0	0	4	0	0	1	2	0	0	17	0	0	0	4	1	16	0	0	2	19	0	5	158	0	0	0	0	0	k__Bacteria	p__Chloroflexi	c__Anaerolineae	o__SBR1031	f__A4b	g__OLB13	s__midas_s_1091
ASV225	0	3	7	0	1	2	16	50	0	1	12	19	0	32	0	58	0	186	0	9	0	0	1	6	6	0	285	20	0	4	0	3	1	k__Bacteria	p__Proteobacteria	c__Gammaproteobacteria	o__Betaproteobacteriales
ASV226	10	116	20	0	3	15	3	14	26	26	10	10	83	27	0	6	0	41	35	35	48	1	8	19	23	2	6	0	6	67	43	6	0	k__Bacteria	p__Firmicutes	c__Clostridia	o__Clostridiales	f__Family_XI	g__Tissierella
ASV227	199	0	0	0	3	0	14	1	7	5	0	4	0	4	0	413	0	0	36	0	1	14	0	1	5	0	0	0	29	0	101	0	0	k__Bacteria	p__Bacteroidetes	c__Bacteroidia	o__Bacteroidales
ASV228	25	15	19	0	13	16	43	58	78	17	58	1	1	3	1	90	0	79	0	2	8	0	11	6	26	0	9	0	12	0	4	3	0	k__Bacteria	p__Firmicutes	c__Clostridia	o__Clostridiales
ASV229	5	0	0	782	1	0	24	0	0	0	0	0	0	0	0	2	0	0	0	1	1	0	0	0	0	0	0	0	1	0	216	1	0	k__Bacteria	p__Proteobacteria	c__Gammaproteobacteria	o__Pseudomonadales	f__Pseudomonadaceae	g__Pseudomonas	s__Pseudomonas_aeruginosa
ASV230	6	27	172	1	1	8	1	45	2	0	2	2	4	36	0	3	0	51	8	18	80	1	23	61	8	2	62	0	0	0	0	21	8	k__Bacteria	p__Chloroflexi	c__Anaerolineae	o__SBR1031	f__midas_f_1469	g__midas_g_4419	s__midas_s_4419
ASV231	67	3	3	2	0	0	1	0	6	6	1	28	3	20	1	4	0	3	27	2	11	9	0	1	32	0	3	1	262	4	328	1	0	k__Bacteria	p__Firmicutes	c__Negativicutes	o__Acidaminococcales	f__Veillonellaceae	g__midas_g_3252
ASV232	21	2	9	0	2	23	2	59	23	7	0	26	4	15	2	13	0	22	126	17	124	28	1	62	15	2	19	2	17	1	15	4	0	k__Bacteria	p__Chloroflexi	c__Anaerolineae	o__Anaerolineales	f__Anaerolineaceae	g__Leptolinea
ASV233	26	34	116	0	0	4	1	62	1	1	25	4	0	21	0	11	0	43	4	1	69	3	0	122	5	0	69	0	0	0	2	32	0	k__Bacteria	p__Proteobacteria	c__Deltaproteobacteria	o__Desulfobacterales	f__Desulfobulbaceae	g__Desulfobulbus
ASV234	0	2	1	0	0	0	0	0	0	0	0	1	4	9	17	0	0	0	1	6	29	0	0	1	20	7	343	188	12	65	5	3	0	k__Bacteria	p__Proteobacteria	c__Alphaproteobacteria	o__Rhizobiales	f__Rhizobiaceae
ASV235	136	7	26	0	1	2	5	64	11	126	71	0	0	0	0	49	0	29	77	2	28	1	0	21	39	0	18	0	1	0	20	8	0	k__Bacteria	p__Bacteroidetes	c__Bacteroidia	o__Sphingobacteriales	f__Lentimicrobiaceae	g__midas_g_362
ASV236	0	0	1	2	0	0	2	0	0	0	0	2	0	15	439	6	0	89	0	1	11	0	0	0	1	0	1	1	0	0	2	0	0	k__Bacteria	p__Proteobacteria	c__Deltaproteobacteria	o__Bdellovibrionales	f__Bdellovibrionaceae	g__Bdellovibrio
ASV237	2	7	13	0	0	4	0	100	0	0	99	1	4	43	0	0	0	45	0	5	16	0	4	25	1	0	23	0	0	0	0	31	153	k__Bacteria	p__Hydrogenedentes	c__Hydrogenedentia	o__Hydrogenedentiales	f__Hydrogenedensaceae	g__midas_g_1246	s__midas_s_1246
ASV238	0	0	1	16	0	0	1	3	0	0	13	0	0	1	0	1	0	17	0	0	4	0	0	0	1	0	2	536	0	0	0	0	1	k__Bacteria	p__Bacteroidetes	c__Bacteroidia	o__Chitinophagales	f__Chitinophagaceae	g__Ferruginibacter
ASV239	1	0	0	38	1	0	3	10	0	0	1	0	0	3	438	0	0	3	1	0	2	0	0	50	0	0	2	21	0	0	2	0	0	k__Bacteria	p__WPS-2	c__midas_c_206	o__midas_o_395	f__midas_f_547	g__midas_g_547
ASV240	75	17	31	37	4	11	120	105	0	3	9	11	14	24	11	3	0	8	2	0	8	0	2	8	7	0	10	1	7	10	282	8	1	k__Bacteria	p__Proteobacteria	c__Gammaproteobacteria	o__Xanthomonadales	f__Xanthomonadaceae	g__Stenotrophomonas	s__midas_s_7952
ASV241	73	0	6	10	55	29	116	73	23	1	1	4	1	33	0	6	0	14	3	3	14	1	6	45	9	1	4	3	4	1	162	0	0	k__Bacteria	p__Bacteroidetes	c__Ignavibacteria	o__Ignavibacteriales
ASV242	5	0	1	0	0	6	5	34	0	4	0	0	0	3	0	0	0	32	4	6	24	1	2	10	1	0	2	0	0	1	531	105	0	k__Bacteria	p__Firmicutes	c__Clostridia	o__Clostridiales	f__Ruminococcaceae	g__Saccharofermentans
ASV243	15	7	16	65	2	5	4	44	0	1	2	0	1	13	273	6	0	9	3	1	34	0	1	8	5	0	30	49	1	0	0	1	1	k__Bacteria	p__Proteobacteria	c__Alphaproteobacteria	o__Rhizobiales	f__Rhizobiaceae	g__Aminobacter	s__midas_s_2899
ASV244	37	19	32	0	2	28	8	63	8	31	1	18	3	21	0	12	0	11	158	9	14	5	5	16	31	1	17	0	1	0	25	13	23	k__Bacteria	p__Chloroflexi	c__Anaerolineae	o__Anaerolineales	f__Anaerolineaceae	g__midas_g_467
ASV245	11	15	23	280	1	1	29	111	0	0	28	1	0	8	28	9	0	25	0	3	11	0	0	0	10	0	9	102	0	0	0	0	0	k__Bacteria	p__Proteobacteria	c__Gammaproteobacteria	o__Betaproteobacteriales	f__Burkholderiaceae	g__Hydrogenophaga
ASV246	14	2	17	18	2	2	42	211	0	1	129	0	0	50	1	0	0	6	5	3	44	0	1	4	2	0	59	3	0	0	99	0	0	k__Bacteria	p__Proteobacteria	c__Gammaproteobacteria	o__Betaproteobacteriales	f__Burkholderiaceae	g__Comamonas	s__Comamonas_denitrificans
ASV247	0	0	0	0	0	1	0	0	0	0	0	1	0	6	502	0	0	0	0	2	0	0	0	0	0	0	2	0	0	0	0	0	0	k__Bacteria	p__Actinobacteria	c__Thermoleophilia	o__Solirubrobacterales	f__67-14	g__midas_g_52	s__midas_s_52
ASV248	110	38	22	1	14	24	77	25	10	20	20	8	1	14	0	8	0	14	69	8	27	12	3	9	24	0	10	0	3	1	145	2	0	k__Bacteria	p__Synergistetes	c__Synergistia	o__Synergistales	f__Synergistaceae	g__midas_g_249	s__midas_s_5553
ASV249	0	14	19	0	0	1	1	60	0	0	63	0	0	49	0	1	0	50	0	8	50	0	10	64	1	0	58	0	0	0	1	36	58	k__Bacteria	p__Firmicutes	c__Clostridia	o__Clostridiales	f__Family_XI	g__Sedimentibacter	s__midas_s_1214
ASV250	19	0	9	0	4	8	74	21	0	1	0	0	3	53	1	2	0	22	1	11	13	2	0	21	6	1	23	1	237	2	17	13	0	k__Bacteria	p__Spirochaetes	c__Leptospirae	o__Leptospirales	f__Leptospiraceae	g__RBG-16-49-21
ASV251	0	0	9	0	1	9	4	107	0	1	4	1	1	42	0	1	0	68	0	6	69	0	23	28	2	0	23	0	1	0	3	24	107	k__Bacteria	p__Proteobacteria	c__Deltaproteobacteria	o__midas_o_41	f__Syntrophorhabdaceae	g__Syntrophorhabdus	s__midas_s_998
ASV252	0	0	0	0	0	0	0	0	0	0	0	0	0	0	0	0	0	0	0	0	0	0	0	0	1	0	1	526	0	0	0	0	0
ASV253	0	0	33	0	0	1	1	66	1	1	0	0	0	68	0	3	0	75	6	1	82	0	8	71	1	0	61	0	0	0	9	33	21	k__Archaea	p__Euryarchaeota	c__Thermococci	o__Methanofastidiosales	f__Methanofastidiosaceae	g__Ca_Methanofastidiosum	s__midas_s_8154
ASV254	11	18	212	0	1	2	0	31	0	0	0	0	0	4	0	0	0	0	17	13	56	0	3	11	15	8	189	1	0	0	0	3	0	k__Archaea	p__Euryarchaeota	c__Methanobacteria	o__Methanobacteriales	f__Methanobacteriaceae	g__Methanobacterium	s__Methanobacterium_lacus
ASV255	0	3	15	1	46	51	21	39	4	0	28	1	1	9	0	8	0	4	23	15	35	2	8	2	3	1	5	0	216	0	2	0	0	k__Bacteria	p__Firmicutes	c__Clostridia	o__Clostridiales	f__Family_XII	g__Fusibacter
ASV256	1	15	56	0	1	6	1	43	0	2	5	1	2	20	0	0	0	24	0	45	19	0	10	26	1	0	74	0	1	0	3	25	143	k__Bacteria	p__Firmicutes	c__Clostridia	o__DTU014	f__midas_f_148	g__midas_g_515
ASV257	12	1	1	0	68	11	0	25	1	0	0	113	1	10	0	245	0	8	1	0	0	0	0	0	0	0	2	0	0	0	0	0	0	k__Bacteria	p__Proteobacteria	c__Gammaproteobacteria	o__Betaproteobacteriales	f__Rhodocyclaceae	g__Sulfuritalea	s__midas_s_7698
ASV258	14	4	19	0	0	1	19	28	3	0	1	13	4	40	0	15	0	58	40	21	67	3	0	95	4	0	5	0	39	13	2	28	0	k__Bacteria	p__Proteobacteria	c__Gammaproteobacteria	o__Betaproteobacteriales	f__Rhodocyclaceae
ASV259	2	16	44	0	1	3	3	33	0	2	75	0	1	35	0	3	0	39	6	12	60	0	12	66	5	0	86	0	0	0	7	24	16	k__Bacteria	p__Spirochaetes	c__Spirochaetia	o__Spirochaetales	f__Spirochaetaceae
ASV260	2	78	39	0	0	4	1	28	1	0	49	1	2	44	0	2	0	24	1	8	42	2	7	72	2	1	67	0	0	0	4	24	42	k__Bacteria	p__WS1	c__midas_c_796	o__midas_o_796	f__midas_f_796	g__midas_g_1743	s__midas_s_1743
ASV261	0	0	0	0	0	2	0	17	0	0	0	0	0	0	0	1	0	481	0	1	0	0	0	0	0	0	0	0	1	0	0	1	0
ASV262	60	7	16	0	23	7	2	2	124	0	2	1	0	1	0	0	0	1	0	0	0	98	1	6	0	0	0	0	0	0	2	0	0	k__Bacteria	p__Bacteroidetes	c__Bacteroidia	o__Bacteroidales	f__Rikenellaceae
ASV263	1	0	1	0	0	0	0	0	0	0	1	0	0	0	0	0	0	25	0	0	0	0	0	0	0	0	4	0	14	3	383	147	3	k__Bacteria	p__Proteobacteria	c__Gammaproteobacteria	o__Betaproteobacteriales	f__Burkholderiaceae	g__Brachymonas	s__Brachymonas_denitrificans
ASV264	59	15	22	0	35	6	25	7	0	0	4	5	0	1	0	4	0	1	12	1	1	121	18	101	17	0	11	1	1	0	7	0	0	k__Bacteria	p__Proteobacteria
ASV265	5	3	5	16	0	0	0	8	0	0	0	1	0	41	102	0	0	3	11	6	140	1	1	111	1	0	8	73	0	2	1	0	2	k__Bacteria	p__Proteobacteria	c__Alphaproteobacteria	o__Rhodobacterales	f__Rhodobacteraceae
ASV266	0	0	0	0	0	0	0	0	0	0	1	0	0	11	302	0	0	30	5	0	13	0	1	18	9	0	6	94	0	0	1	0	0
ASV267	8	10	180	6	0	3	2	35	0	4	0	1	0	4	8	0	0	44	8	30	167	0	0	5	5	1	5	22	0	14	8	3	0	k__Bacteria	p__Proteobacteria	c__Deltaproteobacteria	o__Bdellovibrionales	f__Bacteriovoracaceae	g__Peredibacter	s__midas_s_7447
ASV268	1	1	13	0	0	1	0	30	0	1	52	0	0	10	0	3	0	10	0	10	23	0	4	13	2	0	22	0	0	1	5	21	229	k__Bacteria	p__Bacteroidetes	c__Bacteroidia	o__Sphingobacteriales	f__ST-12K33	g__midas_g_22	s__midas_s_22
ASV269	1	1	2	0	2	3	303	19	1	0	36	0	0	30	21	3	0	33	0	2	3	0	0	1	0	0	26	14	2	2	55	0	1	k__Bacteria	p__Proteobacteria	c__Gammaproteobacteria	o__Betaproteobacteriales	f__Burkholderiaceae	g__Hydrogenophaga	s__Hydrogenophaga_caeni
ASV270	3	3	16	0	0	1	3	1	1	33	1	68	97	88	3	13	0	38	1	28	2	0	0	3	1	1	27	0	30	2	0	0	0	k__Bacteria	p__Spirochaetes	c__Spirochaetia	o__Spirochaetales	f__Spirochaetaceae	g__midas_g_5121
ASV271	36	33	108	1	13	11	5	38	3	0	38	8	3	28	0	16	0	20	28	0	24	1	0	33	24	1	84	0	0	0	0	0	0	k__Bacteria	p__Bacteroidetes	c__Bacteroidia	o__Bacteroidales	f__Bacteroidetes_vadinHA17	g__midas_g_19
ASV272	0	2	3	0	0	2	0	2	0	0	1	0	1	1	0	0	0	6	0	0	2	0	0	2	0	0	5	0	0	0	0	250	8	k__Bacteria	p__Proteobacteria	c__Gammaproteobacteria	o__Betaproteobacteriales	f__Burkholderiaceae	g__Aquabacterium	s__midas_s_333
ASV273	23	31	43	0	5	28	9	73	3	2	51	1	4	23	0	4	0	105	12	3	48	0	3	38	5	2	27	0	0	0	8	0	3	k__Bacteria	p__Ca_Fermentibacterota	c__Ca_Fermentibacteria	o__midas_o_3047	f__midas_f_3047	g__midas_g_3047	s__midas_s_3047
ASV274	5	0	0	0	22	5	118	21	10	1	0	3	3	40	0	17	0	11	1	2	4	0	3	43	1	0	2	0	0	2	325	4	0	k__Bacteria	p__Proteobacteria	c__Deltaproteobacteria	o__Desulfuromonadales	f__Geobacteraceae	g__Geobacter
ASV275	21	40	25	0	3	16	6	60	1	5	0	2	5	42	0	13	0	39	56	24	108	1	4	45	4	3	11	0	6	0	0	12	4	k__Bacteria	p__Chloroflexi	c__Anaerolineae	o__midas_o_1	f__midas_f_813	g__midas_g_824	s__midas_s_824
ASV276	0	1	1	0	0	0	0	0	0	0	1	14	6	49	0	2	0	5	16	1	49	6	1	264	21	0	35	0	2	0	3	1	0	k__Bacteria	p__Proteobacteria
ASV277	71	2	8	0	42	6	12	18	11	0	2	8	1	0	0	8	0	1	16	0	3	13	1	5	19	0	1	0	28	1	461	0	0	k__Bacteria	p__Firmicutes	c__Negativicutes	o__Acidaminococcales	f__Veillonellaceae	g__midas_g_3252
ASV278	0	6	53	0	2	9	0	60	0	9	2	3	0	46	0	2	0	30	4	21	35	2	18	47	3	0	34	0	0	0	1	36	50	k__Bacteria	p__Chloroflexi	c__Anaerolineae	o__Anaerolineales	f__Anaerolineaceae	g__midas_g_156	s__midas_s_156
ASV279	7	5	6	49	0	0	4	20	0	0	30	0	0	6	245	5	0	0	0	0	1	0	0	4	0	0	4	102	1	0	16	0	0	k__Bacteria	p__Proteobacteria	c__Gammaproteobacteria	o__Betaproteobacteriales	f__Burkholderiaceae
ASV280	36	26	35	0	8	24	25	131	1	4	4	1	3	59	0	3	0	73	4	8	33	0	5	27	0	0	42	2	0	0	0	5	0	k__Bacteria
ASV281	18	2	1	483	0	1	4	19	0	0	0	2	0	6	119	0	0	2	1	0	2	1	0	1	0	0	0	2	0	0	1	0	0	k__Bacteria	p__Acidobacteria	c__Acidobacteriia	o__Solibacterales	f__Solibacteraceae_Subgroup_3	g__Bryobacter	s__midas_s_7265
ASV282	0	3	51	0	1	16	10	28	0	2	75	1	5	43	0	0	0	27	0	6	50	0	4	24	2	2	84	0	0	0	0	45	1	k__Bacteria	p__Firmicutes	c__Clostridia	o__Clostridiales	f__Ruminococcaceae
ASV283	47	14	58	8	3	24	0	33	11	60	2	5	5	20	0	13	0	16	76	7	41	6	8	15	4	1	13	2	0	0	9	15	1	k__Bacteria	p__Chloroflexi	c__Anaerolineae	o__Anaerolineales	f__Anaerolineaceae	g__Anaerolinea	s__midas_s_5349
ASV284	3	11	21	0	1	1	3	128	1	3	4	1	2	59	0	1	0	35	1	3	46	0	9	53	0	1	49	0	0	0	0	28	28	k__Bacteria	p__Hydrogenedentes	c__Hydrogenedentia	o__Hydrogenedentiales	f__Hydrogenedensaceae	g__midas_g_2361	s__midas_s_3130
ASV285	0	8	58	0	0	12	1	40	0	3	14	0	4	25	0	0	0	29	0	17	53	0	3	34	0	0	85	0	0	0	1	30	55	k__Bacteria	p__Proteobacteria	c__Gammaproteobacteria	o__Betaproteobacteriales	f__Burkholderiaceae	g__midas_g_33	s__midas_s_50
ASV286	1	0	0	152	0	1	0	4	0	0	0	0	1	18	114	0	0	5	0	0	0	0	0	0	0	1	0	212	0	0	0	0	0	k__Bacteria	p__Verrucomicrobia	c__Verrucomicrobiae	o__Verrucomicrobiales	f__DEV007	g__midas_g_2947
ASV287	0	0	0	0	0	0	0	0	0	0	0	0	0	0	0	0	0	0	0	0	0	0	0	0	0	0	0	457	0	0	0	0	0	k__Bacteria	p__Proteobacteria	c__Deltaproteobacteria	o__Bdellovibrionales	f__Bdellovibrionaceae	g__Bdellovibrio	s__midas_s_8603
ASV288	0	4	28	0	1	4	0	64	1	2	3	0	1	63	0	0	0	42	2	11	85	0	10	51	1	0	67	0	0	0	2	28	15	k__Bacteria	p__Hydrogenedentes	c__Hydrogenedentia	o__Hydrogenedentiales	f__Hydrogenedensaceae	g__midas_g_2361	s__midas_s_2361
ASV289	56	20	25	47	7	17	5	78	8	3	0	5	0	9	13	9	0	23	52	4	51	1	0	33	6	0	21	55	2	1	0	2	1	k__Bacteria	p__Chloroflexi	c__Anaerolineae	o__SBR1031	f__A4b	g__midas_g_8129	s__midas_s_8129
ASV290	3	1	7	147	1	7	31	39	0	0	15	0	0	13	114	1	0	18	6	40	55	0	0	30	0	0	0	25	0	0	5	0	0	k__Bacteria	p__Proteobacteria	c__Gammaproteobacteria	o__Betaproteobacteriales	f__Burkholderiaceae	g__Verticia	s__midas_s_8570
ASV291	13	120	14	362	0	2	4	6	0	20	0	1	1	1	42	0	0	3	1	1	6	0	0	3	0	0	3	39	0	0	2	1	1	k__Bacteria	p__Proteobacteria	c__Alphaproteobacteria	o__Rhizobiales	f__Xanthobacteraceae	g__midas_g_2680	s__midas_s_2680
ASV292	0	0	0	711	0	0	0	0	0	0	0	0	0	1	0	0	0	0	0	0	1	0	0	0	0	0	0	0	1	0	0	1	0	k__Bacteria
ASV293	0	0	0	1	0	0	0	0	0	0	0	0	0	0	3	0	0	1	0	0	2	0	0	0	0	0	2	437	0	0	0	0	1	k__Bacteria	p__Proteobacteria	c__Gammaproteobacteria	o__Xanthomonadales	f__Xanthomonadaceae
ASV294	5	13	60	0	1	1	3	42	0	1	8	4	1	28	0	12	0	39	6	5	47	8	1	51	3	0	67	0	0	0	2	41	3	k__Bacteria	p__Firmicutes	c__Clostridia	o__Clostridiales	f__Syntrophomonadaceae	g__Syntrophomonas	s__midas_s_3034
ASV295	6	9	29	0	19	45	6	141	5	6	13	4	0	13	0	6	0	15	23	1	11	12	5	50	13	1	22	0	1	0	21	13	0	k__Bacteria	p__Synergistetes	c__Synergistia	o__Synergistales	f__Synergistaceae
ASV296	0	0	0	15	0	0	0	3	0	0	0	0	0	5	397	0	0	0	1	0	0	0	0	5	0	0	0	3	0	0	0	0	1	k__Bacteria	p__Bacteroidetes	c__Ignavibacteria	o__OPB56	f__midas_f_428	g__midas_g_428	s__midas_s_428
ASV297	10	9	18	323	0	3	24	46	1	1	40	5	2	11	20	7	0	11	3	2	7	0	0	7	2	0	24	2	0	0	34	0	2	k__Bacteria	p__Proteobacteria	c__Gammaproteobacteria	o__Betaproteobacteriales	f__Burkholderiaceae	g__Ottowia	s__midas_s_2753
ASV298	2	4	15	0	2	24	95	35	1	3	8	2	19	70	0	3	0	24	3	41	56	0	0	1	2	10	52	0	1	5	15	6	0	k__Bacteria	p__Firmicutes	c__Clostridia	o__Clostridiales	f__Ruminococcaceae
ASV299	0	0	2	74	1	0	0	5	0	0	2	0	0	1	1	1	0	62	0	0	2	0	0	77	1	0	4	229	0	0	0	0	0	k__Bacteria	p__Proteobacteria	c__Gammaproteobacteria	o__Betaproteobacteriales	f__Nitrosomonadaceae	g__Nitrosomonas	s__Nitrosomonas_europaea
ASV300	35	72	15	11	0	13	2	5	0	6	0	4	23	41	16	11	0	34	1	10	15	5	1	9	18	13	96	10	22	17	7	0	3	k__Bacteria	p__Actinobacteria	c__Actinobacteria	o__Micrococcales
ASV301	0	1	0	21	3	8	106	235	0	0	1	3	1	15	32	0	0	1	1	0	0	0	0	8	16	0	30	4	36	1	13	0	0	k__Bacteria	p__Bacteroidetes	c__Bacteroidia	o__Chitinophagales	f__midas_f_2092	g__midas_g_2092	s__midas_s_2092
ASV302	0	16	60	0	0	9	2	34	0	0	7	0	11	21	1	1	0	35	0	36	43	0	8	32	0	0	64	0	1	0	0	25	43	k__Bacteria	p__Firmicutes	c__Erysipelotrichia	o__Erysipelotrichales	f__Erysipelotrichaceae	g__Turicibacter	s__Turicibacter_sanguinis
ASV303	0	34	0	0	0	7	0	0	0	1	0	0	104	0	0	0	0	0	0	92	0	0	125	3	0	39	3	0	0	18	1	0	0	k__Archaea	p__Euryarchaeota	c__Methanobacteria	o__Methanobacteriales	f__Methanobacteriaceae	g__Methanobacterium
ASV304	0	1	0	89	0	0	1	17	0	0	1	0	0	0	124	1	0	74	0	0	0	0	0	5	1	0	4	139	1	0	0	0	0	k__Bacteria	p__Gemmatimonadetes	c__Gemmatimonadetes	o__Gemmatimonadales	f__Gemmatimonadaceae	g__Gemmatimonas
ASV305	27	5	10	387	1	2	0	24	3	2	0	0	0	0	39	0	0	3	8	0	8	0	0	9	11	0	6	46	2	1	5	1	0	k__Bacteria	p__Chloroflexi	c__Anaerolineae	o__SBR1031	f__A4b
ASV306	30	5	2	1	43	238	2	12	15	15	0	13	5	3	0	5	0	2	12	2	2	11	1	3	13	0	7	0	5	3	1	0	0	k__Bacteria	p__Actinobacteria	c__Coriobacteriia	o__OPB41	f__midas_f_6325	g__midas_g_6325	s__midas_s_6325
ASV307	143	4	2	0	17	59	8	64	9	6	1	9	14	18	3	11	0	39	3	9	34	6	4	44	2	4	5	1	8	1	14	2	1	k__Bacteria	p__Firmicutes	c__Clostridia	o__Clostridiales	f__Christensenellaceae	g__Christensenellaceae_R-7_group	s__midas_s_3317
ASV308	2	7	40	1	0	2	1	35	0	2	4	0	1	17	0	1	0	14	0	33	16	0	15	13	1	0	47	0	0	0	6	14	147	k__Bacteria	p__Firmicutes	c__Clostridia	o__DTU014	f__midas_f_148	g__midas_g_515	s__midas_s_515
ASV309	5	0	2	63	0	0	2	8	1	0	0	1	0	6	107	0	0	1	0	0	3	0	0	11	7	0	7	212	3	2	12	1	0	k__Bacteria	p__Proteobacteria	c__Alphaproteobacteria
ASV310	0	0	0	502	0	2	1	3	0	1	0	0	2	5	52	1	0	10	0	0	13	0	0	1	2	0	0	11	0	0	1	1	0
ASV311	7	25	35	0	1	17	5	50	0	11	0	4	5	27	0	4	0	20	15	36	26	0	21	35	14	1	27	1	0	0	6	19	41	k__Bacteria	p__Chloroflexi	c__Anaerolineae	o__Anaerolineales	f__Anaerolineaceae	g__midas_g_467	s__midas_s_467
ASV312	4	5	34	0	0	0	1	44	0	2	1	0	0	49	0	0	0	43	1	7	59	0	5	64	2	0	77	0	0	0	0	21	22	k__Bacteria	p__Spirochaetes	c__Spirochaetia	o__Spirochaetales	f__Spirochaetaceae	g__midas_g_3397	s__midas_s_3397
ASV313	69	8	33	0	7	1	1	23	47	3	40	20	1	7	0	31	0	12	21	2	33	5	1	23	21	0	12	0	0	0	7	5	1	k__Bacteria	p__Proteobacteria	c__Deltaproteobacteria	o__Desulfobacterales	f__Desulfobulbaceae	g__Desulfobulbus	s__midas_s_6132
ASV314	259	5	15	0	3	2	2	33	7	0	25	4	0	33	0	19	0	2	8	1	25	15	0	49	20	0	13	0	26	0	37	12	1	k__Bacteria	p__Firmicutes	c__Clostridia	o__Clostridiales
ASV315	1	12	36	0	0	1	0	54	0	0	4	1	1	25	0	9	0	43	2	3	78	0	2	48	7	0	67	0	0	0	4	36	3	k__Bacteria	p__Firmicutes	c__Clostridia	o__Clostridiales	f__Syntrophomonadaceae	g__Syntrophomonas	s__midas_s_3034
ASV316	8	13	18	11	6	13	349	33	0	0	2	0	0	1	0	1	0	2	0	0	0	0	0	0	0	0	0	0	0	0	2	0	0	k__Bacteria	p__Proteobacteria	c__Alphaproteobacteria	o__Reyranellales	f__Reyranellaceae	g__midas_g_3529	s__midas_s_3529
ASV317	0	7	16	0	0	1	0	6	0	2	5	0	6	11	0	0	0	6	1	33	7	0	8	11	0	2	21	1	0	1	0	8	211	k__Bacteria	p__Firmicutes	c__Clostridia	o__Clostridiales	f__Christensenellaceae	g__Christensenellaceae_R-7_group	s__midas_s_240
ASV318	10	13	29	0	2	11	0	43	0	4	4	5	0	23	0	8	0	19	44	19	41	1	5	36	19	0	24	0	0	0	10	23	37	k__Bacteria	p__Chloroflexi	c__Anaerolineae	o__Anaerolineales	f__Anaerolineaceae	g__midas_g_156	s__midas_s_956
ASV319	3	1	6	0	0	5	3	15	0	1	5	0	1	2	0	7	0	17	2	2	11	0	17	9	3	1	6	1	0	0	20	6	215	k__Bacteria	p__Cloacimonetes	c__Cloacimonadia	o__Cloacimonadales	f__Cloacimonadaceae	g__Ca_Cloacimonas	s__midas_s_87
ASV320	1	3	35	0	0	9	1	44	0	4	28	0	5	36	0	2	0	32	0	18	60	0	9	30	0	2	89	0	0	0	0	12	19	k__Bacteria	p__Proteobacteria	c__Gammaproteobacteria	o__Betaproteobacteriales	f__Burkholderiaceae	g__Lautropia	s__midas_s_135
ASV321	14	18	0	168	0	50	0	4	0	3	6	0	54	0	16	2	0	0	8	17	0	0	3	4	0	0	3	20	0	0	165	0	3	k__Bacteria	p__Proteobacteria	c__Gammaproteobacteria	o__Betaproteobacteriales	f__Burkholderiaceae
ASV322	157	15	20	1	4	4	3	13	37	24	2	3	1	4	2	6	0	9	83	0	9	18	2	27	2	0	3	0	15	6	6	3	0	k__Bacteria	p__Chloroflexi	c__Anaerolineae	o__Anaerolineales	f__Anaerolineaceae	g__Longilinea	s__midas_s_8542
ASV323	12	125	20	0	0	14	6	28	1	25	0	8	24	10	0	30	0	5	35	36	21	0	5	3	11	13	13	0	2	29	18	1	0	k__Bacteria	p__Firmicutes	c__Clostridia	o__Clostridiales
ASV324	4	0	0	0	4	41	9	63	0	0	1	3	3	74	0	3	0	91	0	0	1	2	5	60	1	0	53	0	0	0	0	1	0	k__Bacteria	p__WS1	c__midas_c_796	o__midas_o_796	f__midas_f_2296	g__midas_g_3409
ASV325	77	37	15	31	4	13	8	37	4	23	2	10	4	12	1	16	0	17	18	12	18	16	2	9	7	3	12	2	6	3	95	9	0	k__Bacteria	p__Firmicutes	c__Clostridia	o__Clostridiales	f__Christensenellaceae	g__Christensenellaceae_R-7_group	s__midas_s_785
ASV326	62	0	6	0	0	0	0	1	23	11	37	0	0	0	0	0	0	0	1	0	0	0	0	0	0	0	0	0	267	0	11	0	0	k__Bacteria	p__Spirochaetes	c__Spirochaetia	o__Spirochaetales	f__Spirochaetaceae	g__midas_g_5121
ASV327	41	11	6	0	6	7	10	24	3	8	13	0	2	25	0	8	0	15	39	12	62	7	1	10	12	1	22	0	6	2	118	22	0	k__Bacteria	p__Synergistetes	c__Synergistia	o__Synergistales	f__Synergistaceae	g__midas_g_249
ASV328	0	1	0	0	1	1	4	7	2	0	0	1	0	3	258	0	0	1	0	1	0	0	0	0	0	0	0	92	1	0	0	0	0	k__Bacteria	p__Proteobacteria	c__Gammaproteobacteria
ASV329	8	8	8	0	0	0	0	17	1	3	21	3	57	42	0	1	0	39	0	4	9	0	1	7	3	21	148	0	0	0	0	1	0	k__Bacteria	p__Proteobacteria
ASV330	1	7	71	0	0	2	0	41	1	2	0	0	1	33	0	0	0	33	0	12	66	0	14	42	1	0	37	0	0	0	0	23	10	k__Bacteria	p__Atribacteria	c__JS1	o__midas_o_230	f__midas_f_230	g__midas_g_230	s__midas_s_1466
ASV331	0	7	24	0	0	8	0	41	0	4	3	0	4	36	0	2	0	20	2	29	28	0	8	22	4	0	25	1	1	0	3	34	71	k__Bacteria	p__Chloroflexi	c__Anaerolineae	o__Anaerolineales	f__Anaerolineaceae	g__midas_g_467	s__midas_s_467
ASV332	2	0	4	20	0	0	0	2	0	0	2	0	0	38	51	6	0	2	14	3	49	0	0	0	11	4	70	128	0	1	7	2	1	k__Bacteria	p__Proteobacteria	c__Deltaproteobacteria	o__Bdellovibrionales	f__Bacteriovoracaceae	g__Peredibacter	s__midas_s_7447
ASV333	24	3	8	0	1	3	51	101	0	2	3	1	7	64	0	0	0	48	11	0	10	0	1	19	2	0	27	1	0	0	60	6	6	k__Bacteria	p__Hydrogenedentes	c__Hydrogenedentia	o__Hydrogenedentiales	f__Hydrogenedensaceae	g__midas_g_5725	s__midas_s_5725
ASV334	1	8	54	0	0	10	1	36	0	0	1	0	13	24	1	0	0	38	0	19	58	0	11	25	0	0	69	0	0	0	0	23	9	k__Bacteria	p__Firmicutes	c__Clostridia	o__Clostridiales	f__Ruminococcaceae	g__Saccharofermentans	s__midas_s_2403
ASV335	1	0	0	0	7	4	8	64	2	0	12	2	2	44	0	4	0	154	1	2	0	0	0	0	2	0	25	2	2	0	97	3	5	k__Bacteria
ASV336	2	6	5	243	0	2	0	18	0	2	112	0	1	11	20	0	0	4	0	30	27	0	0	4	3	3	1	11	0	2	7	0	1	k__Bacteria	p__Proteobacteria	c__Gammaproteobacteria	o__Xanthomonadales	f__Xanthomonadaceae
ASV337	3	2	2	0	0	0	21	2	1	0	3	0	0	0	0	0	0	0	0	0	2	0	0	3	0	0	9	0	0	0	678	0	0	k__Bacteria	p__Proteobacteria	c__Gammaproteobacteria	o__Betaproteobacteriales	f__Rhodocyclaceae	g__Dechloromonas
ASV338	0	0	0	0	0	0	1	0	0	0	0	0	1	0	0	0	0	0	0	0	1	0	0	0	0	0	0	0	0	1	750	1	0	k__Bacteria	p__Proteobacteria	c__Gammaproteobacteria	o__Pseudomonadales	f__Pseudomonadaceae	g__Pseudomonas	s__midas_s_9585
ASV339	0	2	25	0	0	3	0	30	0	0	50	0	2	25	0	0	0	37	0	6	23	0	1	28	0	0	39	0	0	0	0	24	72	k__Bacteria	p__Bacteroidetes	c__Bacteroidia	o__Bacteroidales	f__Bacteroidetes_vadinHA17	g__midas_g_800	s__midas_s_7434
ASV340	20	2	3	0	0	0	6	8	3	72	5	4	0	9	0	72	0	1	56	7	21	4	4	6	30	0	5	0	0	0	106	6	6	k__Bacteria	p__Cloacimonetes	c__Cloacimonadia	o__Cloacimonadales	f__Cloacimonadaceae	g__LNR_A2-18	s__midas_s_5734
ASV341	18	17	15	9	2	21	34	70	2	3	39	1	0	16	0	6	0	20	3	4	18	1	1	19	2	0	16	0	2	1	55	7	39	k__Bacteria	p__Firmicutes	c__Clostridia	o__Clostridiales	f__Christensenellaceae	g__Christensenellaceae_R-7_group	s__midas_s_644
ASV342	2	0	0	0	7	48	16	44	0	0	1	5	3	29	0	9	0	49	3	6	11	4	8	112	7	0	11	0	2	0	15	0	0	k__Bacteria	p__Firmicutes	c__Clostridia	o__Clostridiales
ASV343	7	26	30	0	1	7	7	45	0	9	10	0	1	24	0	8	0	35	3	16	65	0	3	33	3	1	25	0	0	1	21	12	23	k__Bacteria	p__Firmicutes	c__Clostridia	o__Clostridiales	f__Christensenellaceae	g__Christensenellaceae_R-7_group
ASV344	1	0	0	429	0	0	0	5	0	0	2	0	0	0	10	0	0	4	0	0	0	0	0	0	0	0	0	73	0	0	4	0	0	k__Bacteria	p__Armatimonadetes	c__Fimbriimonadia	o__Fimbriimonadales	f__Fimbriimonadaceae	g__midas_g_2591	s__midas_s_2591
ASV345	5	3	27	0	0	13	0	36	0	1	1	1	6	32	0	3	0	33	6	12	96	0	8	50	1	0	27	0	0	0	0	25	1	k__Bacteria	p__Chloroflexi	c__Anaerolineae	o__Anaerolineales	f__Anaerolineaceae	g__Anaerolinea	s__midas_s_7246
ASV346	0	13	97	0	0	1	0	27	0	3	12	0	3	20	0	2	0	34	2	10	39	0	10	14	1	0	70	0	0	0	0	16	9	k__Bacteria	p__Chloroflexi	c__Anaerolineae	o__RBG-13-54-9	f__midas_f_5792	g__midas_g_5792	s__midas_s_5792
ASV347	12	12	25	0	5	20	6	117	1	5	1	11	5	30	2	15	0	25	17	6	23	4	4	36	8	0	11	0	2	0	0	6	1	k__Bacteria	p__Chloroflexi	c__Anaerolineae	o__Anaerolineales	f__Anaerolineaceae
ASV348	0	5	8	1	1	1	0	12	0	1	28	0	1	8	0	0	0	11	1	6	9	0	3	8	0	0	18	0	0	0	1	3	198	k__Bacteria	p__Bacteroidetes	c__Bacteroidia	o__Bacteroidales	f__Rikenellaceae	g__Rikenellaceae_RC9_gut_group	s__midas_s_58
ASV349	1	14	36	0	1	8	0	29	0	5	1	2	2	38	0	0	0	23	4	12	61	0	7	31	0	1	25	0	0	0	3	33	26	k__Bacteria	p__Chloroflexi	c__Anaerolineae	o__Anaerolineales	f__Anaerolineaceae	g__midas_g_2702	s__midas_s_4236
ASV350	1	20	42	0	0	5	0	26	0	1	18	0	3	22	0	0	0	24	0	16	46	0	3	28	1	0	96	0	0	0	0	20	20	k__Bacteria	p__Actinobacteria	c__Actinobacteria	o__Micrococcales	f__Dermatophilaceae	g__midas_g_724	s__midas_s_830
ASV351	3	18	13	6	0	0	0	6	0	6	27	0	0	0	4	8	0	12	0	0	3	0	0	1	3	2	92	189	2	0	1	0	0	k__Bacteria	p__Proteobacteria	c__Gammaproteobacteria	o__Betaproteobacteriales	f__Burkholderiaceae	g__Hydrogenophaga
ASV352	0	0	0	2	0	1	0	0	0	0	0	0	0	0	35	0	0	0	0	2	0	0	0	0	0	0	0	61	4	0	55	125	1	k__Bacteria	p__Actinobacteria	c__Actinobacteria	o__Corynebacteriales	f__Corynebacteriaceae	g__Corynebacterium_1	s__midas_s_4428
ASV353	10	1	1	281	0	0	0	2	0	2	0	0	0	4	108	1	0	43	0	1	10	0	0	0	0	0	0	0	0	0	1	1	0	k__Bacteria
ASV354	0	6	14	0	0	1	0	18	0	0	44	0	0	34	0	2	0	58	0	3	60	0	1	48	3	0	55	0	0	0	0	22	4	k__Bacteria	p__Bacteroidetes	c__Bacteroidia	o__Bacteroidales	f__Bacteroidetes_vadinHA17	g__midas_g_7659	s__midas_s_7659
ASV355	0	5	30	0	0	1	0	9	0	2	35	0	0	7	0	0	0	16	0	13	18	0	3	10	0	0	50	1	0	0	0	16	123	k__Bacteria	p__Firmicutes	c__Clostridia	o__Clostridiales	f__Christensenellaceae	g__Christensenellaceae_R-7_group
ASV356	9	0	0	0	0	0	1	0	0	0	0	20	0	0	0	106	0	0	217	0	0	1	0	0	19	0	0	0	2	0	31	0	0	k__Bacteria	p__Actinobacteria	c__Coriobacteriia	o__OPB41	f__midas_f_3016	g__midas_g_5574	s__midas_s_5574
ASV357	0	3	27	0	1	5	0	22	0	0	20	0	5	29	0	0	0	46	0	2	47	0	8	16	0	0	54	0	0	0	0	50	6	k__Bacteria	p__Firmicutes	c__Clostridia	o__Clostridiales	f__Ruminococcaceae	g__Ruminiclostridium
ASV358	0	0	0	0	0	2	0	3	0	0	0	3	0	37	0	0	0	0	74	56	212	0	2	48	0	0	0	0	0	1	0	0	0	k__Bacteria	p__Spirochaetes	c__Leptospirae	o__Leptospirales	f__Leptospiraceae	g__RBG-16-49-21	s__midas_s_3554
ASV359	0	4	19	1	0	57	1	15	0	12	4	0	56	15	0	0	0	17	0	12	14	0	5	20	0	1	32	0	0	0	1	12	41	k__Bacteria	p__Firmicutes	c__Bacilli	o__Lactobacillales	f__Carnobacteriaceae	g__Trichococcus	s__midas_s_4
ASV360	11	6	7	0	36	38	53	114	0	5	6	2	3	19	0	3	0	21	1	0	2	1	3	16	4	1	3	2	11	1	34	1	1	k__Bacteria	p__Bacteroidetes	c__Bacteroidia	o__Bacteroidales	f__Paludibacteraceae
ASV361	1	6	14	3	3	11	79	67	1	2	60	0	1	9	0	0	0	1	0	3	8	0	1	14	0	0	2	0	1	1	186	4	2	k__Bacteria	p__Proteobacteria	c__Gammaproteobacteria	o__Betaproteobacteriales	f__T34	g__midas_g_1465	s__midas_s_1465
ASV362	4	6	22	6	3	18	0	26	4	3	29	0	3	44	0	3	0	63	2	17	124	0	2	7	1	1	10	0	0	0	0	1	0	k__Bacteria	p__Dependentiae	c__Babeliae	o__Babeliales	f__Vermiphilaceae	g__midas_g_1099
ASV363	58	26	71	0	0	0	0	0	0	1	4	0	0	6	0	0	0	0	9	10	115	0	1	0	55	1	100	0	0	0	0	0	0	k__Bacteria	p__Firmicutes	c__Clostridia	o__Clostridiales
ASV364	1	1	4	0	8	32	202	157	1	0	1	0	0	8	0	0	0	0	0	0	0	0	0	0	0	0	0	0	0	0	0	0	0	k__Bacteria	p__Proteobacteria	c__Gammaproteobacteria	o__Betaproteobacteriales	f__Rhodocyclaceae
ASV365	2	0	1	0	0	0	0	0	0	0	0	0	0	0	0	0	0	0	0	2	1	0	0	0	4	0	0	276	64	2	0	0	0	k__Bacteria	p__Bacteroidetes	c__Bacteroidia
ASV366	68	14	14	0	2	15	91	7	8	9	9	1	4	4	0	22	0	42	10	7	11	3	3	28	7	0	6	1	0	0	42	0	1	k__Bacteria	p__Firmicutes	c__Clostridia	o__Clostridiales	f__Ruminococcaceae	g__midas_g_2408	s__midas_s_2408
ASV367	0	9	37	0	0	6	0	48	0	0	19	1	0	31	0	0	0	38	0	7	23	0	5	27	2	0	29	0	0	0	2	41	16	k__Bacteria	p__Acidobacteria	c__Aminicenantia	o__Aminicenantales	f__midas_f_55	g__midas_g_4929	s__midas_s_4929
ASV368	0	0	0	0	0	0	0	0	0	0	0	0	0	7	286	0	0	0	0	0	0	0	0	0	0	0	0	36	0	0	0	0	0	k__Bacteria	p__WPS-2	c__midas_c_206	o__midas_o_395	f__midas_f_547
ASV369	5	1	9	0	0	1	4	32	0	3	71	1	1	20	0	7	0	32	5	3	21	1	3	11	5	0	15	0	0	0	10	23	60	k__Bacteria	p__Bacteroidetes	c__Bacteroidia	o__Bacteroidetes_VC2.1_Bac22	f__midas_f_250	g__midas_g_250	s__midas_s_250
ASV370	13	7	13	0	40	6	22	141	15	0	81	0	0	0	0	0	0	5	0	0	1	1	0	6	5	1	11	0	3	0	13	0	0	k__Bacteria	p__Bacteroidetes	c__Bacteroidia	o__Bacteroidales	f__M2PB4-65_termite_group	g__midas_g_2475	s__midas_s_4073
ASV371	1	2	19	0	0	1	0	20	0	0	182	0	0	9	0	0	0	12	0	4	16	0	2	23	0	0	49	0	0	0	0	9	20	k__Bacteria	p__Bacteroidetes	c__Bacteroidia	o__Bacteroidales	f__Bacteroidetes_vadinHA17	g__midas_g_410
ASV372	0	0	18	0	0	5	8	13	0	0	17	1	0	10	0	10	0	6	0	10	9	0	12	13	0	0	26	0	0	0	9	6	142	k__Bacteria	p__Bacteroidetes	c__Bacteroidia	o__Bacteroidales	f__Rikenellaceae	g__DMER64	s__midas_s_82
ASV373	220	1	1	0	60	1	18	6	44	1	1	5	0	7	0	13	0	0	10	0	1	0	0	3	1	0	1	0	9	0	34	0	6	k__Bacteria	p__Bacteroidetes	c__Bacteroidia	o__Bacteroidales	f__Tannerellaceae	g__Macellibacteroides
ASV374	26	1	1	1	6	6	59	2	5	35	0	8	0	0	0	126	0	22	35	0	0	6	0	0	2	1	0	0	1	0	30	0	0	k__Bacteria	p__Bacteroidetes	c__Bacteroidia	o__Bacteroidales	f__Dysgonomonadaceae	g__Petrimonas	s__Petrimonas_mucosa
ASV375	30	38	43	4	7	17	37	11	8	0	8	31	3	3	0	25	0	11	22	4	2	8	3	22	2	0	0	0	7	0	28	0	0	k__Bacteria	p__Firmicutes
ASV376	1	1	10	0	1	6	1	36	0	4	2	0	2	37	0	1	0	26	0	19	35	0	11	24	2	0	11	0	0	0	0	38	48	k__Bacteria	p__Chloroflexi	c__Anaerolineae	o__Anaerolineales	f__Anaerolineaceae	g__midas_g_467	s__midas_s_467
ASV377	3	21	2	270	0	2	0	10	0	6	0	0	1	1	37	0	0	1	0	0	3	0	0	3	1	0	0	80	0	0	0	0	0	k__Bacteria	p__Proteobacteria	c__Alphaproteobacteria	o__Rhizobiales	f__Xanthobacteraceae	g__midas_g_1919	s__midas_s_1919
ASV378	0	0	0	0	0	0	0	0	0	1	0	0	0	1	0	1	0	0	0	0	0	0	0	0	0	0	0	0	0	0	6	0	254	k__Bacteria	p__Proteobacteria	c__Gammaproteobacteria
ASV379	21	15	87	0	0	2	1	10	0	0	0	1	3	52	0	0	0	0	26	23	132	3	0	6	2	0	4	0	0	0	0	0	0	k__Bacteria	p__Hydrogenedentes	c__Hydrogenedentia	o__Hydrogenedentiales	f__Hydrogenedensaceae	g__midas_g_2361	s__midas_s_2361
ASV380	46	0	0	0	5	9	25	0	12	0	0	14	0	0	0	21	0	1	20	0	0	7	0	1	17	0	0	1	137	0	61	0	0	k__Bacteria	p__Spirochaetes	c__Spirochaetia	o__Spirochaetales	f__Spirochaetaceae	g__Treponema_2	s__midas_s_6261
ASV381	2	40	12	0	2	5	0	5	0	42	0	0	85	3	0	0	0	2	0	20	6	0	62	8	0	12	6	0	0	1	0	0	0	k__Bacteria	p__Proteobacteria
ASV382	0	0	0	7	0	0	0	0	0	0	34	0	4	4	64	0	0	3	0	2	7	0	0	58	1	0	11	133	0	0	0	0	0	k__Bacteria	p__Bacteroidetes	c__Ignavibacteria	o__OPB56
ASV383	0	2	33	0	0	26	5	23	0	71	0	0	5	19	0	0	0	12	3	10	28	0	11	25	6	3	27	0	5	2	39	7	0	k__Archaea	p__Euryarchaeota	c__Methanobacteria	o__Methanobacteriales	f__Methanobacteriaceae	g__Methanobacterium	s__midas_s_3006
ASV384	8	19	68	0	0	1	3	31	1	5	0	0	0	22	0	0	0	17	14	5	61	1	2	36	2	1	39	0	0	0	2	9	7	k__Bacteria	p__Chloroflexi	c__Anaerolineae	o__Anaerolineales	f__Anaerolineaceae	g__Anaerolinea	s__midas_s_8221
ASV385	0	0	2	0	1	26	4	70	0	0	34	0	2	15	0	1	0	10	0	5	16	0	13	0	0	0	9	0	0	0	3	73	11	k__Bacteria
ASV386	3	3	29	0	1	2	0	50	0	0	6	1	2	51	0	0	0	35	1	5	33	0	5	23	0	0	24	0	1	0	0	28	17	k__Bacteria	p__Chloroflexi	c__Anaerolineae	o__midas_o_4245	f__midas_f_7837	g__midas_g_8099	s__midas_s_8099
ASV387	3	7	5	0	1	3	2	3	0	2	5	1	1	8	0	4	0	3	1	8	6	0	2	5	3	0	19	0	0	0	7	4	183	k__Bacteria	p__Synergistetes	c__Synergistia	o__Synergistales	f__Synergistaceae	g__Thermovirga	s__midas_s_687
ASV388	121	53	0	0	2	4	0	4	26	103	1	1	0	3	0	5	0	0	22	0	2	7	0	1	48	0	2	0	1	0	0	0	0	k__Bacteria	p__Actinobacteria	c__Coriobacteriia	o__OPB41
ASV389	32	37	52	1	0	6	39	33	0	15	47	3	6	4	0	4	0	0	2	4	1	0	0	1	6	0	10	0	0	0	130	3	2	k__Bacteria	p__Proteobacteria	c__Gammaproteobacteria	o__Betaproteobacteriales	f__Burkholderiaceae
ASV390	0	0	0	0	0	3	7	0	0	0	0	0	0	0	0	0	0	0	0	1	0	0	0	0	0	5	0	2	0	0	20	0	227	k__Bacteria	p__Proteobacteria	c__Alphaproteobacteria
ASV391	83	13	20	0	5	8	1	49	1	1	13	1	0	2	0	20	0	34	22	0	58	5	3	42	11	0	12	0	4	0	1	0	0	k__Bacteria	p__Bacteroidetes	c__Bacteroidia	o__Sphingobacteriales	f__Lentimicrobiaceae	g__midas_g_362
ASV392	187	36	26	14	1	5	16	13	0	2	108	4	0	5	9	1	0	0	1	2	2	0	0	4	0	0	7	10	27	3	2	3	0	k__Bacteria	p__Proteobacteria	c__Gammaproteobacteria	o__Betaproteobacteriales	f__Burkholderiaceae
ASV393	4	5	52	0	0	67	8	30	0	0	0	2	10	50	0	8	0	38	1	2	5	0	10	23	0	0	5	0	4	0	7	1	0	k__Archaea	p__Euryarchaeota	c__Methanobacteria	o__Methanobacteriales	f__Methanobacteriaceae	g__Methanobacterium	s__Methanobacterium_lacus
ASV394	0	0	0	1	0	0	0	2	0	0	0	0	0	1	0	0	0	0	0	1	1	0	1	1	0	0	4	0	0	0	2	0	239	k__Bacteria	p__Firmicutes	c__Clostridia	o__Clostridiales	f__Syntrophomonadaceae	g__Syntrophomonas	s__midas_s_5075
ASV395	9	7	18	0	3	3	3	47	0	3	23	8	9	26	0	1	0	30	13	1	44	1	2	29	14	0	55	0	1	1	4	1	0	k__Bacteria	p__Proteobacteria
ASV396	22	12	8	0	2	8	4	27	4	7	16	3	2	26	1	8	0	14	26	7	51	6	1	5	8	0	23	0	1	2	82	13	0	k__Bacteria	p__Synergistetes	c__Synergistia	o__Synergistales	f__Synergistaceae	g__midas_g_249
ASV397	0	1	6	0	1	1	0	32	0	2	176	1	0	28	0	1	0	17	0	3	4	0	1	6	0	0	7	0	0	0	2	11	30	k__Bacteria	p__Bacteroidetes	c__Bacteroidia	o__Bacteroidales	f__Prolixibacteraceae	g__midas_g_12	s__midas_s_2548
ASV398	56	0	0	471	0	0	0	0	0	0	0	0	0	0	1	0	0	0	0	0	0	0	0	0	0	0	0	0	0	0	0	0	0	k__Bacteria	p__Proteobacteria	c__Deltaproteobacteria	o__Myxococcales	f__Polyangiaceae	g__Pajaroellobacter
ASV399	8	0	9	0	3	1	8	34	5	0	7	0	2	15	0	3	0	41	4	3	23	1	7	21	4	0	31	0	0	0	10	18	51	k__Bacteria	p__Proteobacteria	c__Deltaproteobacteria	o__Syntrophobacterales	f__Syntrophaceae	g__midas_g_571
ASV400	0	8	23	4	0	6	0	35	0	0	1	1	5	15	0	0	0	31	0	19	54	0	13	18	0	3	78	0	0	0	1	23	2	k__Bacteria	p__Actinobacteria	c__Actinobacteria	o__Kineosporiales	f__Kineosporiaceae	g__Kineosporia
ASV401	0	0	0	493	0	0	0	0	0	0	0	0	0	0	0	0	0	0	0	0	0	0	0	0	0	0	0	0	0	0	0	0	0
ASV402	3	190	0	0	1	71	5	0	0	83	0	4	0	0	0	3	0	0	2	0	0	2	0	0	31	0	0	0	0	2	0	0	0	k__Bacteria	p__Actinobacteria	c__Coriobacteriia	o__OPB41	f__midas_f_6325	g__midas_g_6325	s__midas_s_6325
ASV403	0	0	3	0	0	0	1	2	0	0	0	0	0	3	0	0	0	5	0	1	2	0	3	3	0	0	2	0	0	0	0	2	221	k__Bacteria	p__Thermotogae	c__Thermotogae	o__Petrotogales	f__Petrotogaceae	g__SC103	s__midas_s_1054
ASV404	60	7	18	0	0	6	0	7	0	0	17	0	7	11	0	0	0	0	12	20	104	0	1	37	2	1	52	3	2	7	29	2	7	k__Bacteria	p__Proteobacteria	c__Gammaproteobacteria	o__Betaproteobacteriales	f__Rhodocyclaceae	g__Dechloromonas
ASV405	39	59	74	118	0	2	4	32	0	1	0	0	0	0	41	0	0	0	0	9	14	0	0	6	0	0	1	11	0	0	1	0	0	k__Bacteria	p__Actinobacteria	c__Acidimicrobiia	o__Microtrichales	f__Microtrichaceae	g__IMCC26207	s__midas_s_663
ASV406	69	0	0	0	5	0	1	2	11	0	0	9	0	1	0	12	0	0	15	0	1	37	0	1	18	0	0	0	124	0	26	0	2	k__Bacteria	p__Bacteroidetes	c__Bacteroidia	o__Bacteroidales
ASV407	1	0	0	0	7	1	0	0	0	0	0	0	0	0	0	0	0	0	0	0	0	0	0	0	0	0	0	0	291	0	0	0	0	k__Bacteria	p__Bacteroidetes	c__Bacteroidia
ASV408	10	11	28	0	2	0	1	34	7	9	22	0	0	34	0	1	0	20	9	1	47	1	1	45	5	0	45	0	0	0	1	0	0	k__Bacteria	p__Proteobacteria
ASV409	0	0	0	0	3	1	3	7	1	0	1	17	0	0	0	156	0	0	105	0	0	0	0	0	0	0	12	0	0	0	0	7	0	k__Bacteria	p__Proteobacteria	c__Gammaproteobacteria	o__Betaproteobacteriales	f__Rhodocyclaceae	g__Sulfuritalea	s__midas_s_7698
ASV410	2	0	1	88	0	0	0	1	0	0	10	0	0	4	6	0	0	8	3	0	3	0	0	0	2	0	7	200	0	0	0	0	0	k__Bacteria	p__Bacteroidetes	c__Bacteroidia	o__Flavobacteriales	f__NS9_marine_group	g__midas_g_225	s__midas_s_937
ASV411	0	0	0	0	0	4	25	114	0	1	159	0	0	0	0	16	0	35	0	0	1	0	0	0	0	0	0	0	0	0	0	0	0	k__Bacteria	p__Bacteroidetes	c__Bacteroidia	o__Bacteroidetes_VC2.1_Bac22	f__midas_f_8637	g__midas_g_8637	s__midas_s_8637
ASV412	4	15	22	31	0	0	1	21	0	9	0	9	3	18	112	18	0	16	2	4	12	1	0	4	3	0	15	0	0	0	4	0	0	k__Bacteria	p__Proteobacteria	c__Alphaproteobacteria
ASV413	0	9	29	0	0	6	0	26	0	0	26	0	2	24	0	0	0	28	0	14	37	0	6	20	0	1	55	0	0	0	1	20	11	k__Bacteria	p__Proteobacteria	c__Gammaproteobacteria	o__Betaproteobacteriales	f__Burkholderiaceae	g__Lautropia	s__midas_s_750
ASV414	0	5	42	0	1	5	2	28	0	4	1	0	4	24	0	0	0	24	2	15	46	0	3	35	2	1	47	0	0	0	0	16	6	k__Bacteria	p__Chloroflexi	c__Anaerolineae	o__Anaerolineales	f__Anaerolineaceae	g__Bellilinea
ASV415	1	41	253	0	0	0	0	0	0	0	0	0	0	0	0	0	0	0	0	0	0	0	0	0	0	0	0	0	0	0	0	0	0	k__Bacteria	p__Bacteroidetes	c__Bacteroidia
ASV416	36	10	29	0	4	6	11	73	6	2	6	2	0	13	0	20	0	23	9	1	36	3	1	11	12	0	36	0	1	0	0	1	0	k__Bacteria	p__Bacteroidetes	c__Ignavibacteria	o__Ignavibacteriales	f__PHOS-HE36	g__midas_g_179	s__midas_s_179
ASV417	22	4	36	0	0	2	2	23	2	0	24	0	1	15	0	5	0	33	4	3	12	0	19	35	4	0	13	0	0	0	28	13	17	k__Bacteria	p__Synergistetes	c__Synergistia	o__Synergistales	f__Synergistaceae	g__midas_g_762	s__midas_s_6208
ASV418	0	18	54	0	0	4	0	32	1	2	1	3	1	20	0	2	0	26	4	9	11	0	8	20	0	1	49	0	0	0	2	17	16	k__Bacteria	p__Chloroflexi	c__Anaerolineae	o__SBR1031	f__midas_f_184	g__midas_g_1862	s__midas_s_1862
ASV419	7	12	25	1	0	4	1	42	0	2	15	2	0	12	0	4	0	13	1	18	15	1	6	16	1	1	15	1	0	0	14	7	73	k__Bacteria	p__Firmicutes	c__Clostridia	o__Clostridiales	f__Christensenellaceae	g__Christensenellaceae_R-7_group	s__midas_s_2853
ASV420	1	6	36	0	1	0	0	25	0	1	1	0	0	27	0	1	0	32	0	3	50	1	4	36	0	0	47	0	0	0	0	16	12	k__Bacteria	p__Acidobacteria	c__Subgroup_21	o__midas_o_3847	f__midas_f_5529	g__midas_g_5529	s__midas_s_8619
ASV421	2	2	18	0	0	4	0	31	0	3	1	3	1	34	0	0	0	26	0	6	77	0	6	32	1	0	14	0	1	0	1	27	6	k__Bacteria	p__Chloroflexi	c__Anaerolineae	o__Anaerolineales	f__Anaerolineaceae	g__Ca_Brevefilum
ASV422	1	0	0	0	0	0	0	0	1	0	0	0	0	0	0	0	0	0	0	0	0	1	0	0	1	0	0	0	280	0	1	0	0	k__Bacteria	p__Proteobacteria	c__Deltaproteobacteria
ASV423	0	3	1	0	0	0	0	0	0	0	0	3	0	1	0	0	0	0	0	1	0	0	0	0	239	1	7	52	0	0	1	0	0	k__Bacteria	p__Firmicutes	c__Erysipelotrichia	o__Erysipelotrichales	f__Erysipelotrichaceae	g__midas_g_7231	s__midas_s_7231
ASV424	0	20	99	0	0	1	0	16	0	0	5	0	0	18	0	1	0	25	1	3	23	0	6	26	3	0	40	0	0	0	0	5	7	k__Bacteria	p__Chloroflexi	c__Anaerolineae
ASV425	871	0	3	0	1	0	0	0	0	0	0	6	0	0	0	0	0	0	4	0	0	14	0	0	2	0	0	0	0	0	6	0	1	k__Bacteria	p__Firmicutes	c__Clostridia	o__Clostridiales	f__Family_XI	g__Sedimentibacter
ASV426	3	0	1	0	5	6	29	19	4	1	12	0	3	44	1	16	0	48	3	4	11	8	1	45	4	0	13	2	0	0	7	0	0	k__Bacteria	p__Bacteroidetes	c__Bacteroidia	o__Bacteroidales	f__Rikenellaceae
ASV427	0	14	0	0	0	0	0	0	0	0	0	0	1	0	0	0	0	1	0	582	1	0	0	0	0	0	0	0	0	0	0	0	0	k__Bacteria	p__Firmicutes	c__Clostridia	o__Clostridiales	f__Peptostreptococcaceae
ASV428	7	8	23	0	0	3	2	39	0	0	0	3	5	29	0	1	0	19	14	7	33	0	2	9	6	0	12	0	1	0	4	22	36	k__Bacteria	p__Chloroflexi	c__Anaerolineae	o__Anaerolineales	f__Anaerolineaceae	g__midas_g_789	s__midas_s_789
ASV429	0	3	32	0	0	2	1	19	0	0	2	0	3	27	0	0	0	27	0	7	31	0	2	28	1	0	61	0	0	0	0	20	18	k__Bacteria	p__Proteobacteria	c__Deltaproteobacteria	o__Myxococcales	f__Archangiaceae	g__Anaeromyxobacter	s__midas_s_1192
ASV430	1	11	16	0	1	5	1	18	0	5	4	1	6	28	0	4	0	29	8	9	54	2	3	41	2	0	49	0	1	0	2	2	4	k__Bacteria	p__Chloroflexi	c__Anaerolineae	o__Caldilineales	f__Amarolineaceae	g__midas_g_667	s__midas_s_667
ASV431	0	17	18	0	0	1	1	33	0	0	3	0	0	34	0	2	0	81	0	3	29	0	0	18	3	0	34	0	0	0	3	11	5	k__Bacteria	p__Firmicutes	c__Clostridia	o__Clostridiales	f__Peptococcaceae	g__midas_g_1522
ASV432	0	4	8	0	0	5	1	6	0	0	34	0	4	22	0	0	0	29	0	0	26	0	4	16	0	0	28	0	0	0	0	6	74	k__Bacteria	p__Proteobacteria	c__Gammaproteobacteria	o__Betaproteobacteriales	f__Burkholderiaceae	g__Rhizobacter	s__midas_s_3266
ASV433	0	16	23	0	1	8	3	55	0	3	11	1	1	15	0	1	0	21	1	11	44	1	4	32	2	2	33	0	0	0	5	7	9	k__Bacteria	p__Firmicutes	c__Clostridia	o__Clostridiales	f__Christensenellaceae	g__Christensenellaceae_R-7_group
ASV434	6	1	0	242	0	0	0	1	0	0	0	0	0	0	0	1	0	0	0	1	0	0	0	1	1	0	0	9	84	0	42	0	0	k__Bacteria	p__Bacteroidetes	c__Bacteroidia	o__Flavobacteriales	f__Crocinitomicaceae	g__Fluviicola	s__midas_s_4720
ASV435	0	2	3	248	0	1	12	2	2	0	0	1	0	0	31	0	0	0	0	0	0	0	0	0	2	0	0	56	0	0	3	0	0	k__Bacteria	p__Bacteroidetes	c__Bacteroidia
ASV436	28	37	56	0	6	21	6	43	0	1	23	0	1	4	0	2	0	18	2	1	8	5	0	36	2	0	11	0	2	0	0	2	0	k__Bacteria	p__Firmicutes	c__Clostridia	o__Clostridiales	f__Ruminococcaceae
ASV437	6	1	15	5	8	7	26	9	4	0	6	20	0	2	1	25	0	2	18	0	1	4	0	1	85	3	9	7	0	0	1	0	10	k__Bacteria	p__Firmicutes	c__Clostridia	o__Clostridiales	f__Family_XII	g__Fusibacter	s__midas_s_8091
ASV438	0	0	0	367	0	0	1	11	0	0	0	0	0	1	9	1	0	1	0	0	1	0	0	3	0	0	0	4	0	0	11	0	0	k__Bacteria	p__Bacteroidetes	c__Bacteroidia	o__Cytophagales	f__Spirosomaceae	g__Leadbetterella	s__midas_s_9490
ASV439	1	38	10	2	1	1	2	6	0	23	2	2	0	10	80	8	0	38	2	2	27	0	0	5	4	0	19	0	0	3	7	0	0	k__Bacteria	p__Proteobacteria	c__Alphaproteobacteria	o__Rhizobiales	f__Rhizobiaceae
ASV440	8	14	13	11	0	2	0	11	0	1	2	2	0	16	12	1	0	16	4	3	13	9	4	84	2	0	25	20	2	1	2	0	2	k__Bacteria	p__Proteobacteria	c__Alphaproteobacteria	o__Rhizobiales	f__Rhizobiaceae	g__Aquamicrobium	s__Aquamicrobium_aestuarii
ASV441	1	2	19	0	4	13	47	32	2	3	5	1	1	10	0	8	0	12	5	0	13	14	5	30	0	0	1	0	7	1	65	0	0	k__Bacteria	p__Verrucomicrobia	c__Verrucomicrobiae	o__Pedosphaerales	f__Pedosphaeraceae	g__midas_g_5504	s__midas_s_5504
ASV442	1	22	6	0	0	0	0	61	0	2	0	0	1	1	0	2	0	2	21	82	55	3	6	69	1	1	3	0	0	0	5	0	0	k__Bacteria	p__Bacteroidetes	c__Bacteroidia	o__Bacteroidales	f__Paludibacteraceae	g__midas_g_9269	s__midas_s_9269
ASV443	1	8	51	1	0	13	0	20	1	1	3	0	11	11	0	0	0	18	0	41	25	0	3	14	0	1	28	0	0	1	0	5	29	k__Bacteria	p__Firmicutes	c__Clostridia	o__Clostridiales	f__Peptostreptococcaceae	g__Intestinibacter	s__Intestinibacter_bartlettii
ASV444	1	5	31	0	1	12	2	36	0	4	1	0	1	29	1	1	0	20	5	6	40	0	3	49	3	0	24	0	2	0	2	5	1	k__Archaea	p__Euryarchaeota	c__Methanobacteria	o__Methanobacteriales	f__Methanobacteriaceae	g__Methanobacterium
ASV445	2	1	3	24	0	4	5	26	0	1	14	0	1	22	63	0	0	7	1	1	10	0	0	10	0	0	7	70	0	0	3	1	4	k__Bacteria	p__Proteobacteria	c__Gammaproteobacteria	o__Xanthomonadales	f__Xanthomonadaceae	g__Thermomonas	s__midas_s_4261
ASV446	5	0	1	0	2	0	3	0	8	54	81	0	0	1	0	31	0	0	15	17	24	0	0	0	9	1	4	0	0	0	50	1	2	k__Bacteria	p__Cloacimonetes	c__Cloacimonadia	o__Cloacimonadales	f__Cloacimonadaceae	g__LNR_A2-18	s__midas_s_5734
ASV447	0	3	8	0	3	4	0	11	0	0	23	0	0	0	0	3	0	119	3	13	36	0	0	40	0	0	7	0	0	3	0	1	0	k__Bacteria	p__Proteobacteria	c__Gammaproteobacteria	o__Betaproteobacteriales	f__Burkholderiaceae	g__Hydrogenophaga	s__midas_s_191
ASV448	0	233	0	0	0	0	0	0	0	0	0	0	0	0	0	0	0	0	0	0	0	0	1	0	10	60	5	1	3	4	3	0	0	k__Bacteria	p__Proteobacteria	c__Alphaproteobacteria	o__Rhizobiales
ASV449	0	12	39	1	1	2	0	23	0	0	3	0	1	15	0	0	0	6	0	18	18	0	5	24	0	1	55	0	0	0	0	14	32	k__Bacteria	p__Proteobacteria	c__Alphaproteobacteria	o__Rhizobiales	f__Beijerinckiaceae	g__midas_g_534	s__midas_s_534
ASV450	1	1	13	111	1	4	1	2	0	0	0	0	0	1	7	0	0	0	0	0	0	0	0	0	0	0	1	156	0	0	0	0	0	k__Bacteria	p__Verrucomicrobia	c__Verrucomicrobiae	o__Verrucomicrobiales
ASV451	3	4	1	40	0	0	14	7	0	1	1	1	0	2	182	0	0	2	0	0	0	0	0	2	1	0	5	1	0	0	3	0	1	k__Bacteria	p__Proteobacteria	c__Alphaproteobacteria	o__Reyranellales	f__Reyranellaceae	g__Reyranella	s__Reyranella_massiliensis
ASV452	0	0	0	0	0	2	0	327	0	0	0	0	0	0	2	0	0	11	0	7	0	0	0	2	0	0	0	9	0	0	0	0	0	k__Bacteria	p__Proteobacteria	c__Gammaproteobacteria	o__Xanthomonadales	f__Rhodanobacteraceae
ASV453	0	1	7	0	0	0	0	6	0	0	1	0	1	2	0	0	0	4	0	4	5	0	2	4	0	0	23	0	0	0	1	6	152	k__Bacteria	p__Firmicutes	c__Clostridia	o__Clostridiales	f__Syntrophomonadaceae	g__Syntrophomonas	s__midas_s_5773
ASV454	22	2	8	4	13	4	10	94	4	0	3	1	0	5	0	5	0	19	6	0	1	15	0	23	5	0	12	16	4	0	7	4	0	k__Bacteria	p__Bacteroidetes	c__Ignavibacteria	o__Kryptoniales	f__MSB-3C8	g__midas_g_1185
ASV455	0	2	2	62	0	1	0	17	0	0	0	0	0	0	41	5	0	127	0	0	1	0	0	2	0	0	2	11	0	0	0	0	0	k__Bacteria	p__Planctomycetes	c__Planctomycetacia	o__Planctomycetales	f__Rubinisphaeraceae
ASV456	1	9	37	0	1	4	0	14	0	1	3	0	10	21	1	0	0	15	0	33	39	0	6	14	0	0	32	0	0	0	0	10	18	k__Bacteria	p__Firmicutes	c__Clostridia	o__Clostridiales	f__Peptostreptococcaceae	g__Terrisporobacter	s__Terrisporobacter_mayombei
ASV457	20	4	10	1	13	3	3	24	1	0	13	0	0	0	0	3	0	0	1	0	1	57	0	21	0	0	1	0	40	0	27	2	0	k__Bacteria	p__Bacteroidetes	c__Bacteroidia	o__Bacteroidales	f__Prolixibacteraceae	g__midas_g_422
ASV458	0	13	65	0	0	8	2	24	0	3	5	0	1	13	0	0	0	16	4	7	13	0	10	15	3	1	28	0	0	0	0	5	21	k__Bacteria	p__Chloroflexi	c__Anaerolineae	o__RBG-13-54-9	f__midas_f_4245	g__midas_g_4245	s__midas_s_4245
ASV459	2	25	91	0	0	3	0	8	0	1	3	1	2	19	0	1	0	19	1	5	16	0	9	16	1	0	28	0	0	0	0	4	4	k__Bacteria	p__Chloroflexi	c__Anaerolineae	o__SBR1031	f__midas_f_1469	g__midas_g_5903
ASV460	1	0	2	0	3	37	5	0	0	0	0	1	1	2	0	0	0	0	0	3	2	0	1	0	1	1	6	0	179	1	1	1	3	k__Bacteria	p__Spirochaetes	c__Spirochaetia	o__Spirochaetales	f__Spirochaetaceae	g__Treponema_2	s__midas_s_6261
ASV461	2	4	10	0	0	0	0	16	1	0	119	0	0	10	0	1	0	20	0	1	33	0	1	20	1	0	32	0	0	0	0	4	0	k__Bacteria	p__Bacteroidetes	c__Bacteroidia	o__Bacteroidales	f__Bacteroidetes_vadinHA17	g__midas_g_3530	s__midas_s_3530
ASV462	0	3	7	29	0	0	0	1	0	0	0	0	0	6	27	0	0	2	0	2	7	0	0	9	0	0	11	23	4	2	60	52	2	k__Bacteria	p__Actinobacteria	c__Actinobacteria	o__Corynebacteriales	f__Corynebacteriaceae	g__Corynebacterium_1	s__midas_s_5929
ASV463	0	0	31	0	0	7	3	79	0	0	0	0	1	27	0	0	0	9	0	2	13	0	4	8	1	1	2	0	0	0	12	40	0
ASV464	7	0	3	0	0	0	1	0	32	5	0	4	1	4	0	1	0	1	0	1	0	60	1	27	0	0	0	0	12	1	26	0	0	k__Bacteria	p__Firmicutes	c__Erysipelotrichia	o__Erysipelotrichales	f__Erysipelotrichaceae	g__midas_g_7231	s__midas_s_7231
ASV465	18	4	18	86	0	2	3	18	0	4	0	0	1	9	15	6	0	6	1	5	18	1	0	11	1	1	13	51	0	0	6	2	0	k__Bacteria	p__Proteobacteria	c__Alphaproteobacteria	o__Rhizobiales	f__Beijerinckiaceae	g__Bosea	s__midas_s_5625
ASV466	4	0	0	247	0	0	0	13	0	0	0	0	0	3	19	0	0	0	0	0	0	0	0	2	0	1	1	44	0	0	3	1	0	k__Bacteria	p__Proteobacteria	c__Alphaproteobacteria	o__Sphingomonadales	f__Sphingomonadaceae
ASV467	78	19	14	83	0	4	6	22	2	5	1	6	1	5	11	5	0	29	1	3	17	1	0	5	2	0	9	5	6	0	3	0	2	k__Bacteria	p__Proteobacteria	c__Alphaproteobacteria	o__Rhizobiales	f__Beijerinckiaceae	g__Bosea	s__midas_s_8374
ASV468	0	2	5	0	0	1	0	26	0	0	137	0	0	14	0	0	0	30	1	0	6	0	0	6	0	0	4	0	0	0	2	15	5	k__Bacteria	p__Bacteroidetes	c__Bacteroidia	o__Bacteroidales	f__Prolixibacteraceae	g__midas_g_12	s__midas_s_12
ASV469	37	16	8	1	0	3	3	14	6	18	2	7	4	3	6	25	0	12	36	11	7	4	2	9	14	3	13	6	0	0	18	0	0	k__Bacteria	p__Firmicutes	c__Clostridia	o__Clostridiales	f__TC1	g__midas_g_4464	s__midas_s_4464
ASV470	1	0	0	0	0	5	0	0	0	0	0	10	0	0	0	31	0	1	5	0	0	118	0	0	0	0	0	0	0	1	0	0	0	k__Bacteria	p__Actinobacteria	c__Coriobacteriia	o__OPB41	f__midas_f_3016	g__midas_g_5574	s__midas_s_5574
ASV471	12	1	0	0	4	3	77	1	4	5	0	2	0	0	0	86	0	1	45	1	6	1	0	1	8	0	0	0	0	0	0	0	0	k__Bacteria
ASV472	0	1	3	0	0	3	0	41	0	0	22	0	1	26	0	1	0	44	0	1	27	0	0	9	0	0	24	0	0	0	0	9	34	k__Bacteria	p__Proteobacteria	c__Deltaproteobacteria	o__Myxococcales
ASV473	5	4	2	65	0	1	1	3	0	9	0	2	2	13	84	10	0	12	2	10	3	1	0	1	6	0	7	19	0	0	7	2	0	k__Bacteria	p__Proteobacteria	c__Alphaproteobacteria	o__Rhizobiales	f__Devosiaceae	g__Devosia
ASV474	0	3	13	0	0	0	0	0	0	9	0	0	0	0	0	0	0	1	0	127	0	0	16	1	0	60	8	0	0	60	0	0	0	k__Bacteria	p__Firmicutes	c__Clostridia	o__Clostridiales
ASV475	56	17	5	1	5	13	37	15	7	11	5	2	1	2	0	1	0	2	34	1	9	7	2	4	9	0	8	0	1	0	55	2	0	k__Bacteria	p__Synergistetes	c__Synergistia	o__Synergistales	f__Synergistaceae	g__midas_g_249	s__midas_s_5553
ASV476	0	3	16	0	0	0	0	7	0	0	134	1	0	16	0	0	0	8	0	3	19	0	0	19	0	0	21	0	0	0	0	7	1	k__Bacteria	p__Bacteroidetes	c__Bacteroidia	o__Bacteroidales	f__Bacteroidetes_vadinHA17
ASV477	4	1	3	129	0	1	0	5	0	0	2	0	0	0	11	0	0	0	0	0	1	0	0	2	0	0	3	118	0	0	1	2	0	k__Bacteria	p__Actinobacteria	c__Thermoleophilia	o__Solirubrobacterales	f__67-14	g__midas_g_52	s__midas_s_1529
ASV478	0	3	15	0	1	3	1	16	0	0	4	2	1	22	0	0	0	18	1	2	21	0	2	21	0	0	32	0	0	0	2	15	42	k__Bacteria	p__Proteobacteria	c__Gammaproteobacteria	o__Betaproteobacteriales	f__Rhodocyclaceae	g__midas_g_94	s__midas_s_557
ASV479	13	51	13	88	0	7	0	11	0	13	1	1	1	6	10	1	0	5	1	24	6	0	0	7	2	0	17	2	16	0	20	1	4	k__Bacteria	p__Actinobacteria	c__Actinobacteria	o__Micrococcales	f__Microbacteriaceae	g__Leucobacter	s__midas_s_8624
ASV480	235	18	6	0	15	24	7	23	13	4	3	4	0	0	0	5	0	2	0	1	2	0	3	6	0	1	2	0	13	1	21	0	0	k__Bacteria	p__Firmicutes	c__Clostridia	o__Clostridiales	f__Ruminococcaceae
ASV481	2	7	1	32	0	8	6	50	0	24	3	0	1	1	11	0	0	11	1	13	4	0	0	8	2	1	30	57	0	0	4	0	1	k__Bacteria	p__Actinobacteria	c__Actinobacteria	o__Micrococcales	f__Microbacteriaceae
ASV482	0	2	15	0	1	1	0	12	0	0	77	0	0	15	0	0	0	15	0	4	17	0	0	13	0	0	43	0	0	0	2	9	19	k__Bacteria	p__Bacteroidetes	c__Bacteroidia	o__Bacteroidales	f__Bacteroidetes_vadinHA17	g__midas_g_410
ASV483	0	2	3	0	0	0	0	0	0	0	1	0	0	2	0	1	0	1	0	1	1	0	1	1	0	0	6	0	0	0	0	0	166	k__Bacteria	p__Spirochaetes	c__Spirochaetia	o__Spirochaetales	f__Spirochaetaceae	g__midas_g_1408	s__midas_s_1408
ASV484	58	8	8	0	2	12	7	59	2	1	29	2	4	14	0	8	0	14	0	0	0	0	0	26	1	0	20	2	0	0	4	8	0	k__Bacteria	p__Firmicutes	c__Clostridia	o__Clostridiales	f__Peptococcaceae	g__Dehalobacterium	s__midas_s_7531
ASV485	0	0	30	1	0	1	0	28	0	0	4	0	3	13	0	1	0	15	0	8	22	0	4	33	0	0	34	0	0	0	1	17	15	k__Bacteria	p__Bacteroidetes	c__Ignavibacteria	o__SJA-28	f__midas_f_31	g__midas_g_171	s__midas_s_798
ASV486	0	3	31	0	0	10	0	13	0	0	7	0	11	9	0	0	0	12	0	26	31	0	4	17	0	0	35	0	1	0	0	14	15	k__Bacteria	p__Firmicutes	c__Erysipelotrichia	o__Erysipelotrichales	f__Erysipelotrichaceae	g__Turicibacter	s__Turicibacter_sanguinis
ASV487	0	0	0	196	0	0	0	5	0	45	1	0	0	0	12	0	0	0	0	5	5	0	0	1	4	0	4	27	0	0	0	1	0	k__Bacteria	p__Proteobacteria	c__Alphaproteobacteria	o__Rhizobiales	f__Devosiaceae	g__Devosia
ASV488	0	0	1	0	0	2	0	1	0	0	0	9	2	5	2	0	0	2	1	0	3	0	0	0	0	0	1	0	1	1	392	0	0	k__Bacteria	p__Proteobacteria	c__Gammaproteobacteria	o__Betaproteobacteriales	f__Rhodocyclaceae
ASV489	26	10	10	0	13	64	8	43	7	8	5	3	1	4	0	5	0	4	2	0	0	3	0	15	2	1	5	0	5	0	14	2	1	k__Bacteria	p__Firmicutes	c__Clostridia	o__Clostridiales	f__Family_XIII	g__midas_g_819	s__midas_s_819
ASV490	96	6	4	0	3	7	13	18	3	2	5	0	0	5	0	8	0	7	37	5	20	4	1	2	6	0	5	1	11	0	69	4	0	k__Bacteria	p__Synergistetes	c__Synergistia	o__Synergistales	f__Synergistaceae	g__midas_g_249
ASV491	1	21	20	0	1	6	0	23	0	0	12	0	6	8	0	2	0	20	0	12	12	0	8	22	0	0	16	0	1	1	0	21	14	k__Bacteria	p__Chloroflexi	c__Anaerolineae	o__RBG-13-54-9	f__midas_f_2772	g__midas_g_7133	s__midas_s_7133
ASV492	2	17	41	0	1	4	0	11	0	3	4	0	4	9	0	0	0	18	2	20	27	1	12	20	2	1	30	0	0	0	0	10	3	k__Bacteria	p__Chloroflexi	c__Anaerolineae	o__SBR1031	f__midas_f_1469
ASV493	0	5	8	0	0	17	0	7	0	1	8	0	11	8	0	0	0	5	0	15	20	0	12	12	0	0	49	0	0	0	0	7	43	k__Bacteria	p__Actinobacteria	c__Actinobacteria	o__Actinomycetales	f__Actinomycetaceae	g__midas_g_343	s__midas_s_407
ASV494	15	7	7	96	0	0	0	14	1	22	4	0	1	0	9	1	0	0	2	0	1	1	1	13	2	0	14	62	0	0	1	1	0	k__Bacteria	p__Proteobacteria	c__Alphaproteobacteria	o__Rhizobiales	f__Hyphomicrobiaceae	g__Hyphomicrobium
ASV495	12	1	1	0	37	119	17	3	2	1	1	0	0	0	0	0	0	1	0	0	0	2	0	5	0	0	1	0	0	0	53	1	0	k__Bacteria	p__Proteobacteria	c__Deltaproteobacteria	o__Desulfuromonadales	f__Geobacteraceae	g__Geobacter	s__midas_s_2713
ASV496	9	24	64	41	0	3	16	65	0	0	17	0	2	7	0	1	0	6	5	0	1	0	0	2	0	0	0	1	0	0	5	2	0	k__Bacteria	p__Bacteroidetes	c__Bacteroidia
ASV497	0	0	0	77	0	0	0	1	0	0	0	0	0	0	30	0	0	6	1	0	1	0	0	5	2	0	11	114	0	0	0	0	0	k__Bacteria	p__Acidobacteria	c__Subgroup_6	o__midas_o_352	f__midas_f_352
ASV498	5	1	1	0	2	0	22	4	1	4	5	2	1	1	0	4	0	2	2	0	1	0	0	1	1	0	4	0	0	1	305	2	4	k__Bacteria
ASV499	2	10	14	0	0	9	0	40	0	2	0	0	3	16	0	0	0	14	2	4	27	0	2	27	0	0	17	0	0	0	3	15	21	k__Bacteria	p__WS1	c__midas_c_796	o__midas_o_796	f__midas_f_796	g__midas_g_796	s__midas_s_796
ASV500	8	8	14	0	1	10	1	22	0	11	2	10	3	13	0	2	0	11	13	10	7	4	7	17	5	1	15	0	0	0	7	12	13	k__Bacteria	p__Chloroflexi	c__Anaerolineae	o__Anaerolineales	f__Anaerolineaceae	g__midas_g_467	s__midas_s_1462
ASV501	0	3	4	2	0	0	0	3	7	0	0	50	2	13	0	8	0	1	5	5	52	7	0	31	11	0	3	5	0	0	0	0	0	k__Bacteria	p__Chloroflexi	c__Anaerolineae	o__Anaerolineales	f__Anaerolineaceae
ASV502	2	0	18	0	0	2	109	17	0	1	0	1	0	2	0	0	0	3	0	1	0	0	0	0	1	0	1	2	10	4	12	29	0
ASV503	0	4	14	0	0	0	1	6	0	1	117	1	0	11	0	4	0	11	0	1	27	1	3	10	1	0	21	0	0	0	1	3	1	k__Bacteria	p__Bacteroidetes	c__Bacteroidia	o__Bacteroidales	f__Bacteroidetes_vadinHA17	g__midas_g_410	s__midas_s_1326
ASV504	0	0	0	0	118	8	4	30	0	0	0	15	0	1	0	0	0	0	0	0	0	0	0	0	0	0	0	0	0	0	0	0	0	k__Bacteria	p__Proteobacteria	c__Gammaproteobacteria	o__Betaproteobacteriales	f__Rhodocyclaceae
ASV505	0	35	6	10	0	0	1	1	0	0	22	0	0	3	0	1	0	89	0	1	1	0	0	6	0	0	32	26	0	0	2	1	0	k__Bacteria	p__Proteobacteria	c__Gammaproteobacteria	o__Betaproteobacteriales	f__Burkholderiaceae	g__Hydrogenophaga	s__midas_s_191
ASV506	8	10	8	48	0	4	1	8	1	33	0	2	0	1	36	2	0	37	2	2	4	0	3	4	2	1	8	11	2	1	0	1	1	k__Bacteria	p__Proteobacteria	c__Alphaproteobacteria	o__Rhizobiales	f__Xanthobacteraceae
ASV507	6	31	67	0	2	0	4	43	0	5	20	0	1	5	3	0	0	1	0	0	1	0	3	14	2	0	18	0	0	0	28	0	0	k__Bacteria	p__Proteobacteria	c__Gammaproteobacteria	o__Betaproteobacteriales
ASV508	1	11	14	0	1	10	0	14	1	4	3	0	12	17	0	3	0	52	3	7	33	0	3	12	1	2	19	0	0	0	0	2	0	k__Bacteria	p__Planctomycetes	c__Planctomycetacia	o__Pirellulales	f__Pirellulaceae	g__Pir4_lineage	s__midas_s_2268
ASV509	2	0	2	31	1	0	6	12	1	0	0	1	1	8	32	1	0	4	2	0	23	1	1	42	5	0	8	41	0	0	3	0	0	k__Bacteria	p__Proteobacteria	c__Alphaproteobacteria	o__Sphingomonadales	f__Sphingomonadaceae
ASV510	8	0	11	0	0	11	1	32	1	1	0	2	2	34	0	2	0	17	15	3	22	1	3	28	2	0	3	0	0	0	2	13	4	k__Bacteria	p__Chloroflexi	c__Anaerolineae	o__Anaerolineales	f__Anaerolineaceae
ASV511	6	115	20	61	0	4	7	17	0	14	4	0	0	1	0	0	0	4	7	19	13	0	0	0	1	0	4	0	2	1	1	0	0	k__Bacteria	p__Planctomycetes	c__Planctomycetacia	o__Isosphaerales	f__Isosphaeraceae	g__Ca_Nostocoida	s__midas_s_5617
ASV512	0	0	3	0	0	1	0	5	0	0	1	0	1	17	0	0	0	7	0	2	12	0	5	8	0	0	10	0	0	0	0	7	102	k__Bacteria	p__Spirochaetes	c__Leptospirae	o__Leptospirales	f__Leptospiraceae	g__RBG-16-49-21
ASV513	36	12	13	1	4	7	6	24	2	6	2	3	3	14	0	8	0	23	4	13	13	0	2	11	3	3	11	0	12	8	12	3	0	k__Bacteria	p__Firmicutes	c__Erysipelotrichia	o__Erysipelotrichales	f__Erysipelotrichaceae
ASV514	0	2	5	0	1	4	0	31	0	0	0	1	0	27	0	0	0	22	0	0	42	0	2	37	0	0	14	0	0	0	6	18	2	k__Bacteria	p__Proteobacteria	c__Deltaproteobacteria	o__Syntrophobacterales	f__Syntrophaceae	g__Syntrophus	s__midas_s_928
ASV515	0	5	15	0	0	5	4	21	0	0	8	0	1	13	0	0	0	17	3	10	33	1	5	43	1	2	25	0	1	0	1	4	7	k__Bacteria	p__Firmicutes	c__Clostridia	o__Clostridiales	f__Ruminococcaceae	g__Ercella	s__midas_s_4116
ASV516	14	19	37	0	1	2	6	15	0	1	5	2	0	37	4	2	0	10	8	0	6	0	0	28	0	1	2	0	0	0	50	0	1	k__Bacteria	p__Proteobacteria	c__Gammaproteobacteria	o__Betaproteobacteriales
ASV517	0	0	0	0	0	0	0	2	1	0	0	0	0	0	189	0	0	1	0	0	0	0	0	0	0	0	0	1	0	0	0	0	0	k__Bacteria	p__Proteobacteria	c__Deltaproteobacteria	o__Myxococcales
ASV518	7	2	13	0	0	3	3	26	1	0	10	4	1	19	0	4	0	11	2	2	35	1	1	25	3	0	23	0	0	0	3	14	5	k__Bacteria	p__Proteobacteria	c__Deltaproteobacteria	o__Syntrophobacterales	f__Syntrophaceae	g__Smithella	s__midas_s_2155
ASV519	28	26	5	0	3	5	13	12	4	5	2	2	0	9	0	4	0	3	42	3	14	2	0	18	6	0	6	0	0	1	33	8	0	k__Bacteria	p__Synergistetes	c__Synergistia	o__Synergistales	f__Synergistaceae	g__midas_g_249	s__midas_s_2374
ASV520	80	24	12	14	2	1	8	9	1	1	0	35	0	3	7	1	0	2	36	19	2	0	0	5	1	1	5	5	1	6	11	0	2	k__Bacteria	p__Proteobacteria	c__Alphaproteobacteria	o__Caulobacterales	f__Caulobacteraceae	g__midas_g_1057
ASV521	1	2	16	0	1	2	0	48	0	2	0	0	1	17	0	1	0	14	2	0	50	0	1	25	2	0	30	0	0	0	3	9	2	k__Archaea	p__Euryarchaeota	c__Thermoplasmata	o__Methanomassiliicoccales	f__Methanomassiliicoccaceae	g__Methanomassiliicoccus	s__Methanomassiliicoccus_luminyensis
ASV522	1	3	46	0	0	1	0	14	0	1	1	0	1	17	0	0	0	16	0	4	35	0	4	23	2	1	19	0	0	0	2	11	7	k__Bacteria	p__Chloroflexi	c__Anaerolineae	o__Anaerolineales	f__Anaerolineaceae	g__Anaerolinea	s__midas_s_8221
ASV523	0	0	0	0	0	0	0	1	0	0	0	0	0	0	0	0	0	1	0	0	2	0	0	0	0	0	3	0	0	0	0	0	155	k__Bacteria	p__Firmicutes	c__Clostridia	o__Clostridiales	f__Syntrophomonadaceae	g__Syntrophomonas
ASV524	1	4	38	0	0	2	0	14	0	1	0	2	0	14	0	0	0	18	0	9	38	0	3	17	0	1	27	0	0	0	0	11	11	k__Bacteria	p__Proteobacteria	c__Alphaproteobacteria	o__Rhodobacterales	f__Rhodobacteraceae	g__Paracoccus
ASV525	49	3	6	0	0	0	8	5	10	17	6	1	3	2	0	9	0	0	5	1	3	4	3	11	10	1	4	0	55	1	24	0	0	k__Bacteria	p__Firmicutes	c__Clostridia	o__Clostridiales	f__Family_XIII
ASV526	11	3	3	0	5	12	31	8	0	7	1	1	3	2	0	3	0	3	31	5	5	10	2	8	8	1	12	0	5	0	73	0	1	k__Bacteria	p__Spirochaetes	c__Leptospirae	o__Leptospirales	f__Leptospiraceae	g__RBG-16-49-21	s__midas_s_3554
ASV527	0	2	10	0	0	5	0	15	0	2	3	0	1	5	0	0	0	3	0	11	6	0	8	1	0	2	18	0	0	0	0	5	90	k__Bacteria	p__Firmicutes	c__Clostridia	o__Clostridiales	f__Christensenellaceae	g__Christensenellaceae_R-7_group	s__midas_s_999
ASV528	3	1	2	0	0	1	15	1	5	3	89	0	0	0	0	0	0	1	1	0	1	0	1	2	1	0	0	0	1	1	161	1	0	k__Bacteria	p__Firmicutes	c__Clostridia	o__Clostridiales	f__Ruminococcaceae	g__midas_g_6504	s__midas_s_6504
ASV529	0	0	0	0	2	16	160	11	0	0	0	1	0	0	0	8	0	6	7	3	3	0	0	0	0	0	0	0	0	1	7	0	0	k__Bacteria
ASV530	1	7	51	0	1	7	0	12	0	1	1	0	1	29	0	1	0	8	3	14	18	2	17	12	0	0	4	0	0	0	0	12	0	k__Bacteria
ASV531	0	0	0	2	0	1	0	2	0	0	0	0	0	0	180	0	0	2	0	0	0	0	0	0	0	0	0	1	1	0	0	1	0	k__Bacteria	p__Actinobacteria	c__Actinobacteria	o__Corynebacteriales	f__Nocardiaceae	g__Rhodococcus
ASV532	14	6	8	0	2	1	42	2	1	0	0	1	0	0	0	2	0	3	11	0	0	5	0	1	6	1	1	0	1	1	204	0	0	k__Bacteria
ASV533	32	6	21	0	10	17	5	1	8	33	1	0	1	1	0	4	0	1	14	4	2	11	5	1	2	6	14	0	6	1	6	0	0	k__Bacteria	p__Spirochaetes	c__Spirochaetia	o__Spirochaetales	f__Spirochaetaceae
ASV534	5	7	31	72	0	3	3	57	0	5	17	1	0	4	8	1	0	4	0	1	1	0	0	7	0	0	9	7	0	0	2	0	4	k__Bacteria	p__Proteobacteria	c__Gammaproteobacteria	o__Betaproteobacteriales	f__Burkholderiaceae
ASV535	0	0	1	0	2	3	7	248	0	0	1	0	0	0	0	0	0	0	0	0	1	0	0	0	0	0	2	4	0	0	1	0	2	k__Bacteria	p__Proteobacteria	c__Gammaproteobacteria	o__Betaproteobacteriales	f__Burkholderiaceae	g__midas_g_81	s__midas_s_865
ASV536	0	5	6	0	0	5	0	10	0	1	46	0	4	10	0	0	0	7	0	10	16	0	5	15	0	1	31	0	0	0	0	6	28	k__Bacteria	p__Bacteroidetes	c__Bacteroidia	o__Flavobacteriales	f__NS9_marine_group	g__midas_g_385	s__midas_s_499
ASV537	74	4	3	0	1	1	1	4	3	0	0	9	0	5	0	12	0	1	0	0	0	5	1	6	3	2	2	0	101	0	9	0	0	k__Bacteria	p__Firmicutes	c__Clostridia	o__Clostridiales	f__Family_XI	g__Sedimentibacter	s__midas_s_6440
ASV538	1	12	56	0	0	4	0	8	0	0	5	0	0	10	0	0	0	15	2	2	15	0	6	16	0	1	34	0	0	0	0	5	11	k__Bacteria	p__Chloroflexi	c__Anaerolineae	o__RBG-13-54-9	f__midas_f_4245
ASV539	1	139	1	0	0	22	10	1	0	3	0	0	1	1	0	0	0	2	3	36	14	0	2	0	0	7	4	0	1	3	9	2	11	k__Bacteria	p__WPS-2	c__midas_c_55	o__midas_o_1194	f__midas_f_1770	g__midas_g_2901	s__midas_s_3072
ASV540	0	18	0	29	1	0	0	2	0	0	0	0	0	3	33	0	0	1	2	9	9	0	0	32	2	2	51	25	1	2	6	1	0	k__Bacteria	p__Proteobacteria	c__Alphaproteobacteria	o__Rhizobiales	f__Rhizobiaceae
ASV541	0	1	17	0	0	2	0	16	0	0	5	0	1	11	0	0	0	17	0	4	18	0	0	11	0	1	29	0	0	0	0	5	53	k__Bacteria	p__Firmicutes	c__Clostridia	o__Clostridiales	f__Ruminococcaceae	g__Ruminiclostridium	s__midas_s_4753
ASV542	0	2	2	0	9	15	40	57	0	2	0	1	0	26	0	2	0	12	0	0	15	0	1	6	0	0	3	0	1	0	11	9	0	k__Bacteria
ASV543	53	51	9	8	0	2	6	29	1	75	13	0	0	0	0	0	0	0	1	19	0	0	0	1	1	0	0	0	0	1	10	1	0	k__Bacteria	p__Proteobacteria	c__Alphaproteobacteria	o__Caulobacterales	f__Caulobacteraceae	g__Brevundimonas	s__midas_s_2693
ASV544	1	2	4	6	1	0	0	0	0	1	0	7	0	3	47	14	0	22	12	10	21	0	0	0	29	0	3	9	6	1	12	1	0	k__Bacteria	p__Proteobacteria	c__Alphaproteobacteria	o__Rhizobiales	f__Hyphomicrobiaceae	g__Hyphomicrobium
ASV545	1	9	19	0	0	10	1	36	0	2	9	0	2	15	0	1	0	16	2	6	12	0	1	16	3	0	30	0	0	0	2	5	14	k__Bacteria	p__Firmicutes	c__Clostridia	o__Clostridiales	f__Ruminococcaceae	g__Ercella	s__midas_s_4116
ASV546	0	2	15	0	0	0	5	6	0	2	0	0	6	16	0	0	0	18	0	4	29	0	9	15	0	0	89	0	1	0	1	0	0	k__Bacteria	p__Proteobacteria	c__Deltaproteobacteria
ASV547	0	11	19	0	0	2	1	15	0	3	7	0	1	13	0	0	0	15	0	6	19	0	2	20	0	1	42	0	0	0	0	7	18	k__Bacteria	p__Proteobacteria	c__Gammaproteobacteria	o__Betaproteobacteriales	f__SC-I-84	g__midas_g_1341
ASV548	0	1	3	0	0	5	0	17	0	0	145	0	0	5	0	0	0	13	0	2	1	0	1	3	0	0	0	0	0	0	0	3	10	k__Bacteria	p__Bacteroidetes	c__Bacteroidia	o__Bacteroidales	f__Prolixibacteraceae	g__midas_g_12	s__midas_s_2548
ASV549	27	1	0	0	0	1	0	1	16	3	0	0	0	1	0	1	0	5	5	23	76	3	0	48	0	0	4	0	0	0	3	1	0	k__Bacteria	p__Firmicutes	c__Clostridia	o__Clostridiales	f__Christensenellaceae	g__Christensenellaceae_R-7_group	s__midas_s_3317
ASV550	0	2	15	0	1	0	0	20	0	0	56	1	0	17	0	2	0	17	0	1	8	0	3	14	0	0	17	0	0	0	0	12	7	k__Bacteria	p__Proteobacteria	c__Deltaproteobacteria	o__midas_o_41	f__Syntrophorhabdaceae	g__Syntrophorhabdus
ASV551	30	4	13	26	2	2	16	2	1	0	0	6	0	1	20	8	0	2	14	1	0	5	3	6	10	0	1	25	1	0	36	0	0	k__Bacteria	p__Proteobacteria	c__Alphaproteobacteria	o__Rhodospirillales	f__midas_f_7641	g__midas_g_9416	s__midas_s_9416
ASV552	0	2	17	0	0	3	0	18	0	0	9	0	0	13	0	0	0	22	0	10	11	0	5	30	0	0	29	0	0	0	0	9	13	k__Bacteria	p__Firmicutes	c__Clostridia	o__Clostridiales	f__Ruminococcaceae
ASV553	18	4	6	0	0	3	5	2	6	4	0	1	0	3	0	8	0	3	9	3	7	2	1	4	5	1	6	1	0	0	97	0	37	k__Bacteria	p__Synergistetes	c__Synergistia	o__Synergistales	f__Synergistaceae	g__midas_g_249	s__midas_s_249
ASV554	4	1	21	0	1	4	4	14	0	6	0	5	2	17	0	2	0	17	6	3	9	0	5	11	4	0	11	0	0	0	0	15	16	k__Bacteria	p__Chloroflexi	c__Anaerolineae	o__Anaerolineales	f__Anaerolineaceae	g__midas_g_467	s__midas_s_1462
ASV555	0	4	19	0	0	4	1	13	1	0	1	0	0	17	0	1	0	19	1	7	42	0	3	22	0	0	28	0	0	0	0	10	2	k__Bacteria	p__Actinobacteria	c__Thermoleophilia	o__Gaiellales	f__midas_f_269	g__midas_g_269	s__midas_s_9149
ASV556	0	0	1	0	0	1	1	9	0	0	8	0	0	7	0	0	0	6	0	3	3	0	1	3	0	0	3	0	0	0	1	12	95	k__Bacteria	p__Cloacimonetes	c__Cloacimonadia	o__Cloacimonadales	f__Cloacimonadaceae	g__W5	s__midas_s_92
ASV557	0	0	0	89	0	0	0	0	0	0	0	0	0	0	0	1	0	0	0	0	0	0	0	0	0	0	0	124	0	0	1	0	0	k__Bacteria	p__Bacteroidetes	c__Bacteroidia	o__Chitinophagales
ASV558	0	1	5	0	0	2	0	9	0	0	10	0	0	3	0	0	0	5	0	7	2	0	1	1	0	0	16	0	0	0	3	1	100	k__Bacteria	p__Bacteroidetes	c__Bacteroidia	o__Bacteroidales	f__Rikenellaceae	g__Rikenellaceae_RC9_gut_group	s__midas_s_602
ASV559	40	5	6	0	4	2	80	8	0	0	5	0	0	3	0	0	0	4	1	0	1	0	0	0	0	0	3	0	29	0	54	1	0	k__Bacteria	p__Proteobacteria	c__Gammaproteobacteria	o__Betaproteobacteriales
ASV560	13	2	25	2	3	6	2	31	2	1	1	6	1	7	0	21	0	13	2	3	13	2	0	16	6	3	19	0	0	0	0	0	1	k__Bacteria	p__Bacteroidetes	c__Ignavibacteria	o__Ignavibacteriales	f__PHOS-HE36	g__midas_g_179	s__midas_s_179
ASV561	3	1	9	0	0	1	0	1	0	0	0	0	0	2	0	3	0	1	0	3	2	0	7	0	2	0	7	0	0	0	2	0	112	k__Bacteria	p__Synergistetes	c__Synergistia	o__Synergistales	f__Synergistaceae	g__Thermovirga	s__midas_s_687
ASV562	0	3	12	0	0	2	0	4	0	0	4	0	1	5	0	0	0	7	1	6	5	0	7	12	0	0	28	0	0	0	5	5	64	k__Bacteria	p__Firmicutes	c__Clostridia	o__Clostridiales	f__Ruminococcaceae	g__midas_g_2408	s__midas_s_3763
ASV563	0	0	0	0	9	29	92	69	0	0	10	0	0	0	0	0	0	0	0	0	0	0	0	0	0	0	0	0	0	0	0	0	0	k__Bacteria	p__Dependentiae	c__Babeliae	o__Babeliales
ASV564	0	0	0	0	0	0	0	0	0	0	0	0	0	0	0	0	0	0	0	1	0	0	0	0	1	0	1	175	0	0	0	0	0	k__Bacteria	p__Proteobacteria	c__Alphaproteobacteria	o__Rickettsiales	f__AB1
ASV565	26	7	144	11	0	0	0	0	0	0	0	0	0	0	0	0	0	0	0	0	0	0	0	3	0	1	0	0	0	0	0	0	1	k__Bacteria	p__Proteobacteria	c__Deltaproteobacteria	o__Bdellovibrionales	f__Bdellovibrionaceae	g__Bdellovibrio
ASV566	2	0	6	0	1	2	0	30	0	0	8	2	0	19	1	2	0	19	0	3	23	4	1	16	1	0	24	0	1	0	2	12	5	k__Bacteria	p__Proteobacteria	c__Deltaproteobacteria	o__Syntrophobacterales	f__Syntrophaceae	g__Smithella	s__midas_s_2155
ASV567	0	1	5	1	0	3	1	5	0	1	1	0	6	1	2	0	0	6	1	1	14	0	1	73	0	0	11	3	0	0	4	3	25	k__Bacteria	p__Proteobacteria	c__Alphaproteobacteria	o__Rhodobacterales	f__Rhodobacteraceae
ASV568	5	5	10	0	0	1	9	19	0	7	0	0	0	5	4	2	0	96	0	0	1	0	0	5	0	0	4	1	0	0	17	1	0	k__Bacteria	p__Proteobacteria	c__Alphaproteobacteria	o__Rhizobiales	f__Rhizobiaceae
ASV569	0	0	0	0	0	0	0	5	1	0	0	0	0	1	0	0	0	1	0	1	0	0	1	3	0	0	2	0	0	0	0	0	126	k__Bacteria	p__Proteobacteria	c__Deltaproteobacteria	o__Myxococcales	f__Phaselicystidaceae	g__Phaselicystis	s__midas_s_2086
ASV570	1	15	35	0	1	3	0	27	0	0	13	0	2	8	0	0	0	16	2	4	22	0	0	7	2	1	12	0	1	0	1	10	4	k__Bacteria	p__Chloroflexi	c__Anaerolineae	o__RBG-13-54-9	f__midas_f_4245	g__midas_g_4918	s__midas_s_4918
ASV571	0	0	1	0	0	2	2	57	1	39	1	0	0	11	0	0	0	40	0	4	2	0	0	0	0	0	1	0	0	1	2	10	10	k__Bacteria	p__Spirochaetes	c__MVP-15	o__midas_o_6772	f__midas_f_6772	g__midas_g_6772	s__midas_s_6772
ASV572	0	6	20	0	0	2	0	9	0	2	13	1	1	8	0	0	0	24	1	2	6	0	4	11	0	2	23	0	0	0	0	6	29	k__Bacteria	p__Chloroflexi	c__Anaerolineae	o__RBG-13-54-9	f__midas_f_5792	g__midas_g_5834	s__midas_s_5834
ASV573	6	3	6	55	0	1	1	6	1	11	0	0	1	2	26	1	0	6	0	3	3	0	0	6	4	0	9	46	1	0	0	1	1	k__Bacteria	p__Proteobacteria	c__Alphaproteobacteria	o__Rhizobiales	f__Xanthobacteraceae	g__midas_g_1922	s__midas_s_1922
ASV574	3	0	9	2	4	15	15	10	0	0	0	2	10	0	0	0	0	2	14	9	7	0	1	1	2	4	5	0	0	10	119	0	1	k__Bacteria	p__Firmicutes
ASV575	0	0	0	0	0	0	0	4	0	0	4	0	0	1	43	0	0	0	0	0	0	0	0	1	1	1	13	104	0	0	0	0	0	k__Bacteria	p__Planctomycetes	c__Planctomycetacia	o__Gemmatales	f__Gemmataceae
ASV576	0	15	38	0	0	0	1	11	0	0	31	0	1	6	0	0	0	10	0	7	13	0	3	10	0	2	25	0	0	0	0	4	8	k__Bacteria	p__Planctomycetes	c__Planctomycetacia	o__Planctomycetales	f__Rubinisphaeraceae	g__SH-PL14	s__midas_s_1445
ASV577	0	0	1	1	0	0	0	0	0	0	0	0	0	11	3	23	0	20	0	0	13	0	0	0	0	0	0	100	0	0	1	0	0	k__Bacteria	p__Proteobacteria	c__Alphaproteobacteria	o__Caulobacterales	f__Caulobacteraceae	g__Brevundimonas	s__midas_s_2693
ASV578	27	1	10	0	0	12	2	34	2	0	27	4	6	7	0	4	0	12	0	0	0	1	0	17	3	1	12	0	0	0	1	9	0	k__Bacteria	p__Firmicutes	c__Clostridia	o__Clostridiales	f__Peptococcaceae	g__Dehalobacterium	s__midas_s_7531
ASV579	0	0	0	0	0	8	1	84	0	0	4	0	0	0	0	0	0	4	0	0	0	0	0	1	0	0	0	86	3	3	0	1	0	k__Bacteria	p__Proteobacteria	c__Alphaproteobacteria	o__Rhizobiales	f__Beijerinckiaceae	g__Pseudochelatococcus	s__midas_s_2181
ASV580	2	5	3	0	0	21	1	68	1	2	20	0	1	9	0	1	0	14	0	3	2	0	0	4	8	2	38	0	0	0	0	0	0	k__Bacteria	p__Firmicutes	c__Clostridia	o__Clostridiales	f__Ruminococcaceae	g__Ercella	s__midas_s_4116
ASV581	0	0	0	0	0	1	1	0	0	0	0	0	1	1	0	0	0	0	0	0	0	0	0	0	0	0	0	0	0	0	2	0	128	k__Bacteria	p__Verrucomicrobia	c__Verrucomicrobiae	o__Verrucomicrobiales	f__DEV007
ASV582	0	11	19	0	0	7	0	29	0	0	8	1	1	14	0	13	0	33	0	2	5	0	0	10	3	1	12	0	0	0	12	2	4	k__Bacteria	p__Firmicutes	c__Clostridia	o__Clostridiales	f__Ruminococcaceae
ASV583	8	2	0	0	0	0	5	4	2	2	4	1	0	1	0	25	0	1	0	0	0	0	2	1	18	0	0	0	0	0	52	1	56	k__Bacteria	p__Cloacimonetes	c__Cloacimonadia	o__Cloacimonadales	f__Cloacimonadaceae	g__LNR_A2-18	s__midas_s_5734
ASV584	0	10	25	0	0	1	0	16	0	0	1	0	1	11	0	0	0	23	0	7	34	0	7	12	0	0	32	0	0	0	0	5	0	k__Bacteria	p__Actinobacteria	c__Actinobacteria	o__Kineosporiales	f__Kineosporiaceae
ASV585	0	3	0	0	0	21	0	0	0	117	0	0	1	0	0	0	0	0	0	13	0	0	14	0	0	6	0	0	0	0	0	0	0	k__Archaea	p__Euryarchaeota	c__Methanobacteria	o__Methanobacteriales	f__Methanobacteriaceae
ASV586	2	1	2	0	0	2	6	4	0	108	0	0	0	4	0	3	0	13	4	8	0	0	4	3	2	1	5	0	0	0	8	0	0	k__Bacteria	p__Bacteroidetes	c__Bacteroidia	o__Bacteroidales	f__Paludibacteraceae	g__midas_g_9269	s__midas_s_9269
ASV587	0	2	6	0	0	4	0	16	0	0	6	0	3	6	0	0	0	12	0	4	9	0	2	14	1	0	18	0	0	0	0	12	40	k__Bacteria	p__Proteobacteria	c__Gammaproteobacteria	o__Betaproteobacteriales	f__Burkholderiaceae	g__Rhodoferax	s__midas_s_2431
ASV588	434	0	3	0	0	0	1	0	0	0	0	8	0	0	0	0	0	0	0	0	0	8	0	1	2	0	0	0	0	0	17	3	0	k__Bacteria	p__Bacteroidetes	c__Bacteroidia	o__Bacteroidales	f__Rikenellaceae
ASV589	0	0	3	0	0	1	0	1	0	0	0	0	1	1	0	0	0	1	0	2	2	0	0	1	0	0	5	0	0	0	2	0	115	k__Bacteria	p__Firmicutes	c__Clostridia	o__Clostridiales	f__Syntrophomonadaceae	g__Syntrophomonas	s__Syntrophomonas_sapovorans
ASV590	1	0	0	0	0	0	0	2	0	0	0	2	0	0	0	1	0	0	0	2	7	0	0	1	0	0	0	0	3	0	296	0	0	k__Bacteria	p__Proteobacteria	c__Deltaproteobacteria	o__Desulfuromonadales	f__Geobacteraceae	g__Geobacter	s__midas_s_2713
ASV591	0	0	3	0	0	3	0	5	0	1	0	0	1	3	0	0	0	0	0	7	1	0	7	3	0	1	2	0	0	0	0	5	95	k__Bacteria	p__Firmicutes	c__Clostridia	o__Clostridiales	f__Peptococcaceae	g__Cryptanaerobacter	s__midas_s_2029
ASV592	1	0	4	14	0	0	2	16	0	0	2	0	0	9	19	0	0	4	0	8	16	0	0	41	12	1	2	26	0	0	1	0	0	k__Bacteria	p__Proteobacteria	c__Alphaproteobacteria	o__Rhizobiales	f__Hyphomicrobiaceae	g__Hyphomicrobium
ASV593	102	2	10	12	32	3	2	24	9	0	0	1	1	3	0	0	0	5	2	0	4	0	0	7	0	0	2	0	2	0	6	0	0	k__Bacteria	p__Bacteroidetes	c__Ignavibacteria	o__Ignavibacteriales
ASV594	0	0	0	1	13	2	35	8	0	0	0	0	0	1	0	2	0	24	0	1	1	0	6	53	0	0	0	0	0	0	21	0	1	k__Bacteria	p__Proteobacteria	c__Deltaproteobacteria	o__Desulfuromonadales	f__Geobacteraceae	g__Geobacter
ASV595	0	0	0	0	0	0	0	0	0	22	160	0	0	0	0	0	0	0	0	0	0	0	0	0	0	0	0	0	0	0	0	0	0	k__Bacteria	p__Bacteroidetes	c__Bacteroidia
ASV596	13	0	0	0	0	0	1	0	34	0	0	4	0	0	0	6	0	0	0	0	0	0	0	0	73	0	0	0	3	0	8	0	0	k__Bacteria	p__Bacteroidetes	c__Bacteroidia
ASV597	73	4	9	0	0	5	2	14	15	2	0	2	0	7	0	4	0	4	19	0	6	8	1	8	12	0	6	0	0	0	0	1	0	k__Bacteria	p__Chloroflexi	c__Anaerolineae	o__Anaerolineales	f__Anaerolineaceae
ASV598	4	0	1	1	19	19	16	4	2	6	0	0	0	0	0	8	0	0	12	0	0	5	2	3	2	1	6	0	32	1	30	0	0	k__Bacteria	p__Spirochaetes	c__Spirochaetia	o__Spirochaetales	f__Spirochaetaceae
ASV599	12	1	6	0	1	7	34	13	1	0	16	1	0	3	0	14	0	1	0	1	3	1	0	8	17	1	20	0	4	2	22	3	0	k__Bacteria	p__Dependentiae	c__Babeliae	o__Babeliales	f__Vermiphilaceae
ASV600	1	0	0	0	1	0	4	17	0	1	0	2	0	6	8	1	0	1	48	7	13	0	0	20	4	0	5	24	1	5	14	1	1	k__Bacteria	p__Bacteroidetes	c__Bacteroidia	o__Flavobacteriales	f__Weeksellaceae	g__Chryseobacterium	s__Chryseobacterium_hispanicum
ASV601	0	4	12	0	0	1	1	6	0	1	0	0	0	2	0	0	0	6	0	5	4	0	6	8	0	0	23	0	0	0	0	4	66	k__Bacteria	p__Firmicutes	c__Clostridia	o__Clostridiales	f__Christensenellaceae	g__midas_g_5200	s__midas_s_5200
ASV602	0	0	0	0	0	0	0	0	0	3	2	3	2	3	0	4	0	46	6	20	2	1	1	0	1	0	13	0	0	0	120	3	0
ASV603	0	8	17	0	0	2	0	3	0	0	38	0	0	4	0	1	0	9	0	5	8	0	2	9	0	0	32	0	0	0	0	2	28	k__Bacteria	p__Bacteroidetes	c__Bacteroidia	o__Flavobacteriales	f__NS9_marine_group	g__midas_g_385	s__midas_s_1233
ASV604	35	0	9	0	0	0	0	0	0	0	0	1	0	0	0	20	0	0	2	0	0	2	0	0	3	0	0	0	110	0	1	0	0	k__Bacteria	p__Spirochaetes	c__Spirochaetia	o__Spirochaetales	f__Spirochaetaceae	g__midas_g_5121	s__midas_s_9040
ASV605	1	5	8	0	0	1	0	11	0	1	9	1	0	7	0	2	0	11	8	3	8	6	5	14	3	0	13	0	0	0	3	3	34	k__Bacteria	p__Firmicutes	c__Clostridia	o__Clostridiales	f__Christensenellaceae	g__Christensenellaceae_R-7_group	s__midas_s_1950
ASV606	0	0	1	0	1	1	0	18	0	1	1	0	0	0	0	0	0	0	0	0	0	0	0	131	0	0	0	0	0	0	0	0	0	k__Bacteria	p__Hydrogenedentes	c__Hydrogenedentia	o__Hydrogenedentiales	f__Hydrogenedensaceae	g__midas_g_5725	s__midas_s_5725
ASV607	0	0	0	2	1	8	10	53	2	17	88	0	0	0	0	0	0	0	0	0	2	0	0	0	0	0	0	0	0	0	1	1	0	k__Bacteria	p__Bacteroidetes	c__Bacteroidia
ASV608	0	1	4	0	2	19	4	25	0	1	0	1	0	42	0	0	0	5	0	1	9	0	1	7	0	0	1	0	0	0	47	11	1	k__Archaea	p__Euryarchaeota	c__Methanomicrobia	o__Methanomicrobiales	f__Methanospirillaceae	g__Methanospirillum	s__Methanospirillum_hungatei
ASV609	0	5	24	0	0	0	0	15	0	0	1	0	1	15	0	0	0	13	0	5	15	0	4	12	0	0	32	0	0	0	0	8	13	k__Bacteria	p__Verrucomicrobia	c__Verrucomicrobiae	o__Pedosphaerales	f__Pedosphaeraceae	g__midas_g_5504	s__midas_s_5504
ASV610	169	1	7	1	1	6	9	16	16	1	1	2	1	3	0	4	0	1	3	0	6	2	0	4	1	0	2	0	2	0	12	1	1	k__Bacteria	p__Firmicutes	c__Clostridia	o__Clostridiales	f__Christensenellaceae	g__Christensenellaceae_R-7_group	s__midas_s_3317
ASV611	9	6	21	0	2	1	0	17	0	0	0	2	0	22	0	3	0	11	9	3	28	0	2	26	0	0	12	0	0	0	2	1	0	k__Bacteria	p__Spirochaetes	c__Spirochaetia	o__Spirochaetales	f__Spirochaetaceae	g__midas_g_3397	s__midas_s_3397
ASV612	3	1	0	0	0	0	0	0	0	0	0	0	0	0	0	0	0	3	99	3	72	1	0	0	0	0	0	0	0	0	8	0	1	k__Bacteria	p__Firmicutes	c__Clostridia	o__Clostridiales	f__Clostridiaceae_1	g__Proteiniclasticum	s__Proteiniclasticum_ruminis
ASV613	0	4	10	0	0	6	0	7	0	2	15	0	2	3	0	0	0	12	0	16	5	0	4	11	1	2	26	0	0	0	0	3	33	k__Bacteria	p__Firmicutes	c__Clostridia	o__Clostridiales	f__Ruminococcaceae	g__midas_g_5977	s__midas_s_5977
ASV614	0	151	22	0	0	0	0	2	0	0	0	0	2	0	0	0	0	0	0	16	1	0	0	0	0	5	1	0	0	26	0	1	0	k__Bacteria	p__Firmicutes	c__Erysipelotrichia	o__Erysipelotrichales	f__Erysipelotrichaceae	g__Erysipelothrix	s__midas_s_8620
ASV615	6	11	10	6	0	6	2	47	0	1	3	1	5	7	3	0	0	15	2	2	17	1	2	11	3	0	15	3	1	0	0	0	4	k__Bacteria	p__Chloroflexi	c__Anaerolineae	o__Caldilineales	f__Caldilineaceae	g__midas_g_105	s__midas_s_105
ASV616	3	4	14	11	0	1	36	25	0	0	1	0	0	2	27	1	0	4	2	4	11	0	0	4	1	0	2	10	3	1	9	2	1	k__Bacteria	p__Proteobacteria	c__Deltaproteobacteria	o__Bdellovibrionales	f__Bdellovibrionaceae	g__Bdellovibrio	s__midas_s_8603
ASV617	7	5	8	0	2	0	4	2	1	1	2	5	0	6	1	4	0	9	20	9	61	0	0	6	5	2	6	0	0	1	10	5	0	k__Bacteria	p__Proteobacteria
ASV618	0	7	11	1	2	3	1	15	1	1	9	0	2	5	0	1	0	13	0	4	14	0	2	10	0	0	34	0	0	0	0	8	17	k__Bacteria	p__Proteobacteria	c__Gammaproteobacteria	o__Betaproteobacteriales	f__Rhodocyclaceae
ASV619	0	1	8	0	0	0	0	3	0	0	9	0	0	2	0	1	0	2	0	3	0	0	2	8	0	0	13	0	0	0	0	7	75	k__Bacteria	p__Bacteroidetes	c__Bacteroidia	o__Bacteroidales	f__Rikenellaceae	g__Rikenellaceae_RC9_gut_group	s__midas_s_3232
ASV620	0	0	0	0	0	0	2	2	0	0	2	0	0	0	0	0	0	0	0	0	0	0	0	0	2	0	0	0	0	0	296	0	0	k__Bacteria	p__Proteobacteria	c__Gammaproteobacteria	o__Betaproteobacteriales	f__Burkholderiaceae	g__Aquabacterium	s__midas_s_2925
ASV621	5	3	9	0	3	4	4	27	0	0	0	0	0	8	0	1	0	25	6	8	50	0	1	18	0	0	10	0	0	0	0	0	0	k__Bacteria	p__Hydrogenedentes	c__Hydrogenedentia	o__Hydrogenedentiales	f__Hydrogenedensaceae	g__midas_g_2361	s__midas_s_2361
ASV622	0	3	13	0	0	0	0	9	0	0	2	0	1	15	0	0	0	19	0	0	39	0	6	20	0	0	25	0	0	0	0	7	2	k__Bacteria	p__Proteobacteria	c__Deltaproteobacteria	o__Myxococcales
ASV623	0	12	45	0	0	0	0	11	0	1	2	0	0	16	0	4	0	6	1	4	14	0	5	14	2	0	24	0	0	0	1	3	0	k__Bacteria	p__Armatimonadetes	c__midas_c_216	o__midas_o_216	f__midas_f_216	g__midas_g_310	s__midas_s_5342
ASV624	0	2	8	0	0	2	0	11	0	0	11	0	1	6	0	0	0	10	0	9	11	0	4	7	0	0	24	0	0	0	0	8	38	k__Bacteria	p__Proteobacteria	c__Gammaproteobacteria	o__Betaproteobacteriales	f__Burkholderiaceae	g__midas_g_33	s__midas_s_50
ASV625	30	0	5	0	14	23	1	15	26	0	0	3	0	1	0	7	0	1	11	0	3	2	0	0	2	0	1	0	0	0	0	1	0	k__Bacteria	p__Chloroflexi	c__Anaerolineae	o__Anaerolineales	f__Anaerolineaceae
ASV626	0	0	0	0	0	1	8	0	0	0	0	0	0	0	0	0	0	0	0	0	0	0	0	0	0	2	0	1	0	0	22	0	100	k__Bacteria	p__Proteobacteria	c__Gammaproteobacteria
ASV627	0	0	0	0	0	0	0	0	1	0	0	0	0	4	0	15	0	40	3	7	3	2	4	17	2	1	1	0	2	1	96	0	0	k__Bacteria	p__Firmicutes	c__Clostridia	o__Clostridiales
ASV628	223	2	5	46	3	3	37	0	2	0	0	1	0	1	0	0	0	0	0	0	0	0	0	0	1	0	0	0	0	0	9	0	0	k__Bacteria	p__Proteobacteria	c__Alphaproteobacteria
ASV629	0	6	16	0	0	1	0	24	0	0	2	0	1	18	0	0	0	20	1	5	43	0	4	11	2	0	6	0	0	0	0	3	3	k__Bacteria	p__Chloroflexi	c__Anaerolineae	o__RBG-13-54-9	f__midas_f_2772
ASV630	1	13	36	0	0	1	1	12	0	2	2	1	0	9	0	0	0	18	0	6	15	0	1	15	0	1	22	0	0	0	0	3	3	k__Bacteria	p__Chloroflexi	c__Anaerolineae
ASV631	6	0	2	0	0	0	0	1	6	0	10	14	1	2	0	27	0	3	18	3	11	0	2	5	5	1	8	0	0	0	10	3	14	k__Bacteria	p__Spirochaetes	c__Spirochaetia	o__Spirochaetales	f__Spirochaetaceae	g__midas_g_5121
ASV632	0	7	19	0	0	2	1	24	0	0	1	0	0	13	0	0	0	15	0	0	11	0	1	17	0	0	23	0	0	0	0	12	6	k__Bacteria	p__Acidobacteria	c__Thermoanaerobaculia	o__Thermoanaerobaculales	f__Thermoanaerobaculaceae	g__Subgroup_10	s__midas_s_213
ASV633	0	4	18	0	0	6	1	9	0	1	0	0	1	19	0	1	0	6	0	12	5	0	4	20	1	0	28	0	0	0	0	4	16	k__Bacteria	p__Firmicutes	c__Clostridia	o__Clostridiales
ASV634	2	5	2	0	8	6	27	69	2	0	23	0	0	2	0	0	0	15	9	2	3	0	0	0	0	0	0	0	0	0	0	0	0	k__Bacteria
ASV635	0	0	0	0	0	0	0	2	0	0	0	0	0	3	127	0	0	0	0	0	0	0	0	1	0	0	0	8	0	0	0	0	0	k__Bacteria	p__Gemmatimonadetes	c__Gemmatimonadetes	o__Gemmatimonadales	f__Gemmatimonadaceae
ASV636	3	2	4	1	0	3	0	32	1	2	6	2	0	13	0	3	0	8	1	5	9	1	2	6	2	1	11	0	0	0	0	2	34	k__Bacteria	p__Firmicutes	c__Clostridia	o__Clostridiales	f__Christensenellaceae	g__Christensenellaceae_R-7_group
ASV637	8	12	13	0	0	1	0	18	1	0	2	2	0	3	0	4	0	2	8	4	11	8	3	4	7	0	13	0	0	0	13	4	21	k__Bacteria	p__Firmicutes	c__Clostridia	o__Clostridiales	f__Christensenellaceae	g__Christensenellaceae_R-7_group	s__midas_s_2536
ASV638	9	49	15	1	0	11	1	23	2	1	3	1	0	5	0	2	0	6	9	12	8	1	4	6	3	0	16	0	0	1	1	0	0	k__Bacteria
ASV639	23	4	8	0	1	5	4	11	1	1	6	2	0	10	1	2	0	12	8	6	15	1	2	8	0	0	14	1	1	1	28	8	0	k__Bacteria	p__Synergistetes	c__Synergistia	o__Synergistales	f__Synergistaceae	g__midas_g_249
ASV640	0	0	0	0	101	1	0	0	0	0	0	0	0	0	0	0	0	0	0	0	0	3	0	0	0	0	0	0	0	0	0	0	0	k__Bacteria	p__Proteobacteria	c__Deltaproteobacteria	o__Desulfobacterales	f__Desulfobulbaceae	g__Desulfobulbus
ASV641	4	3	6	0	0	0	0	0	0	1	0	0	0	0	0	1	0	0	24	11	39	8	3	55	0	0	0	0	3	0	0	0	0	k__Bacteria	p__Proteobacteria	c__Alphaproteobacteria
ASV642	0	2	4	0	0	0	5	12	1	0	66	1	3	13	0	1	0	13	0	5	29	0	0	7	0	0	0	0	0	0	2	0	0	k__Bacteria	p__Dependentiae	c__Babeliae	o__Babeliales	f__Vermiphilaceae
ASV643	4	21	2	0	1	2	1	3	0	0	2	1	3	17	0	1	0	10	2	8	37	0	0	3	1	2	49	0	3	0	0	2	0	k__Bacteria	p__Firmicutes	c__Clostridia	o__Clostridiales	f__Family_XIII	g__Anaerovorax	s__midas_s_4399
ASV644	5	0	2	0	4	2	53	3	12	1	1	13	0	0	0	3	0	0	4	2	3	3	1	3	2	0	0	0	1	0	37	0	0	k__Bacteria	p__Firmicutes
ASV645	4	17	27	1	1	5	1	28	0	1	2	0	4	7	1	0	0	8	0	0	4	0	1	21	0	0	22	0	0	0	14	0	1	k__Bacteria	p__Actinobacteria	c__Actinobacteria	o__Micrococcales
ASV646	12	2	0	9	0	2	3	55	1	0	2	0	1	8	19	1	0	28	0	0	2	0	0	14	0	0	11	0	1	0	1	0	0	k__Bacteria	p__Proteobacteria	c__Gammaproteobacteria	o__Betaproteobacteriales	f__Rhodocyclaceae
ASV647	0	0	8	0	0	1	0	5	0	0	10	0	1	2	0	0	0	8	0	2	3	0	3	5	0	0	12	0	0	0	0	3	65	k__Bacteria	p__Bacteroidetes	c__Bacteroidia	o__Bacteroidales	f__Rikenellaceae	g__Rikenellaceae_RC9_gut_group
ASV648	1	4	3	0	1	32	0	27	0	0	1	0	0	0	0	0	0	0	27	7	35	4	1	9	3	3	12	0	0	0	0	0	0
ASV649	0	0	0	0	0	1	11	1	0	6	138	0	0	0	0	0	0	0	0	0	0	0	0	0	0	0	0	0	0	0	0	2	0	k__Bacteria	p__Dependentiae	c__Babeliae	o__Babeliales	f__Vermiphilaceae
ASV650	0	3	12	0	0	2	0	13	0	0	16	0	1	8	0	1	0	18	0	2	17	0	1	17	0	0	26	0	0	0	2	6	6	k__Bacteria	p__Proteobacteria	c__Deltaproteobacteria	o__SAR324_cladeMarine_group_B	f__midas_f_995	g__midas_g_995	s__midas_s_1011
ASV651	1	0	0	0	0	1	3	9	0	0	4	0	0	4	0	2	0	3	1	0	10	0	2	0	0	0	4	0	0	0	12	13	59	k__Bacteria	p__Cloacimonetes	c__Cloacimonadia	o__Cloacimonadales	f__Cloacimonadaceae	g__Ca_Cloacimonas	s__midas_s_246
ASV652	5	6	13	8	1	2	0	25	0	0	6	0	4	0	8	1	0	13	0	4	8	0	1	5	2	0	22	11	1	0	3	4	7	k__Bacteria	p__Proteobacteria	c__Gammaproteobacteria	o__Betaproteobacteriales	f__Burkholderiaceae
ASV653	1	0	0	0	2	2	13	6	0	2	4	2	1	6	0	6	0	4	4	0	5	0	2	4	3	0	5	0	0	0	15	11	37	k__Bacteria	p__Proteobacteria	c__Deltaproteobacteria	o__Syntrophobacterales	f__Syntrophaceae	g__Smithella
ASV654	0	1	6	0	1	5	0	45	0	0	1	0	0	1	0	0	0	53	2	3	28	0	0	1	0	0	3	0	0	0	0	7	0	k__Bacteria	p__Firmicutes	c__Clostridia
ASV655	0	0	5	0	0	0	0	12	0	0	2	0	0	24	0	0	0	23	0	0	25	0	7	11	0	0	32	0	0	0	0	7	0	k__Bacteria	p__Bacteroidetes	c__Ignavibacteria	o__Ignavibacteriales	f__Melioribacteraceae	g__IheB3-7	s__midas_s_1841
ASV656	7	3	7	24	0	0	0	10	0	0	2	0	0	3	12	0	0	2	0	14	1	0	1	33	4	0	21	9	10	1	1	1	0	k__Bacteria	p__Proteobacteria	c__Alphaproteobacteria	o__Rhizobiales	f__Rhizobiaceae	g__Mesorhizobium
ASV657	4	0	0	3	3	21	81	39	0	0	0	0	0	0	0	0	0	0	0	0	0	0	0	1	0	0	4	6	0	0	1	0	0	k__Bacteria	p__Proteobacteria	c__Gammaproteobacteria	o__Betaproteobacteriales	f__Rhodocyclaceae
ASV658	0	0	0	0	5	1	0	2	1	0	0	1	1	0	0	127	0	0	0	0	0	0	0	0	0	0	1	0	0	0	0	0	0	k__Bacteria	p__Proteobacteria	c__Gammaproteobacteria	o__Betaproteobacteriales	f__Rhodocyclaceae	g__Sulfuritalea	s__midas_s_7698
ASV659	1	0	0	0	0	0	0	0	0	0	0	9	0	0	1	2	0	0	92	0	0	0	0	1	20	0	0	0	0	0	42	0	0	k__Bacteria	p__Proteobacteria	c__Gammaproteobacteria	o__Pseudomonadales	f__Pseudomonadaceae	g__Pseudomonas	s__midas_s_9585
ASV660	0	2	15	0	0	1	4	7	0	1	2	0	3	7	0	0	0	8	0	2	10	0	23	10	0	0	34	0	0	0	3	2	8	k__Bacteria	p__Spirochaetes	c__Spirochaetia	o__Spirochaetales	f__Spirochaetaceae	g__Treponema_2	s__midas_s_6751
ASV661	7	5	2	65	0	5	4	13	1	6	0	1	1	1	5	4	0	1	4	0	5	0	0	5	3	0	8	19	0	0	5	2	1	k__Bacteria	p__Proteobacteria	c__Alphaproteobacteria	o__Rhizobiales	f__Xanthobacteraceae
ASV662	1	1	7	2	0	7	2	5	0	0	1	0	0	1	0	0	0	2	1	3	6	0	1	2	2	1	7	0	1	3	141	6	5	k__Bacteria	p__Actinobacteria	c__Actinobacteria	o__Propionibacteriales	f__Propionibacteriaceae
ASV663	0	0	0	0	0	0	0	0	0	0	0	10	30	28	0	11	0	16	0	25	0	0	0	0	0	0	0	0	11	0	0	0	1	k__Bacteria	p__Spirochaetes	c__Spirochaetia	o__Spirochaetales	f__Spirochaetaceae	g__Treponema	s__midas_s_4542
ASV664	2	4	18	0	0	1	1	14	0	4	0	1	1	8	0	1	0	12	1	4	10	0	5	12	2	0	8	0	0	0	1	8	15	k__Bacteria	p__Chloroflexi	c__Anaerolineae	o__Anaerolineales	f__Anaerolineaceae	g__midas_g_156
ASV665	0	3	11	0	0	2	1	7	1	2	0	2	1	10	0	3	0	11	10	4	28	0	0	24	0	0	14	0	0	0	1	5	0	k__Bacteria	p__Chloroflexi	c__Anaerolineae	o__Anaerolineales	f__Anaerolineaceae	g__midas_g_6489	s__midas_s_6489
ASV666	6	9	5	0	0	6	2	14	0	13	1	4	4	8	0	2	0	4	13	6	9	2	8	5	8	1	1	0	0	0	5	6	2	k__Bacteria	p__Chloroflexi	c__Anaerolineae	o__Anaerolineales	f__Anaerolineaceae	g__midas_g_467	s__midas_s_4730
ASV667	18	7	9	0	0	1	5	11	7	0	5	1	1	1	0	11	0	2	9	3	12	3	1	11	6	0	7	0	0	0	8	7	0	k__Bacteria	p__Firmicutes	c__Clostridia	o__Clostridiales	f__Peptococcaceae	g__midas_g_3046	s__midas_s_3046
ASV668	3	0	8	0	0	2	0	1	0	0	21	0	0	7	0	0	0	20	0	5	15	0	5	3	0	0	56	0	0	0	0	4	0	k__Bacteria	p__Bacteroidetes	c__Bacteroidia	o__Bacteroidales	f__Marinilabiliaceae	g__Ruminofilibacter	s__midas_s_4090
ASV669	0	0	0	55	0	0	0	0	0	0	0	1	0	3	85	0	0	0	0	0	0	0	0	0	0	0	0	0	0	0	5	0	0	k__Bacteria	p__Dependentiae	c__Babeliae	o__Babeliales
ASV670	0	0	0	1	0	0	0	1	0	0	0	0	0	0	97	0	0	0	0	0	0	0	0	3	0	0	0	24	0	0	0	0	0	k__Bacteria	p__Bacteroidetes	c__Bacteroidia	o__Cytophagales	f__Spirosomaceae	g__Leadbetterella	s__midas_s_9490
ASV671	20	10	26	1	14	35	4	23	0	2	2	2	0	0	0	0	0	0	0	0	1	0	0	1	1	0	2	0	9	0	3	0	0	k__Bacteria	p__Spirochaetes	c__Spirochaetia	o__Spirochaetales	f__Spirochaetaceae	g__Treponema	s__midas_s_4542
ASV672	0	6	17	1	0	3	0	8	0	0	7	0	3	4	0	1	0	7	0	7	14	0	2	7	0	0	30	0	0	0	0	8	12	k__Bacteria	p__Actinobacteria	c__Actinobacteria	o__Micrococcales	f__Dermatophilaceae	g__midas_g_739	s__midas_s_739
ASV673	0	4	20	0	0	2	0	8	0	2	3	0	1	6	0	0	0	10	0	6	17	0	3	5	0	0	25	0	0	0	0	6	17	k__Bacteria	p__Actinobacteria	c__Actinobacteria	o__Actinomycetales	f__Actinomycetaceae	g__midas_g_343
ASV674	1	5	10	0	1	0	1	12	1	0	1	0	2	16	0	0	0	16	1	5	14	0	1	15	0	0	18	0	0	0	1	10	2	k__Bacteria	p__Planctomycetes	c__Planctomycetacia	o__Pirellulales	f__Pirellulaceae	g__Pir4_lineage	s__midas_s_2268
ASV675	0	2	8	0	0	2	0	9	0	0	2	0	1	10	0	0	0	5	0	7	19	0	2	13	0	0	26	0	0	0	0	11	15	k__Bacteria	p__Proteobacteria	c__Deltaproteobacteria	o__Myxococcales	f__Archangiaceae	g__Anaeromyxobacter	s__midas_s_1192
ASV676	0	0	0	0	0	0	0	0	0	0	0	0	0	3	112	0	0	0	0	0	0	0	0	1	0	0	0	7	0	0	0	0	0	k__Bacteria	p__Bacteroidetes	c__Bacteroidia	o__Cytophagales	f__Spirosomaceae	g__Leadbetterella	s__midas_s_9490
ASV677	0	0	2	0	0	67	1	31	0	18	0	2	3	1	0	0	0	2	0	0	3	0	0	3	0	0	2	0	6	0	7	2	0	k__Archaea	p__Euryarchaeota	c__Methanobacteria	o__Methanobacteriales	f__Methanobacteriaceae	g__Methanobacterium	s__Methanobacterium_palustre
ASV678	1	7	24	0	2	1	2	27	0	0	2	1	1	7	0	1	0	8	0	4	11	0	1	8	0	0	19	0	0	0	5	8	2	k__Bacteria	p__Armatimonadetes	c__midas_c_216	o__midas_o_216	f__midas_f_216	g__midas_g_216
ASV679	0	1	1	0	0	0	0	0	0	0	0	2	4	6	55	3	0	9	0	2	3	0	0	2	7	1	19	10	1	0	5	1	0	k__Bacteria	p__Planctomycetes	c__Planctomycetacia	o__Isosphaerales	f__Isosphaeraceae
ASV680	2	1	0	132	0	0	0	5	0	0	0	1	0	5	13	6	0	9	1	1	3	0	0	1	0	0	1	0	0	1	1	0	0	k__Bacteria	p__Proteobacteria	c__Alphaproteobacteria	o__Rhizobiales	f__Rhizobiaceae
ASV681	6	28	21	0	2	5	1	8	0	19	0	0	0	0	0	11	0	5	1	4	9	3	0	7	0	1	1	0	11	0	6	1	0	k__Bacteria	p__Firmicutes	c__Clostridia	o__Clostridiales	f__Ruminococcaceae
ASV682	0	0	1	0	1	3	10	54	0	0	1	0	1	2	0	0	0	22	0	0	0	0	0	31	0	0	22	0	0	0	0	0	0	k__Bacteria	p__Proteobacteria	c__Gammaproteobacteria	o__Betaproteobacteriales	f__Rhodocyclaceae	g__Thauera	s__Thauera_terpenica
ASV683	1	15	17	0	0	5	0	25	0	0	7	0	1	6	0	0	0	8	0	1	10	0	0	7	0	0	12	0	0	0	0	13	7	k__Bacteria	p__WS1	c__midas_c_796	o__midas_o_796
ASV684	6	3	1	0	2	1	0	0	0	14	0	12	3	0	0	28	0	1	0	0	0	3	1	1	4	2	3	0	1	0	88	0	0	k__Bacteria	p__Firmicutes	c__Clostridia	o__Clostridiales	f__Ruminococcaceae	g__Ruminococcus_1	s__midas_s_253
ASV685	0	6	24	0	0	5	0	7	0	0	3	1	3	9	0	0	0	6	0	9	22	0	4	8	1	1	17	0	0	0	0	7	3	k__Bacteria	p__Chloroflexi	c__Anaerolineae	o__RBG-13-54-9	f__midas_f_4245	g__midas_g_4860	s__midas_s_4860
ASV686	1	16	16	0	0	4	0	11	0	1	8	2	0	7	0	2	0	8	2	2	10	0	3	9	2	0	27	0	0	0	1	5	5	k__Bacteria	p__Synergistetes	c__Synergistia	o__Synergistales	f__Synergistaceae	g__JGI-0000079-D21	s__midas_s_3051
ASV687	13	3	9	0	1	7	37	10	1	1	0	0	2	15	0	2	0	3	0	1	1	1	0	0	0	0	1	0	0	0	66	0	1
ASV688	1	0	0	0	0	0	0	0	0	0	0	0	0	0	0	0	0	0	0	0	0	0	0	0	0	0	0	0	126	0	0	0	0	k__Bacteria	p__Bacteroidetes	c__Bacteroidia	o__Sphingobacteriales	f__ST-12K33	g__midas_g_3970	s__midas_s_3970
ASV689	0	0	6	0	0	1	0	9	0	0	11	0	0	3	0	0	0	6	0	3	3	0	0	0	0	0	13	0	0	0	1	3	59	k__Bacteria	p__Bacteroidetes	c__Bacteroidia	o__Bacteroidales	f__Rikenellaceae	g__Rikenellaceae_RC9_gut_group	s__midas_s_4595
ASV690	2	5	9	0	0	2	1	13	0	4	1	0	0	11	0	2	0	7	19	9	8	0	3	7	2	0	18	0	0	3	0	6	8	k__Bacteria	p__Bacteroidetes	c__Bacteroidia	o__Bacteroidales	f__Dysgonomonadaceae	g__Petrimonas	s__Petrimonas_sulfuriphila
ASV691	0	1	10	1	1	16	0	5	0	4	17	0	9	3	0	0	0	2	0	2	3	0	3	7	0	0	18	0	0	0	1	6	16	k__Bacteria	p__Proteobacteria	c__Gammaproteobacteria	o__Betaproteobacteriales	f__Burkholderiaceae	g__midas_g_81	s__midas_s_202
ASV692	16	2	3	0	2	26	2	32	1	4	0	0	0	2	0	3	0	12	21	0	24	0	0	4	1	1	0	0	1	0	1	0	0	k__Bacteria	p__Firmicutes	c__Clostridia	o__Clostridiales	f__Family_XIII	g__Anaerovorax	s__midas_s_8709
ASV693	26	0	0	0	60	0	0	0	16	0	0	1	0	0	0	0	0	0	0	0	0	0	0	0	1	0	0	0	0	0	0	0	0	k__Bacteria	p__Proteobacteria	c__Deltaproteobacteria	o__Desulfuromonadales	f__Geobacteraceae	g__Geobacter
ASV694	42	2	6	0	12	5	28	20	0	2	3	2	0	0	1	3	0	1	5	1	5	2	0	5	4	0	1	0	0	0	17	1	2	k__Bacteria	p__Proteobacteria	c__Deltaproteobacteria	o__Syntrophobacterales	f__Syntrophaceae	g__Smithella
ASV695	0	4	13	0	0	1	0	17	0	2	5	0	2	8	0	0	0	11	0	5	16	0	3	6	0	0	22	0	0	0	0	5	14	k__Bacteria	p__Proteobacteria	c__Gammaproteobacteria	o__Betaproteobacteriales	f__SC-I-84	g__midas_g_1341
ASV696	2	25	1	0	1	2	0	0	0	9	0	0	0	3	0	0	0	1	1	9	53	0	0	19	2	0	9	0	11	1	2	2	1	k__Bacteria	p__Firmicutes	c__Bacilli
ASV697	21	6	11	0	0	4	1	8	3	0	14	6	0	1	0	10	0	6	0	0	2	2	1	5	3	0	3	0	0	0	36	5	7	k__Bacteria	p__Synergistetes	c__Synergistia	o__Synergistales	f__Synergistaceae	g__Lactivibrio	s__midas_s_3664
ASV698	36	2	1	0	5	1	12	0	11	0	2	5	0	2	0	28	0	0	0	0	0	3	0	2	0	0	1	0	10	0	28	0	2	k__Bacteria	p__Spirochaetes	c__Spirochaetia	o__Spirochaetales	f__Spirochaetaceae	g__midas_g_5121
ASV699	0	1	2	0	0	1	1	12	0	0	75	0	1	8	0	0	0	11	0	0	12	0	0	5	0	0	7	0	0	0	0	3	0	k__Bacteria	p__Bacteroidetes	c__Bacteroidia	o__Bacteroidales	f__SB-5	g__midas_g_9199	s__midas_s_9199
ASV700	6	13	15	0	0	2	0	21	2	7	0	3	1	5	0	4	0	7	9	2	3	10	1	10	4	0	3	0	0	0	0	2	2	k__Bacteria	p__Chloroflexi	c__Anaerolineae	o__Anaerolineales	f__Anaerolineaceae	g__midas_g_467	s__midas_s_1462
ASV701	22	0	2	0	2	5	2	8	9	1	0	12	0	0	0	10	0	2	18	1	3	3	0	4	9	0	4	0	2	0	26	0	2	k__Bacteria	p__Spirochaetes	c__Leptospirae	o__Leptospirales	f__Leptospiraceae	g__RBG-16-49-21	s__midas_s_3554
ASV702	0	3	23	0	0	2	0	12	0	0	0	0	0	11	0	1	0	9	0	0	11	0	9	16	0	0	18	0	0	0	0	6	5	k__Bacteria	p__Atribacteria	c__JS1	o__midas_o_230	f__midas_f_230	g__midas_g_230	s__midas_s_1331
ASV703	0	2	2	0	0	1	0	8	0	0	7	0	1	2	2	2	0	56	0	1	2	0	2	4	0	0	6	0	0	0	1	2	21	k__Bacteria	p__Proteobacteria	c__Gammaproteobacteria	o__Betaproteobacteriales	f__Burkholderiaceae	g__Diaphorobacter	s__midas_s_838
ASV704	3	10	10	1	0	3	0	8	0	1	0	0	5	3	2	0	0	2	0	22	13	0	3	6	2	1	22	1	2	0	2	1	21	k__Bacteria	p__Planctomycetes	c__Planctomycetacia	o__Isosphaerales	f__Isosphaeraceae	g__Ca_Nostocoida	s__midas_s_5617
ASV705	0	3	24	2	0	2	0	10	0	3	0	0	1	4	1	0	0	11	0	6	15	0	2	8	0	0	19	0	0	0	0	4	15	k__Bacteria	p__Proteobacteria	c__Alphaproteobacteria	o__Rhizobiales	f__Beijerinckiaceae	g__alphaI_cluster	s__midas_s_677
ASV706	51	3	26	0	4	3	2	3	0	0	0	2	18	26	0	0	0	0	0	0	0	0	0	0	0	0	6	0	8	1	1	0	0	k__Bacteria	p__Spirochaetes	c__Spirochaetia	o__Spirochaetales	f__Spirochaetaceae	g__midas_g_5121
ASV707	41	7	4	8	0	10	8	10	0	0	0	0	0	1	0	1	0	5	5	3	54	2	0	10	2	0	0	0	4	0	3	0	0	k__Bacteria	p__Firmicutes	c__Clostridia	o__Clostridiales	f__Christensenellaceae	g__Christensenellaceae_R-7_group	s__midas_s_1590
ASV708	17	2	3	1	0	2	4	11	8	0	0	2	0	1	0	15	0	0	69	0	0	0	0	2	2	0	0	0	0	0	2	0	0	k__Bacteria	p__Acidobacteria	c__Holophagae	o__Subgroup_7	f__midas_f_973
ASV709	8	0	0	27	5	18	36	11	4	1	0	4	0	6	0	2	0	1	4	1	7	0	0	0	1	0	0	0	4	0	6	0	0	k__Bacteria	p__Bacteroidetes	c__Bacteroidia	o__Bacteroidales
ASV710	1	1	0	0	0	0	0	5	2	1	0	2	0	0	0	71	0	2	24	0	4	0	0	3	11	1	2	0	0	0	0	0	0	k__Bacteria	p__Proteobacteria	c__Deltaproteobacteria	o__Desulfobacterales	f__Desulfobulbaceae	g__midas_g_9426	s__midas_s_9426
ASV711	0	0	7	0	0	1	0	0	0	1	3	0	3	3	0	0	0	3	0	17	0	0	3	3	0	0	12	0	0	0	1	2	57	k__Bacteria	p__Bacteroidetes	c__Bacteroidia	o__Bacteroidales	f__p-251-o5	g__midas_g_9427	s__midas_s_9427
ASV712	3	3	6	0	0	0	1	27	0	1	0	0	0	20	0	0	0	9	3	2	31	0	2	16	1	0	6	0	0	0	2	5	0	k__Archaea	p__Euryarchaeota	c__Thermoplasmata	o__Methanomassiliicoccales	f__Methanomassiliicoccaceae	g__Methanomassiliicoccus	s__Methanomassiliicoccus_luminyensis
ASV713	0	10	21	0	0	2	0	7	0	1	6	0	0	9	0	0	0	13	1	2	20	0	1	10	0	0	24	0	0	0	1	4	2	k__Bacteria	p__Chloroflexi	c__Anaerolineae	o__Caldilineales
ASV714	10	0	0	0	2	1	3	36	1	0	86	2	0	3	0	1	0	0	0	1	0	0	0	1	1	0	0	0	0	0	2	0	0	k__Bacteria	p__Bacteroidetes	c__Bacteroidia	o__Sphingobacteriales	f__Lentimicrobiaceae	g__midas_g_362
ASV715	0	0	0	41	0	0	0	1	0	0	0	0	0	0	26	0	0	1	0	0	0	0	0	0	0	0	0	66	0	0	0	0	0	k__Bacteria	p__Planctomycetes	c__Planctomycetacia	o__Pirellulales	f__Pirellulaceae	g__Pirellula	s__midas_s_3991
ASV716	0	0	1	0	0	3	0	3	0	0	0	0	1	0	0	0	0	0	3	0	0	0	0	0	1	0	5	105	0	0	1	0	0	k__Bacteria	p__Planctomycetes	c__Planctomycetacia	o__Pirellulales	f__Pirellulaceae	g__Pir4_lineage	s__midas_s_6709
ASV717	2	6	10	61	2	4	2	17	0	1	2	1	0	2	5	3	0	5	0	2	4	0	0	2	1	0	6	1	1	0	14	2	3	k__Bacteria	p__Actinobacteria	c__Actinobacteria	o__Micrococcales	f__Microbacteriaceae	g__Galbitalea
ASV718	0	0	1	0	0	2	0	1	0	0	1	0	0	1	0	0	0	96	0	0	2	0	0	0	0	0	1	0	0	0	0	1	10	k__Bacteria	p__Proteobacteria	c__Alphaproteobacteria	o__Rhodobacterales	f__Rhodobacteraceae
ASV719	6	2	4	0	0	3	0	3	19	0	12	0	0	0	0	39	0	16	0	0	2	0	1	0	0	0	0	0	1	0	0	0	0	k__Bacteria	p__Firmicutes	c__Clostridia	o__Clostridiales
ASV720	1	2	0	0	0	0	14	4	0	9	2	0	0	0	0	4	0	6	12	29	38	0	1	6	1	0	6	0	0	0	28	1	0	k__Bacteria	p__Cloacimonetes	c__Cloacimonadia	o__Cloacimonadales	f__Cloacimonadaceae	g__C-2	s__midas_s_7284
ASV721	1	0	1	27	2	2	2	1	0	0	0	0	0	2	13	0	0	0	18	6	3	0	0	0	0	0	0	2	21	0	64	0	2	k__Bacteria	p__Proteobacteria	c__Gammaproteobacteria	o__Legionellales	f__Legionellaceae	g__Legionella
ASV722	1	0	0	187	0	1	0	1	0	0	0	0	0	0	0	0	0	0	0	0	0	0	0	0	0	0	0	0	0	0	0	0	0	k__Bacteria	p__Bacteroidetes	c__Bacteroidia	o__Chitinophagales	f__Chitinophagaceae	g__midas_g_8337	s__midas_s_8337
ASV723	0	0	0	67	0	1	8	1	0	0	1	0	1	0	44	0	0	4	0	0	1	0	0	6	0	0	1	7	0	0	1	0	0	k__Bacteria	p__Bacteroidetes	c__Bacteroidia	o__Chitinophagales	f__37-13	g__midas_g_1159	s__midas_s_1159
ASV724	0	0	2	124	0	0	2	13	0	1	0	0	1	0	11	0	0	0	0	0	0	0	0	0	0	0	0	7	0	0	11	1	0	k__Bacteria	p__Chloroflexi	c__Anaerolineae	o__SBR1031	f__A4b	g__midas_g_3726	s__midas_s_3726
ASV725	0	0	0	0	0	0	0	0	0	0	0	7	0	8	95	0	0	2	0	0	0	0	0	0	0	0	0	0	0	0	0	0	0	k__Bacteria	p__Proteobacteria	c__Alphaproteobacteria	o__Paracaedibacterales	f__Paracaedibacteraceae	g__Ca_Paracaedibacter	s__midas_s_4455
ASV726	0	0	0	0	3	51	14	79	0	0	0	0	0	1	0	0	0	0	0	0	1	0	1	0	0	0	0	0	0	0	0	0	0	k__Bacteria
ASV727	4	2	22	0	0	3	4	44	0	1	1	0	0	6	0	3	0	19	0	0	3	0	1	3	1	0	5	0	0	0	13	4	0	k__Bacteria	p__Proteobacteria	c__Deltaproteobacteria	o__Syntrophobacterales	f__Syntrophaceae	g__midas_g_571
ASV728	13	2	9	1	13	1	0	10	2	0	58	0	0	4	0	0	0	1	3	0	3	0	0	0	6	0	7	0	1	0	0	0	0	k__Bacteria	p__Bacteroidetes	c__Bacteroidia	o__Bacteroidales	f__Prolixibacteraceae	g__midas_g_422
ASV729	0	5	8	0	0	2	0	14	0	0	5	0	0	8	0	1	0	9	0	3	15	0	3	8	0	0	19	0	0	0	0	6	17	k__Bacteria	p__Proteobacteria	c__Gammaproteobacteria	o__Betaproteobacteriales	f__Burkholderiaceae	g__Rhodoferax
ASV730	0	5	9	7	0	3	2	14	0	7	1	7	3	9	0	0	0	4	2	7	11	0	1	5	1	0	15	4	0	0	0	4	7	k__Bacteria	p__Proteobacteria	c__Alphaproteobacteria	o__Rhizobiales	f__Xanthobacteraceae	g__Afipia	s__midas_s_2190
ASV731	2	11	22	3	0	9	0	3	1	2	0	0	5	2	1	0	0	4	3	12	15	0	0	8	6	1	15	0	1	0	13	1	0	k__Bacteria	p__Proteobacteria	c__Alphaproteobacteria
ASV732	0	0	0	0	0	0	0	1	0	0	0	0	0	1	0	4	0	83	5	2	16	3	0	0	0	0	0	4	0	0	0	0	0	k__Bacteria	p__Firmicutes	c__Clostridia	o__Clostridiales	f__Ruminococcaceae
ASV733	0	4	8	1	0	3	0	9	0	2	3	0	6	6	0	1	0	5	0	22	17	0	2	4	0	1	29	0	0	0	0	1	12	k__Bacteria	p__Actinobacteria	c__Actinobacteria	o__Micrococcales	f__Intrasporangiaceae	g__Tetrasphaera	s__Tetrasphaera_elongata
ASV734	30	1	0	0	2	3	22	0	0	10	2	1	0	0	0	19	0	1	23	0	0	3	0	0	2	0	4	0	1	0	35	0	1	k__Bacteria	p__Spirochaetes	c__Spirochaetia	o__Spirochaetales	f__Spirochaetaceae
ASV735	0	0	0	0	0	0	7	0	0	0	0	0	0	0	0	0	0	0	0	0	2	0	0	0	0	0	0	0	0	0	216	0	0	k__Bacteria	p__Proteobacteria	c__Gammaproteobacteria	o__Pseudomonadales	f__Pseudomonadaceae	g__Pseudomonas	s__Pseudomonas_aeruginosa
ASV736	2	1	6	1	0	5	0	1	0	1	26	0	8	6	0	0	0	7	0	1	5	0	2	9	0	0	17	0	0	0	0	3	15	k__Bacteria	p__Bacteroidetes	c__Bacteroidia	o__Chitinophagales	f__Saprospiraceae	g__Ca_Epiflobacter	s__midas_s_89
ASV737	12	5	30	0	1	0	0	5	1	1	24	1	0	9	0	5	0	6	0	3	5	0	0	4	1	0	15	0	0	0	0	1	2	k__Bacteria	p__Bacteroidetes	c__Bacteroidia	o__Bacteroidales	f__Bacteroidetes_vadinHA17	g__midas_g_19
ASV738	21	6	9	0	2	9	2	64	1	1	12	0	0	1	0	10	0	5	2	0	1	0	0	0	0	0	7	0	0	0	0	1	0	k__Bacteria	p__Firmicutes	c__Clostridia	o__Clostridiales	f__Syntrophomonadaceae	g__Syntrophomonas	s__midas_s_9327
ASV739	4	1	6	81	0	0	0	2	0	0	2	1	0	0	5	1	0	0	0	0	1	0	0	2	0	0	0	42	0	0	0	0	0	k__Bacteria	p__Proteobacteria	c__Gammaproteobacteria	o__Betaproteobacteriales	f__Nitrosomonadaceae	g__Nitrosomonas	s__midas_s_639
ASV740	0	0	0	0	0	0	0	0	0	0	0	4	0	13	90	0	0	0	0	0	0	0	0	0	0	0	0	1	0	0	0	0	0	k__Bacteria	p__Proteobacteria	c__Alphaproteobacteria
ASV741	2	0	0	0	0	0	0	1	0	0	0	0	0	0	0	0	0	1	72	6	56	1	0	0	0	0	0	0	0	0	1	0	0	k__Bacteria	p__Firmicutes	c__Clostridia	o__Clostridiales	f__Clostridiaceae_1	g__Proteiniclasticum	s__Proteiniclasticum_ruminis
ASV742	0	1	4	0	0	0	0	1	0	0	0	0	0	0	0	0	0	0	0	0	0	0	0	0	23	14	80	0	1	0	5	0	0	k__Bacteria
ASV743	0	1	2	0	0	1	0	7	0	0	2	0	0	17	0	1	0	19	0	1	27	0	5	12	0	1	24	0	0	0	0	3	0	k__Bacteria	p__Bacteroidetes	c__Ignavibacteria	o__Ignavibacteriales
ASV744	14	1	0	57	0	3	8	18	1	0	2	0	0	3	12	2	0	6	0	1	3	0	0	5	0	0	0	12	1	0	1	0	0	k__Bacteria	p__Bacteroidetes	c__Ignavibacteria	o__Ignavibacteriales	f__Ignavibacteriaceae	g__Ignavibacterium	s__midas_s_1940
ASV745	0	2	15	3	0	1	0	6	0	0	3	0	2	4	0	0	0	6	0	4	17	1	2	11	0	0	19	0	0	0	2	8	9	k__Bacteria	p__Actinobacteria	c__Actinobacteria	o__Micrococcales	f__Intrasporangiaceae	g__Tetrasphaera	s__midas_s_5
ASV746	3	3	27	0	0	0	2	14	0	1	0	0	1	10	0	0	0	14	0	3	8	1	4	8	1	0	13	0	0	0	2	4	0	k__Bacteria	p__Armatimonadetes	c__midas_c_216	o__midas_o_216	f__midas_f_216
ASV747	0	3	9	0	0	4	0	17	0	0	2	0	0	13	0	1	0	15	0	0	21	0	0	11	1	0	17	0	0	0	0	6	0	k__Bacteria	p__Firmicutes	c__Clostridia	o__Clostridiales	f__Peptococcaceae
ASV748	11	1	9	0	0	1	0	6	6	0	0	2	0	3	0	11	0	11	4	5	14	0	0	9	0	0	7	0	1	0	2	7	5	k__Bacteria	p__Chloroflexi	c__Anaerolineae	o__Anaerolineales	f__Anaerolineaceae	g__Leptolinea	s__midas_s_3428
ASV749	224	0	2	0	9	1	1	3	3	0	1	0	1	0	0	0	0	0	0	8	0	0	0	0	0	0	1	1	5	0	22	0	0	k__Bacteria	p__Bacteroidetes	c__Bacteroidia	o__Bacteroidales	f__Paludibacteraceae	g__Paludibacter
ASV750	11	8	17	0	0	0	0	10	0	0	0	1	0	4	0	0	0	7	9	15	38	0	0	3	2	0	20	0	0	0	0	0	0	k__Bacteria
ASV751	1	9	5	0	0	1	1	11	2	8	1	1	1	9	0	2	0	3	8	7	7	1	0	5	4	0	19	0	3	3	4	6	1	k__Bacteria	p__Firmicutes	c__Clostridia	o__Clostridiales	f__Christensenellaceae	g__Christensenellaceae_R-7_group
ASV752	1	2	4	0	0	3	0	10	0	0	1	0	2	9	0	0	0	5	11	1	5	0	4	10	5	0	6	0	0	0	3	9	16	k__Bacteria	p__Chloroflexi	c__Anaerolineae	o__Anaerolineales	f__Anaerolineaceae
ASV753	0	0	0	0	0	0	0	0	0	0	0	0	42	3	0	29	0	6	0	0	0	0	0	1	2	5	3	0	0	0	0	0	1	k__Bacteria	p__Firmicutes	c__Clostridia	o__Clostridiales	f__Ruminococcaceae	g__Ruminococcaceae_UCG-014	s__midas_s_6748
ASV754	0	0	2	0	0	0	0	5	0	0	5	0	0	2	0	0	0	1	0	2	1	0	3	0	0	1	5	0	0	0	0	1	66	k__Bacteria	p__Firmicutes	c__Clostridia	o__Clostridiales	f__Christensenellaceae	g__Christensenellaceae_R-7_group
ASV755	1	2	5	0	0	0	0	9	1	1	3	0	3	9	0	0	0	9	0	2	13	0	2	12	0	0	12	0	0	0	0	8	14	k__Bacteria	p__Firmicutes	c__Clostridia	o__Clostridiales	f__Clostridiaceae_1	g__Proteiniclasticum	s__midas_s_1025
ASV756	0	10	36	0	0	0	0	6	0	2	0	0	0	2	0	1	0	5	0	6	19	0	1	9	1	0	13	0	0	0	0	6	0	k__Bacteria	p__Chloroflexi	c__Anaerolineae	o__Anaerolineales	f__Anaerolineaceae
ASV757	49	0	3	85	0	0	18	2	6	0	0	0	0	0	2	1	0	0	0	0	0	0	0	2	0	0	0	2	0	0	0	0	0	k__Bacteria	p__Bacteroidetes	c__Ignavibacteria	o__Ignavibacteriales	f__Ignavibacteriaceae	g__Ignavibacterium	s__midas_s_1940
ASV758	1	3	4	0	3	7	2	10	1	2	2	0	3	4	0	3	0	21	5	3	6	0	1	8	3	0	8	0	1	1	3	5	2	k__Bacteria	p__Planctomycetes	c__Planctomycetacia	o__Pirellulales	f__Pirellulaceae	g__Ca_Anammoximicrobium	s__midas_s_7479
ASV759	0	0	0	0	1	0	4	3	1	0	0	1	0	2	0	31	0	6	5	3	4	0	2	1	10	1	6	0	0	0	38	2	7	k__Bacteria	p__Firmicutes	c__Clostridia	o__Clostridiales	f__Family_XIII	g__Anaerovorax
ASV760	13	2	9	0	2	4	3	6	0	1	6	0	0	6	0	0	0	7	1	6	7	0	2	15	1	0	6	0	2	0	11	9	2	k__Bacteria	p__Firmicutes	c__Clostridia	o__Clostridiales
ASV761	9	0	0	0	2	4	27	2	0	0	0	11	7	6	0	2	0	0	31	4	3	0	0	0	0	1	0	0	0	0	15	0	0
ASV762	1	4	15	0	1	0	0	17	1	0	2	0	0	6	0	2	0	6	0	0	12	0	1	11	0	0	17	0	0	0	1	9	3	k__Bacteria	p__Proteobacteria
ASV763	0	0	0	0	0	0	0	0	0	0	0	0	0	0	0	0	0	0	0	0	0	0	0	0	0	0	0	104	0	0	2	0	0	k__Bacteria	p__Firmicutes
ASV764	115	0	3	0	4	1	8	8	4	1	0	2	0	24	0	4	0	7	0	0	0	0	0	0	2	0	0	0	0	0	2	0	0	k__Bacteria	p__Bacteroidetes	c__Ignavibacteria	o__OPB56	f__midas_f_2685	g__midas_g_9266	s__midas_s_9266
ASV765	8	0	4	0	0	0	14	32	0	0	0	0	0	5	0	2	0	15	0	2	0	0	2	8	0	0	3	0	0	0	38	0	6	k__Bacteria	p__Firmicutes	c__Clostridia	o__Clostridiales	f__Ruminococcaceae	g__midas_g_2604	s__midas_s_2604
ASV766	0	11	4	7	0	1	4	6	1	2	0	7	1	0	7	3	0	2	13	2	7	1	0	1	9	2	10	13	0	0	0	1	0	k__Bacteria	p__Proteobacteria	c__Alphaproteobacteria	o__Rhizobiales	f__Xanthobacteraceae
ASV767	4	0	9	0	0	1	0	27	0	2	0	2	0	10	0	1	0	5	3	4	8	0	4	7	0	0	3	0	0	0	2	11	6	k__Bacteria	p__Chloroflexi	c__Anaerolineae	o__Anaerolineales	f__Anaerolineaceae	g__Levilinea	s__midas_s_7089
ASV768	0	2	16	0	0	1	0	5	0	0	2	0	0	5	0	0	0	7	0	8	9	0	1	9	0	0	19	0	0	1	0	8	13	k__Bacteria	p__Firmicutes	c__Clostridia	o__Clostridiales	f__Christensenellaceae	g__Christensenellaceae_R-7_group	s__midas_s_4980
ASV769	1	1	2	0	0	3	1	28	6	1	51	0	0	2	0	2	0	1	5	1	2	0	0	1	1	0	7	0	0	0	1	0	0	k__Bacteria	p__Firmicutes	c__Clostridia	o__Clostridiales	f__Syntrophomonadaceae	g__Syntrophomonas
ASV770	0	3	5	1	0	1	1	7	0	0	1	0	0	7	0	0	0	14	0	4	13	0	1	8	1	0	20	0	0	0	1	3	18	k__Bacteria	p__Proteobacteria	c__Gammaproteobacteria	o__Betaproteobacteriales	f__Methylophilaceae	g__Methylotenera	s__midas_s_9288
ASV771	55	5	14	8	1	1	6	9	0	1	0	0	1	1	0	1	0	2	2	24	1	0	0	1	0	1	4	1	20	0	8	0	0	k__Bacteria	p__Proteobacteria	c__Alphaproteobacteria	o__Rhizobiales
ASV772	0	0	0	0	2	0	13	3	0	0	0	0	0	0	0	0	0	0	20	1	4	4	2	53	0	0	0	0	0	0	0	0	0	k__Bacteria	p__Bacteroidetes	c__Ignavibacteria	o__OPB56	f__midas_f_2685	g__midas_g_9266	s__midas_s_9266
ASV773	8	7	14	0	0	0	0	8	0	2	7	0	0	19	0	0	0	8	2	1	17	0	0	14	1	0	7	0	0	0	3	1	0	k__Bacteria	p__Proteobacteria
ASV774	0	0	10	0	0	0	0	10	0	1	2	0	0	6	0	0	0	6	0	3	13	0	1	8	0	0	21	0	0	0	0	13	7	k__Bacteria	p__Proteobacteria	c__Alphaproteobacteria	o__Rhizobiales	f__Hyphomicrobiaceae	g__Hyphomicrobium	s__midas_s_598
ASV775	0	2	7	0	0	1	0	13	0	0	2	0	0	2	0	0	0	2	0	12	2	0	4	0	1	0	7	0	0	0	1	2	44	k__Bacteria	p__Firmicutes	c__Clostridia	o__Clostridiales	f__Christensenellaceae	g__Christensenellaceae_R-7_group	s__midas_s_3124
ASV776	0	1	4	0	0	0	0	0	0	0	0	0	0	0	0	1	0	0	0	0	0	6	0	14	1	0	2	0	68	0	1	0	0	k__Bacteria	p__Bacteroidetes	c__Bacteroidia	o__Bacteroidales
ASV777	0	0	7	0	0	4	1	2	0	4	4	0	5	5	0	0	0	3	0	8	7	0	0	5	0	0	21	0	0	0	0	2	24	k__Bacteria	p__Actinobacteria	c__Actinobacteria
ASV778	32	0	2	0	1	3	4	13	5	1	0	16	0	0	0	3	0	0	41	0	0	0	0	0	1	0	1	0	0	0	0	1	0	k__Bacteria	p__Acidobacteria	c__Holophagae	o__Subgroup_7	f__midas_f_973	g__midas_g_973	s__midas_s_973
ASV779	1	4	12	0	1	2	1	13	1	2	2	2	0	13	0	0	0	4	6	0	25	0	0	9	0	1	12	0	0	0	2	0	0	k__Bacteria	p__Proteobacteria
ASV780	6	0	4	0	0	5	2	3	1	1	0	1	0	0	0	2	0	4	42	1	7	0	1	14	3	0	5	1	0	0	7	3	0	k__Bacteria	p__Chloroflexi	c__Anaerolineae	o__Anaerolineales	f__Anaerolineaceae	g__midas_g_6489	s__midas_s_6489
ASV781	0	4	10	0	0	6	0	24	0	0	4	0	2	9	0	0	0	5	0	4	14	0	1	8	1	0	27	0	0	0	0	0	0	k__Bacteria	p__Planctomycetes	c__Planctomycetacia	o__Pirellulales	f__Pirellulaceae
ASV782	0	9	11	0	0	1	0	6	0	1	17	0	3	5	0	0	0	4	0	3	5	0	0	9	0	0	14	0	0	0	0	4	12	k__Bacteria	p__Proteobacteria	c__Gammaproteobacteria	o__Betaproteobacteriales	f__Burkholderiaceae	g__Ideonella	s__midas_s_345
ASV783	16	15	7	0	0	0	1	13	1	21	22	1	1	3	0	0	0	0	3	1	9	0	0	1	0	0	0	0	2	0	10	1	1	k__Bacteria	p__Firmicutes	c__Clostridia	o__Clostridiales	f__Christensenellaceae	g__Christensenellaceae_R-7_group	s__midas_s_2603
ASV784	2	0	9	0	0	9	6	7	0	15	0	1	4	4	0	2	0	2	5	0	4	2	3	6	0	0	6	0	0	0	23	3	0	k__Archaea	p__Euryarchaeota	c__Thermoplasmata	o__Methanomassiliicoccales	f__Methanomassiliicoccaceae	g__Methanomassiliicoccus	s__Methanomassiliicoccus_luminyensis
ASV785	0	6	12	2	0	2	0	10	0	0	1	0	4	3	0	1	0	4	0	9	5	0	3	5	0	0	25	0	0	0	0	1	16	k__Bacteria	p__Actinobacteria	c__Actinobacteria	o__Micrococcales	f__Microbacteriaceae	g__Leucobacter	s__midas_s_128
ASV786	11	10	5	5	0	10	2	13	0	9	0	1	5	2	1	4	0	4	3	4	1	2	0	3	1	0	3	0	1	0	33	1	0	k__Bacteria	p__Firmicutes	c__Clostridia	o__Clostridiales	f__Christensenellaceae	g__Christensenellaceae_R-7_group	s__midas_s_785
ASV787	0	0	0	0	0	3	2	2	0	0	7	0	0	3	0	0	0	4	0	0	2	0	0	1	0	0	6	0	0	0	2	20	28	k__Bacteria	p__Proteobacteria	c__Gammaproteobacteria	o__Betaproteobacteriales	f__Rhodocyclaceae	g__Ca_Accumulibacter	s__midas_s_315
ASV788	0	1	2	0	0	1	0	8	0	0	7	0	0	3	0	0	0	3	0	1	2	0	4	4	0	0	8	0	0	0	0	2	45	k__Bacteria	p__Bacteroidetes	c__Bacteroidia	o__Bacteroidales	f__Rikenellaceae	g__Rikenellaceae_RC9_gut_group	s__midas_s_3232
ASV789	0	0	0	0	0	1	4	0	0	0	1	0	0	0	0	0	0	0	0	0	0	0	0	0	0	1	0	0	0	0	6	0	70	k__Bacteria	p__Bacteroidetes	c__Bacteroidia	o__Flavobacteriales
ASV790	0	1	10	0	0	0	0	0	0	0	16	14	9	9	0	1	0	1	8	0	0	2	0	1	6	0	3	0	0	4	7	3	2	k__Bacteria	p__Epsilonbacteraeota	c__Campylobacteria	o__Campylobacterales	f__Sulfurovaceae	g__Sulfurovum	s__midas_s_5345
ASV791	0	4	10	1	1	0	0	2	0	0	53	0	1	4	0	1	0	3	0	1	4	0	1	1	0	0	6	0	0	0	0	7	2	k__Bacteria	p__Bacteroidetes	c__Bacteroidia	o__Bacteroidales	f__Bacteroidetes_vadinHA17	g__midas_g_3530	s__midas_s_3530
ASV792	0	1	3	0	0	1	0	1	0	0	0	0	0	0	0	0	0	1	0	1	2	1	0	0	1	0	2	0	83	0	1	0	1	k__Bacteria	p__Firmicutes	c__Clostridia	o__Clostridiales	f__Clostridiaceae_1	g__Clostridium_sensu_stricto_12
ASV793	3	0	0	0	2	0	0	3	12	0	0	1	1	0	0	21	0	0	32	0	10	3	0	3	0	0	0	0	0	0	0	0	0	k__Bacteria	p__Chloroflexi	c__Anaerolineae	o__Anaerolineales	f__Anaerolineaceae
ASV794	0	0	0	0	0	1	1	10	0	2	1	0	1	2	0	0	0	3	0	3	2	0	1	0	0	0	4	0	0	0	0	2	54	k__Bacteria	p__Firmicutes	c__Clostridia	o__Clostridiales	f__Peptococcaceae	g__Pelotomaculum	s__midas_s_255
ASV795	2	2	2	0	0	2	2	6	0	2	8	0	0	1	0	2	0	7	0	3	4	0	3	4	0	1	7	0	0	0	5	6	27	k__Bacteria	p__Firmicutes	c__Clostridia	o__Clostridiales	f__Christensenellaceae	g__Christensenellaceae_R-7_group	s__midas_s_7020
ASV796	0	6	10	0	0	1	0	14	0	0	3	0	1	9	0	0	0	6	0	3	18	0	0	6	0	0	6	0	0	0	0	11	5	k__Bacteria	p__Chloroflexi	c__Anaerolineae	o__RBG-13-54-9	f__midas_f_4245	g__midas_g_4918	s__midas_s_4918
ASV797	5	1	1	10	0	0	0	1	0	0	4	2	0	0	0	5	0	0	18	12	34	0	2	4	15	1	1	1	1	0	8	0	0	k__Bacteria	p__Proteobacteria	c__Gammaproteobacteria	o__Betaproteobacteriales	f__Burkholderiaceae
ASV798	0	0	0	0	0	1	0	3	0	0	0	0	0	11	59	3	0	1	0	1	4	0	0	5	0	0	5	3	0	0	0	0	0	k__Bacteria	p__Proteobacteria	c__Deltaproteobacteria	o__Myxococcales	f__Polyangiaceae	g__Aetherobacter	s__midas_s_3054
ASV799	2	3	2	0	2	13	15	1	0	4	0	0	9	4	0	3	0	5	0	3	1	0	0	0	0	5	1	0	1	0	43	1	0	k__Bacteria	p__Patescibacteria	c__ABY1	o__Ca_Falkowbacteria	f__midas_f_5033	g__midas_g_5033	s__midas_s_5033
ASV800	0	0	1	0	3	1	26	3	0	0	0	0	0	9	0	0	0	15	0	2	2	2	2	6	1	0	4	0	2	0	7	8	1	k__Bacteria	p__Firmicutes
ASV801	0	0	3	0	0	0	0	6	0	0	63	0	0	5	0	0	0	2	0	0	1	0	0	3	0	0	2	0	0	0	1	7	6	k__Bacteria	p__Bacteroidetes	c__Bacteroidia	o__Bacteroidales	f__Prolixibacteraceae	g__midas_g_12	s__midas_s_2548
ASV802	0	7	26	0	0	0	0	2	0	4	40	0	2	5	0	2	0	2	0	2	2	0	0	2	0	0	6	0	0	0	0	0	2	k__Bacteria	p__Proteobacteria	c__Gammaproteobacteria	o__Betaproteobacteriales	f__Burkholderiaceae
ASV803	0	0	0	0	0	0	0	1	0	0	0	0	1	2	0	0	0	0	0	0	0	0	0	1	0	0	0	0	0	0	0	1	70	k__Bacteria	p__Firmicutes	c__Clostridia	o__Clostridiales	f__Ruminococcaceae	g__Ruminococcus_1	s__midas_s_1191
ASV804	0	2	12	0	0	0	0	10	0	1	7	0	0	5	0	0	0	7	0	1	7	0	0	22	0	0	17	0	0	0	0	5	3	k__Bacteria	p__Proteobacteria	c__Deltaproteobacteria	o__Syntrophobacterales	f__Syntrophaceae
ASV805	2	5	5	0	1	6	18	21	1	0	2	0	1	2	0	2	0	7	0	3	6	0	0	4	3	0	9	0	1	0	5	5	0	k__Bacteria	p__Proteobacteria
ASV806	0	0	2	0	0	0	0	10	0	0	72	1	0	4	0	0	0	7	0	0	5	0	0	1	0	0	5	0	0	0	0	1	0	k__Bacteria	p__Bacteroidetes	c__Bacteroidia	o__Bacteroidales	f__Bacteroidetes_vadinHA17	g__midas_g_3530
ASV807	0	0	6	0	0	0	0	57	0	0	0	0	0	16	0	0	0	0	0	0	9	1	0	2	0	0	5	0	0	0	2	8	2	k__Archaea	p__Euryarchaeota	c__Methanomicrobia	o__Methanosarcinales	f__Methanosaetaceae	g__Methanothrix	s__midas_s_36
ASV808	0	1	3	0	0	0	0	8	0	2	1	0	0	11	0	0	0	12	0	3	12	0	4	16	0	0	9	0	1	0	0	9	2	k__Bacteria	p__Actinobacteria	c__WCHB1-81	o__midas_o_765	f__midas_f_765	g__midas_g_1737	s__midas_s_1737
ASV809	0	3	1	0	4	0	2	1	0	0	1	3	0	3	1	52	0	11	0	0	2	0	0	8	0	0	2	0	0	0	5	0	0	k__Bacteria	p__Proteobacteria	c__Gammaproteobacteria	o__Betaproteobacteriales	f__Rhodocyclaceae
ASV810	0	4	0	26	0	0	0	1	0	3	0	1	0	2	23	1	0	3	2	7	9	0	0	3	0	0	9	9	0	0	18	0	0	k__Bacteria	p__Proteobacteria	c__Alphaproteobacteria	o__Rhizobiales	f__Devosiaceae	g__Devosia	s__midas_s_1453
ASV811	3	10	5	0	4	9	2	31	2	9	0	0	1	1	0	3	0	3	1	1	1	0	2	2	0	0	2	0	10	0	6	0	2	k__Bacteria	p__Firmicutes	c__Clostridia	o__Clostridiales	f__Ruminococcaceae	g__midas_g_3758	s__midas_s_3758
ASV812	0	0	19	0	0	1	0	5	0	1	0	0	2	6	0	1	0	4	0	3	12	0	2	6	0	0	24	0	0	0	0	7	3	k__Bacteria	p__Proteobacteria	c__Alphaproteobacteria	o__Rhodobacterales	f__Rhodobacteraceae	g__midas_g_57	s__midas_s_165
ASV813	28	2	7	0	0	0	1	0	0	0	12	0	0	1	0	6	0	0	19	13	34	1	0	1	0	0	0	0	0	0	0	2	3	k__Bacteria
ASV814	0	0	0	0	0	1	45	1	0	0	0	0	0	0	0	0	0	0	0	0	0	0	0	0	0	0	0	0	0	0	0	0	40	k__Bacteria	p__Bacteroidetes	c__Bacteroidia	o__Bacteroidales	f__Rs-E47_termite_group	g__GWE2-42-42	s__midas_s_4277
ASV815	0	0	1	0	0	1	0	0	0	0	2	0	0	1	0	0	0	0	0	2	0	0	1	1	0	0	1	0	0	0	0	0	67	k__Bacteria	p__Bacteroidetes	c__Bacteroidia	o__Bacteroidales	f__M2PB4-65_termite_group	g__midas_g_2475	s__midas_s_4699
ASV816	0	0	0	0	0	0	0	1	0	0	0	0	0	0	73	0	0	0	0	0	0	0	0	0	0	0	1	15	0	0	0	0	0	k__Bacteria	p__Planctomycetes	c__Planctomycetacia	o__Gemmatales	f__Gemmataceae
ASV817	0	0	0	61	0	0	0	0	0	0	0	3	0	0	13	0	0	0	0	0	2	0	0	0	0	0	0	36	0	0	0	0	0	k__Bacteria	p__Verrucomicrobia	c__Verrucomicrobiae	o__Verrucomicrobiales	f__Verrucomicrobiaceae	g__Prosthecobacter	s__midas_s_7597
ASV818	0	2	7	0	0	1	0	3	0	0	0	0	1	2	0	0	0	1	0	1	0	0	1	2	0	0	7	0	0	0	0	1	52	k__Bacteria	p__Proteobacteria	c__Alphaproteobacteria	o__Rhodobacterales	f__Rhodobacteraceae	g__Rhodobacter	s__midas_s_430
ASV819	3	0	0	0	1	2	0	0	0	0	1	0	1	0	0	0	0	2	0	0	1	0	0	0	0	0	0	0	77	0	13	0	0	k__Bacteria	p__Firmicutes	c__Clostridia	o__Clostridiales	f__Ruminococcaceae	g__Ruminococcaceae_NK4A214_group	s__midas_s_3074
ASV820	1	0	3	0	0	1	1	3	0	0	0	0	1	3	0	0	0	2	0	1	1	0	2	1	0	0	7	0	0	0	0	1	53	k__Bacteria	p__Firmicutes	c__Clostridia	o__Clostridiales	f__Gracilibacteraceae	g__Gracilibacter	s__midas_s_5001
ASV821	0	0	2	0	0	0	0	2	0	0	0	0	0	3	0	0	0	4	1	5	4	0	8	0	0	0	6	0	0	0	1	1	47	k__Bacteria	p__Cloacimonetes	c__Cloacimonadia	o__Cloacimonadales	f__Cloacimonadaceae	g__W5	s__midas_s_383
ASV822	0	6	17	0	0	0	0	8	0	0	0	0	2	6	0	0	0	10	0	2	13	0	2	9	0	0	19	0	0	0	0	1	5	k__Bacteria	p__Proteobacteria	c__Alphaproteobacteria	o__Rhizobiales	f__Xanthobacteraceae	g__Rhodoplanes	s__midas_s_187
ASV823	0	6	21	0	0	1	0	6	0	0	4	0	1	1	0	0	0	8	0	1	15	0	1	5	0	0	27	0	0	0	0	4	0	k__Bacteria	p__Actinobacteria	c__Actinobacteria
ASV824	0	0	0	146	0	0	0	0	0	0	0	0	0	0	0	0	0	0	0	0	0	0	0	0	0	0	0	0	0	0	0	0	0	k__Bacteria	p__Proteobacteria	c__Alphaproteobacteria
ASV825	2	0	5	0	0	1	0	4	3	1	1	10	0	0	1	18	0	4	13	2	5	0	0	5	4	0	4	0	0	0	7	3	2	k__Bacteria	p__Spirochaetes	c__Spirochaetia	o__Spirochaetales	f__Spirochaetaceae	g__midas_g_5121
ASV826	0	4	16	0	0	1	0	7	0	1	1	0	2	3	0	0	0	5	0	0	11	0	3	6	0	1	15	0	0	0	0	3	13	k__Bacteria	p__Chloroflexi	c__Anaerolineae	o__RBG-13-54-9
ASV827	0	4	20	0	0	0	2	5	0	1	2	0	0	3	0	1	0	9	0	4	11	0	4	9	2	0	11	0	0	0	0	5	2	k__Bacteria	p__Chloroflexi	c__Anaerolineae	o__RBG-13-54-9
ASV828	0	6	13	0	0	2	1	13	0	0	3	0	1	5	0	1	0	10	1	3	8	0	3	6	1	0	13	0	0	0	0	2	7	k__Bacteria	p__Chloroflexi	c__Anaerolineae	o__RBG-13-54-9	f__midas_f_4245	g__midas_g_4582	s__midas_s_4582
ASV829	0	0	1	0	1	2	1	4	2	6	1	7	0	4	0	9	0	1	6	4	0	2	1	4	9	9	3	6	4	0	1	0	0	k__Bacteria	p__Firmicutes	c__Erysipelotrichia	o__Erysipelotrichales	f__Erysipelotrichaceae	g__Erysipelothrix	s__midas_s_8620
ASV830	1	2	6	0	0	1	0	9	0	1	8	0	13	6	0	0	0	8	0	1	5	0	0	5	1	0	11	0	0	0	0	0	13	k__Bacteria	p__Proteobacteria	c__Gammaproteobacteria	o__Betaproteobacteriales	f__Burkholderiaceae	g__Simplicispira
ASV831	0	1	13	0	0	2	0	1	0	1	0	0	0	0	0	1	0	5	0	9	1	0	4	5	0	0	11	0	0	0	0	1	33	k__Bacteria	p__Firmicutes	c__Clostridia	o__Clostridiales	f__Ruminococcaceae	g__midas_g_1186	s__midas_s_1186
ASV832	9	0	1	28	0	1	2	4	0	0	0	1	0	5	1	0	0	0	2	0	4	0	0	0	12	0	5	33	0	0	7	0	0	k__Bacteria	p__Bacteroidetes	c__Bacteroidia	o__Chitinophagales
ASV833	10	5	3	0	0	0	1	6	3	7	21	3	0	4	0	10	0	0	1	3	3	0	1	10	1	0	0	0	1	0	8	0	4	k__Bacteria	p__Proteobacteria	c__Gammaproteobacteria	o__Betaproteobacteriales	f__Burkholderiaceae	g__Simplicispira
ASV834	8	5	3	0	0	0	1	14	0	0	2	3	1	3	0	6	0	8	1	1	4	4	1	24	3	0	6	0	0	0	5	0	0	k__Bacteria	p__Bacteroidetes	c__Bacteroidia	o__Bacteroidales	f__Paludibacteraceae	g__Paludibacter	s__midas_s_2705
ASV835	5	5	15	0	0	0	0	5	4	0	0	3	0	3	0	5	0	10	8	3	8	2	1	5	4	0	7	1	0	0	0	1	0	k__Bacteria	p__Chloroflexi	c__Anaerolineae	o__Anaerolineales	f__Anaerolineaceae
ASV836	2	0	1	0	48	4	9	1	0	0	0	0	0	0	0	1	0	0	0	0	0	0	0	0	0	0	0	0	1	0	15	0	0	k__Bacteria	p__Proteobacteria	c__Deltaproteobacteria	o__Desulfuromonadales	f__Geobacteraceae	g__Geobacter
ASV837	0	4	8	0	0	1	0	0	0	0	1	0	0	3	0	1	0	5	0	6	2	0	1	5	0	3	21	0	0	0	2	4	22	k__Bacteria	p__Spirochaetes	c__Spirochaetia	o__Spirochaetales	f__Spirochaetaceae	g__midas_g_6164	s__midas_s_6164
ASV838	1	3	14	4	0	1	0	5	0	3	0	0	4	1	0	1	0	7	0	10	12	0	0	4	0	0	16	0	0	1	1	2	10	k__Bacteria	p__Actinobacteria	c__Actinobacteria	o__Micrococcales	f__Microbacteriaceae	g__Microbacterium
ASV839	0	1	18	0	0	3	0	7	0	0	2	0	1	5	0	1	0	7	0	7	12	0	1	9	0	0	7	0	0	0	0	5	6	k__Bacteria	p__Chloroflexi	c__Anaerolineae	o__RBG-13-54-9	f__midas_f_4245	g__midas_g_4860	s__midas_s_4860
ASV840	0	0	6	0	0	1	0	0	0	0	1	0	1	3	0	1	0	6	0	2	27	0	7	11	2	0	23	0	0	0	3	3	1	k__Bacteria	p__Spirochaetes	c__Spirochaetia	o__Spirochaetales	f__Spirochaetaceae
ASV841	0	2	0	0	0	0	0	0	0	0	0	0	3	8	0	0	0	0	0	21	4	0	4	31	0	0	31	0	0	0	1	0	0	k__Bacteria	p__Firmicutes	c__Clostridia	o__Clostridiales	f__Syntrophomonadaceae	g__Syntrophomonas
ASV842	11	15	14	4	0	0	0	1	0	0	2	0	1	1	0	0	0	0	3	0	5	0	0	0	0	0	5	1	10	0	65	0	0	k__Bacteria	p__Proteobacteria
ASV843	0	3	14	0	0	1	1	3	0	1	6	0	0	5	0	1	0	23	0	0	1	0	0	10	0	0	9	0	0	0	5	1	7	k__Bacteria	p__Firmicutes	c__Clostridia	o__Clostridiales	f__Ruminococcaceae
ASV844	0	2	0	0	0	4	0	0	0	3	0	0	1	0	0	0	0	0	0	135	1	0	1	0	0	7	1	0	0	5	0	0	0	k__Bacteria	p__Firmicutes	c__Clostridia	o__Clostridiales	f__Eubacteriaceae	g__Acetobacterium	s__midas_s_6214
ASV845	0	0	0	0	0	0	0	0	0	0	0	0	0	0	0	0	0	0	4	2	0	0	0	0	0	0	0	0	1	0	164	0	0	k__Bacteria
ASV846	13	2	1	0	6	1	6	4	10	3	0	8	0	0	0	3	0	8	7	0	1	0	0	4	2	0	4	0	0	0	5	0	0	k__Bacteria	p__Proteobacteria	c__Deltaproteobacteria
ASV847	0	0	12	5	0	0	0	3	0	0	0	0	0	5	57	0	0	0	0	0	4	0	0	0	0	0	0	0	0	0	0	0	0	k__Bacteria	p__Proteobacteria	c__Deltaproteobacteria	o__Bdellovibrionales	f__Bacteriovoracaceae	g__Peredibacter	s__midas_s_7447
ASV848	4	0	5	0	0	1	3	15	1	2	0	10	0	0	0	5	0	8	5	1	10	4	1	9	2	0	3	0	1	0	1	1	0	k__Bacteria	p__Chloroflexi	c__Anaerolineae	o__Anaerolineales	f__Anaerolineaceae	g__Anaerolinea
ASV849	0	0	1	0	0	6	1	8	0	0	0	0	1	2	0	0	0	3	0	0	0	0	0	3	0	0	1	0	0	0	0	1	48	k__Bacteria	p__Verrucomicrobia	c__Verrucomicrobiae	o__LD1-PB3	f__midas_f_131	g__midas_g_131	s__midas_s_8552
ASV850	0	1	0	0	0	0	0	1	0	0	0	0	0	0	0	0	0	0	0	0	0	0	0	0	0	0	1	0	0	0	0	0	66	k__Bacteria	p__Firmicutes	c__Clostridia	o__Clostridiales	f__Ruminococcaceae	g__Ruminiclostridium	s__midas_s_4753
ASV851	0	0	0	0	0	0	0	0	0	0	0	0	0	0	9	0	0	59	0	0	0	0	0	0	0	0	2	14	0	0	0	0	0	k__Bacteria	p__Proteobacteria	c__Deltaproteobacteria	o__Myxococcales	f__Sandaracinaceae	g__Sandaracinus	s__midas_s_6319
ASV852	0	0	1	0	0	1	24	8	0	0	5	0	1	13	1	0	0	0	0	0	0	0	0	0	0	0	0	0	0	0	71	0	0	k__Bacteria	p__Epsilonbacteraeota	c__Campylobacteria	o__Campylobacterales	f__Arcobacteraceae	g__Arcobacter	s__midas_s_1505
ASV853	0	0	0	0	0	0	0	0	0	0	0	0	0	0	0	0	0	0	0	0	1	0	0	0	0	0	1	0	34	0	95	0	1	k__Bacteria	p__Proteobacteria	c__Gammaproteobacteria	o__Methylococcales	f__Methylomonaceae	g__Methylobacter	s__midas_s_4031
ASV854	0	0	0	0	0	0	0	0	3	4	3	0	0	0	0	0	0	5	7	0	4	3	0	49	0	0	0	0	0	0	0	0	0	k__Bacteria	p__Bacteroidetes	c__Bacteroidia	o__Bacteroidales	f__Dysgonomonadaceae	g__Petrimonas
ASV855	1	1	13	0	0	2	0	5	0	1	1	0	0	3	0	0	0	2	0	8	8	0	2	5	0	0	17	0	0	0	0	2	18	k__Bacteria	p__Actinobacteria	c__Actinobacteria	o__Propionibacteriales	f__Propionibacteriaceae	g__Brooklawnia	s__midas_s_193
ASV856	0	0	2	23	0	0	0	0	0	0	0	0	0	1	28	0	0	2	0	0	3	0	1	0	2	1	5	24	0	0	0	0	0	k__Bacteria	p__Proteobacteria	c__Alphaproteobacteria	o__Rhizobiales	f__Devosiaceae	g__Devosia	s__midas_s_5156
ASV857	1	6	7	0	1	2	0	10	0	0	4	0	1	5	0	0	0	12	0	7	5	0	5	6	0	0	12	0	0	0	0	3	5	k__Bacteria	p__Firmicutes	c__Clostridia	o__Clostridiales	f__Ruminococcaceae	g__Fastidiosipila	s__midas_s_605
ASV858	0	3	15	0	0	2	0	7	0	0	0	0	0	4	0	0	0	7	0	5	14	0	2	3	0	0	10	0	0	0	0	10	3	k__Bacteria	p__Chloroflexi	c__Anaerolineae
ASV859	42	12	1	0	1	4	1	1	0	1	0	1	3	1	0	0	0	1	7	12	15	0	3	4	2	4	2	1	4	0	2	0	2	k__Bacteria	p__Firmicutes	c__Clostridia	o__Clostridiales	f__Christensenellaceae	g__Christensenellaceae_R-7_group
ASV860	0	0	0	0	0	0	0	0	0	0	0	0	0	0	0	0	0	0	0	0	0	0	0	0	0	0	0	0	0	0	0	0	66	k__Bacteria	p__Firmicutes	c__Clostridia	o__Clostridiales	f__Syntrophomonadaceae	g__Syntrophomonas	s__midas_s_3971
ASV861	0	0	5	0	0	1	0	6	0	1	0	0	0	6	0	0	0	13	0	4	7	0	1	8	0	0	26	0	0	0	0	4	6	k__Bacteria	p__Proteobacteria	c__Alphaproteobacteria	o__Rhizobiales	f__Hyphomicrobiaceae	g__Hyphomicrobium	s__midas_s_1257
ASV862	5	0	0	0	5	0	0	0	3	0	0	6	0	0	0	14	0	0	0	0	0	8	0	0	11	0	0	0	0	0	50	0	0	k__Bacteria	p__Proteobacteria	c__Deltaproteobacteria
ASV863	0	3	3	0	0	0	0	9	0	0	6	0	1	7	0	0	0	7	2	0	19	0	1	4	0	0	8	0	0	0	1	2	14	k__Bacteria	p__Ca_Fermentibacterota	c__Ca_Fermentibacteria	o__midas_o_3047	f__midas_f_3047	g__midas_g_3047	s__midas_s_4615
ASV864	11	0	0	10	0	0	2	6	0	0	22	0	0	2	5	5	0	5	1	0	1	0	0	0	0	0	2	27	0	0	0	0	0	k__Bacteria	p__Bacteroidetes	c__Bacteroidia	o__Flavobacteriales	f__NS9_marine_group
ASV865	0	0	0	0	0	0	1	6	1	0	1	0	4	17	0	1	0	28	0	0	1	0	0	8	0	0	5	0	0	0	3	0	5	k__Bacteria	p__Hydrogenedentes	c__Hydrogenedentia	o__Hydrogenedentiales	f__Hydrogenedensaceae	g__midas_g_5725	s__midas_s_5725
ASV866	0	0	0	0	0	0	0	0	0	0	0	0	1	0	0	0	0	0	2	3	0	0	1	0	0	0	0	0	0	0	0	0	60	k__Bacteria	p__Firmicutes	c__Clostridia	o__Clostridiales	f__Syntrophomonadaceae	g__Syntrophomonas	s__midas_s_9327
ASV867	6	3	9	0	0	0	0	1	0	0	1	0	0	2	0	0	0	2	1	0	2	0	0	1	0	0	1	0	54	2	1	0	2	k__Bacteria	p__Proteobacteria	c__Alphaproteobacteria	o__Rhizobiales	f__Rhizobiaceae	g__Allorhizobium-Neorhizobium-Pararhizobium-Rhizobium	s__midas_s_2277
ASV868	0	2	0	4	2	3	0	5	0	0	0	0	0	2	10	1	0	6	3	8	11	0	0	7	3	0	1	23	0	0	0	0	0	k__Bacteria	p__Chloroflexi	c__Anaerolineae	o__SBR1031	f__A4b	g__OLB13	s__midas_s_1091
ASV869	0	3	12	0	0	4	0	6	0	0	9	0	1	4	0	0	0	10	2	3	13	0	0	6	0	0	10	0	0	0	0	3	2	k__Bacteria	p__Chloroflexi	c__Anaerolineae	o__RBG-13-54-9	f__midas_f_4245	g__midas_g_5782	s__midas_s_6630
ASV870	2	1	2	41	2	3	2	14	0	0	0	1	3	24	1	2	0	1	0	0	0	0	0	0	0	0	1	0	0	0	0	0	0	k__Bacteria	p__Bacteroidetes	c__Bacteroidia	o__Chitinophagales	f__Chitinophagaceae	g__midas_g_8337	s__midas_s_8337
ASV871	1	12	7	0	5	31	0	21	0	0	1	0	0	1	0	0	0	0	0	1	3	0	0	3	1	0	10	0	1	0	0	0	0	k__Bacteria	p__Firmicutes	c__Clostridia	o__Clostridiales
ASV872	0	0	1	0	2	0	0	0	0	0	0	0	0	0	0	0	0	1	0	0	0	0	0	0	0	0	0	0	0	0	0	42	0	k__Bacteria	p__Firmicutes	c__Clostridia	o__Clostridiales
ASV873	0	0	0	0	2	7	2	1	0	1	0	1	2	19	0	1	0	0	1	1	0	1	0	26	3	0	7	3	0	0	0	1	0	k__Bacteria
ASV874	1	5	30	0	0	1	0	7	0	0	0	0	0	3	0	1	0	4	0	1	9	0	2	8	0	0	10	0	0	0	0	3	0	k__Bacteria	p__Chloroflexi	c__Anaerolineae	o__Anaerolineales	f__Anaerolineaceae
ASV875	0	0	0	4	0	25	0	6	0	6	0	0	26	0	0	0	0	0	1	0	0	0	0	8	0	0	0	0	0	0	1	0	0	k__Bacteria	p__Chloroflexi	c__Anaerolineae	o__Caldilineales	f__Caldilineaceae	g__midas_g_1668	s__midas_s_1668
ASV876	2	1	0	0	4	17	8	38	0	0	0	1	1	7	0	0	0	12	0	0	2	0	0	0	0	0	0	0	0	0	0	0	1	k__Bacteria	p__Firmicutes	c__Clostridia	o__Clostridiales	f__Christensenellaceae	g__Christensenellaceae_R-7_group	s__midas_s_1162
ASV877	0	0	0	0	0	0	0	0	0	0	0	0	0	1	0	0	0	0	0	0	1	0	2	0	0	0	4	0	0	0	1	0	57	k__Bacteria	p__Proteobacteria	c__Deltaproteobacteria	o__Myxococcales	f__Phaselicystidaceae	g__Phaselicystis	s__midas_s_2086
ASV878	0	5	18	0	0	3	0	2	0	2	4	0	0	1	0	0	0	5	0	6	4	0	3	6	0	0	9	0	0	0	0	1	14	k__Bacteria	p__Chloroflexi	c__Anaerolineae	o__RBG-13-54-9	f__midas_f_4245	g__midas_g_4245	s__midas_s_4245
ASV879	0	0	2	0	0	0	0	8	0	0	3	0	0	2	0	0	0	4	0	1	4	0	0	1	0	0	1	0	0	0	0	4	40	k__Bacteria	p__Cloacimonetes	c__Cloacimonadia	o__Cloacimonadales	f__Cloacimonadaceae	g__W5	s__midas_s_92
ASV880	0	0	0	127	0	0	0	0	0	0	0	0	0	0	0	0	0	0	0	0	0	0	0	0	0	0	0	0	0	0	0	0	0	k__Bacteria	p__Bacteroidetes	c__Bacteroidia	o__Sphingobacteriales
ASV881	2	1	1	0	0	1	3	9	0	0	5	0	0	0	0	3	0	1	0	0	1	0	1	0	1	0	0	0	0	0	77	1	13	k__Bacteria	p__Cloacimonetes	c__Cloacimonadia	o__Cloacimonadales	f__Cloacimonadaceae	g__C-2	s__midas_s_7284
ASV882	10	0	3	0	0	1	1	13	0	0	0	1	0	12	0	0	0	1	0	0	6	0	0	8	0	0	5	0	1	0	30	5	5	k__Archaea	p__Euryarchaeota	c__Methanomicrobia	o__Methanomicrobiales	f__Methanospirillaceae	g__Methanospirillum	s__Methanospirillum_hungatei
ASV883	0	0	9	0	2	2	7	18	0	0	3	0	2	2	0	0	0	3	0	1	7	0	0	6	0	0	9	0	0	0	26	0	3	k__Bacteria	p__Proteobacteria	c__Gammaproteobacteria	o__Betaproteobacteriales	f__Rhodocyclaceae
ASV884	5	0	5	64	0	0	1	7	0	1	1	0	0	1	15	0	0	2	0	1	0	0	0	0	0	0	1	1	1	0	3	0	1	k__Bacteria	p__Proteobacteria	c__Alphaproteobacteria	o__Rhizobiales	f__Rhizobiaceae	g__Shinella	s__midas_s_5045
ASV885	2	0	0	0	0	1	0	1	0	2	0	1	0	1	0	0	0	0	3	0	1	0	0	0	35	1	4	1	7	0	36	4	0	k__Bacteria	p__Firmicutes	c__Clostridia	o__Clostridiales	f__Christensenellaceae	g__Christensenellaceae_R-7_group
ASV886	0	0	1	0	0	4	0	9	0	0	0	0	1	6	0	0	0	4	0	7	9	0	2	12	0	0	21	0	0	0	0	2	9	k__Bacteria	p__Actinobacteria	c__Acidimicrobiia	o__Microtrichales	f__Iamiaceae	g__Iamia	s__midas_s_4522
ASV887	0	0	6	0	0	0	0	5	1	1	0	0	0	7	0	0	0	4	0	5	8	0	2	9	0	0	3	0	0	0	1	9	12	k__Bacteria	p__Chloroflexi	c__Anaerolineae	o__Anaerolineales	f__Anaerolineaceae	g__midas_g_467	s__midas_s_467
ASV888	17	0	0	2	0	0	0	0	0	0	7	18	0	1	4	18	0	0	2	1	4	0	0	6	8	0	4	1	0	0	0	0	0	k__Bacteria	p__Proteobacteria	c__Gammaproteobacteria	o__Betaproteobacteriales	f__Hydrogenophilaceae	g__Thiobacillus	s__midas_s_4360
ASV889	40	0	0	0	3	0	0	5	24	0	4	0	0	0	0	0	0	0	0	0	0	3	0	0	0	0	0	0	1	0	0	0	0	k__Bacteria	p__Proteobacteria	c__Gammaproteobacteria
ASV890	0	0	0	0	0	0	0	0	0	0	0	0	0	0	0	0	0	0	37	0	1	0	0	0	0	0	0	0	15	0	57	1	0	k__Bacteria	p__Bacteroidetes	c__Ignavibacteria	o__OPB56	f__midas_f_2685	g__midas_g_9266	s__midas_s_9266
ASV891	0	0	0	1	0	0	0	1	0	0	0	0	0	1	0	0	0	0	0	0	0	5	0	0	0	0	0	0	63	0	4	1	1	k__Bacteria	p__Firmicutes	c__Clostridia	o__Clostridiales	f__Clostridiaceae_1	g__Clostridium_sensu_stricto_1
ASV892	2	1	2	7	2	2	0	8	0	0	0	0	0	0	14	1	0	13	3	5	7	0	0	3	1	0	1	16	0	0	0	0	0	k__Bacteria	p__Chloroflexi	c__Anaerolineae	o__SBR1031	f__A4b	g__OLB13	s__midas_s_1091
ASV893	7	2	1	0	0	0	4	6	1	0	5	3	1	6	0	5	0	2	1	0	8	1	2	2	4	0	11	0	0	0	6	6	2	k__Bacteria	p__Firmicutes	c__Clostridia	o__Clostridiales	f__Peptococcaceae	g__midas_g_3046	s__midas_s_3046
ASV894	0	0	0	62	0	1	0	1	0	0	0	0	0	0	6	5	0	14	2	6	0	0	0	3	1	0	0	3	0	0	0	0	0	k__Bacteria	p__Planctomycetes	c__Planctomycetacia	o__Pirellulales	f__Pirellulaceae	g__Pirellula	s__midas_s_3991
ASV895	8	0	0	76	0	0	0	0	0	0	0	0	0	0	0	0	0	0	0	4	2	0	0	0	0	0	0	23	0	0	2	0	0	k__Bacteria	p__Bacteroidetes
ASV896	0	0	7	0	1	0	0	12	0	0	0	0	1	9	0	0	0	4	0	3	5	0	3	1	0	0	10	0	0	0	0	5	15	k__Bacteria	p__Firmicutes
ASV897	5	5	1	74	0	0	0	2	0	7	0	0	0	0	7	0	0	1	0	1	3	0	0	1	1	0	1	0	0	0	4	0	1	k__Bacteria	p__Actinobacteria	c__Actinobacteria	o__Micrococcales	f__Microbacteriaceae	g__Leucobacter	s__midas_s_6423
ASV898	6	35	6	40	0	0	0	0	0	12	0	0	0	0	1	5	0	0	0	0	0	0	0	0	0	0	2	3	0	0	0	0	0	k__Bacteria	p__Proteobacteria	c__Alphaproteobacteria	o__Rhizobiales	f__Xanthobacteraceae
ASV899	4	2	10	15	2	5	6	22	0	0	1	0	0	2	8	1	0	2	0	0	0	0	0	2	0	0	1	0	0	0	10	1	2	k__Bacteria	p__Proteobacteria	c__Alphaproteobacteria	o__Rhizobiales	f__Rhizobiaceae
ASV900	77	0	3	0	0	0	1	5	21	0	0	0	0	0	0	1	0	0	1	0	1	0	0	0	1	0	0	0	0	0	0	0	0	k__Bacteria	p__Chloroflexi	c__Anaerolineae	o__Anaerolineales	f__Anaerolineaceae
ASV901	1	1	2	0	0	5	1	31	0	0	0	0	2	1	0	0	0	9	0	4	6	0	1	9	0	0	3	0	0	0	0	3	7	k__Bacteria	p__Firmicutes	c__Clostridia	o__Clostridiales	f__Christensenellaceae	g__Christensenellaceae_R-7_group	s__midas_s_7695
ASV902	0	0	11	2	0	2	0	5	0	1	3	0	2	1	0	0	0	1	1	7	11	0	0	5	1	0	18	0	0	0	3	3	8	k__Bacteria	p__Actinobacteria	c__Actinobacteria	o__Micrococcales	f__Intrasporangiaceae	g__Tetrasphaera	s__midas_s_5
ASV903	0	0	1	0	0	27	3	5	0	25	0	0	0	4	0	0	0	1	0	1	2	0	0	2	0	1	7	0	2	0	7	0	0	k__Archaea	p__Euryarchaeota	c__Methanobacteria	o__Methanobacteriales	f__Methanobacteriaceae	g__Methanobacterium	s__Methanobacterium_palustre
ASV904	0	0	1	0	0	0	0	0	0	0	0	0	0	0	0	0	0	0	0	138	0	0	4	2	0	3	0	0	0	0	0	0	0	k__Bacteria	p__Proteobacteria
ASV905	0	0	4	0	0	0	0	0	0	0	0	0	2	0	0	0	0	5	0	3	0	0	4	1	0	0	3	0	0	0	1	2	40	k__Bacteria	p__Firmicutes	c__Clostridia	o__Clostridiales	f__Ruminococcaceae	g__Saccharofermentans	s__midas_s_342
ASV906	0	0	0	0	0	0	1	0	0	0	0	0	0	2	9	0	0	0	0	0	2	0	0	8	0	0	1	50	0	0	0	0	2	k__Bacteria	p__Proteobacteria	c__Alphaproteobacteria	o__Rhizobiales	f__Hyphomicrobiaceae
ASV907	4	7	14	0	0	2	0	6	0	0	0	0	0	5	0	1	0	6	1	1	12	0	2	10	2	0	11	0	0	0	0	2	0	k__Bacteria	p__Chloroflexi	c__Anaerolineae	o__Caldilineales	f__Caldilineaceae	g__midas_g_3064	s__midas_s_4636
ASV908	1	2	7	0	0	0	0	4	0	0	0	0	1	4	0	0	0	2	0	6	3	0	5	2	0	0	7	0	0	0	0	3	26	k__Bacteria	p__Acidobacteria	c__Aminicenantia	o__Aminicenantales	f__midas_f_1714	g__midas_g_1714	s__midas_s_1714
ASV909	2	4	7	1	0	0	3	0	1	1	0	0	0	1	1	9	0	0	1	1	0	0	2	5	0	0	2	0	34	0	7	0	0	k__Bacteria	p__Firmicutes	c__Erysipelotrichia	o__Erysipelotrichales	f__Erysipelotrichaceae	g__Erysipelothrix	s__midas_s_8620
ASV910	0	0	0	0	4	5	0	85	0	2	1	0	0	3	0	0	0	0	0	0	1	0	0	0	0	0	0	0	0	0	0	0	0	k__Bacteria	p__Firmicutes	c__Clostridia	o__Clostridiales	f__Syntrophomonadaceae	g__Syntrophomonas
ASV911	2	2	4	0	1	3	1	9	0	0	2	0	0	6	0	0	0	6	1	3	15	0	1	11	1	0	12	0	0	0	0	2	3	k__Bacteria	p__Actinobacteria	c__WCHB1-81	o__midas_o_765	f__midas_f_765	g__midas_g_765	s__midas_s_4411
ASV912	4	33	4	6	0	0	0	8	0	2	0	0	0	0	14	0	0	11	0	4	3	0	0	4	0	0	0	0	0	1	4	0	1	k__Bacteria	p__Proteobacteria	c__Alphaproteobacteria	o__Rhizobiales	f__Rhizobiaceae	g__Mesorhizobium
ASV913	0	1	6	0	0	1	0	5	0	0	0	0	0	1	0	0	0	5	0	5	3	0	1	8	0	0	8	0	0	0	0	1	28	k__Bacteria	p__Firmicutes	c__Clostridia	o__Clostridiales	f__Ruminococcaceae	g__Ruminococcaceae_UCG-010	s__midas_s_4279
ASV914	8	2	1	0	1	0	0	1	0	0	0	0	0	0	0	0	0	0	0	0	1	0	0	2	0	0	0	0	0	0	132	0	0	k__Bacteria	p__Proteobacteria	c__Gammaproteobacteria	o__Betaproteobacteriales	f__Rhodocyclaceae	g__Dechloromonas
ASV915	2	2	1	56	0	1	0	3	1	0	0	0	0	0	13	0	0	3	0	0	1	0	0	4	0	0	1	9	0	0	0	0	0	k__Bacteria	p__Proteobacteria	c__Alphaproteobacteria	o__Rhizobiales	f__Rhizobiaceae	g__Mesorhizobium
ASV916	5	1	1	0	2	4	35	0	0	1	0	1	0	0	0	7	0	1	1	1	3	3	0	1	1	0	2	0	1	0	21	0	0	k__Bacteria	p__Firmicutes	c__Erysipelotrichia	o__Erysipelotrichales	f__Erysipelotrichaceae
ASV917	8	3	3	0	3	3	11	12	0	0	5	0	1	2	0	1	0	7	13	0	5	1	0	3	1	0	1	0	0	0	6	0	1	k__Bacteria	p__Synergistetes	c__Synergistia	o__Synergistales	f__Synergistaceae	g__midas_g_249	s__midas_s_8102
ASV918	0	0	0	0	1	0	0	2	0	0	1	0	0	0	9	0	0	2	0	0	1	0	0	2	4	0	35	23	0	0	5	0	0	k__Bacteria	p__Bacteroidetes	c__Bacteroidia	o__Cytophagales	f__Spirosomaceae	g__Persicitalea	s__midas_s_5441
ASV919	6	0	6	0	6	1	2	3	2	11	0	3	0	1	1	7	0	1	6	0	1	0	0	2	6	0	1	0	1	0	16	0	1	k__Bacteria	p__Bacteroidetes	c__Bacteroidia	o__Bacteroidales	f__Dysgonomonadaceae	g__Petrimonas	s__Petrimonas_mucosa
ASV920	0	8	5	2	0	2	0	4	0	1	3	0	2	2	6	0	0	6	0	13	2	0	2	4	0	0	15	0	0	0	0	2	6	k__Bacteria	p__Chloroflexi	c__Chloroflexia	o__Thermomicrobiales	f__JG30-KF-CM45	g__midas_g_4042	s__midas_s_8697
ASV921	0	4	13	0	0	2	0	4	0	0	8	0	0	3	0	0	0	2	0	3	2	0	1	4	0	0	8	0	0	0	1	3	16	k__Bacteria	p__Firmicutes	c__Clostridia	o__Clostridiales	f__Ruminococcaceae	g__midas_g_3160	s__midas_s_3160
ASV922	28	2	3	50	3	0	0	8	6	0	2	0	0	2	0	3	0	0	0	0	0	0	0	0	0	0	0	1	0	0	0	0	0	k__Bacteria	p__Bacteroidetes	c__Ignavibacteria	o__Ignavibacteriales	f__Ignavibacteriaceae	g__Ignavibacterium	s__midas_s_1940
ASV923	0	1	7	0	0	1	0	50	0	0	0	0	0	8	0	0	0	1	0	0	6	0	1	3	0	0	11	0	0	0	0	1	1	k__Archaea	p__Euryarchaeota	c__Methanomicrobia	o__Methanosarcinales	f__Methanosaetaceae	g__Methanothrix	s__midas_s_36
ASV924	0	0	2	0	51	0	0	0	0	0	0	0	0	0	0	0	0	0	0	0	0	0	0	0	0	0	0	0	0	0	1	0	0	k__Bacteria	p__Epsilonbacteraeota	c__Campylobacteria	o__Campylobacterales	f__Arcobacteraceae	g__Arcobacter	s__midas_s_1440
ASV925	1	0	3	0	1	2	0	15	0	0	2	0	0	6	0	0	0	4	0	4	4	0	3	7	1	0	7	0	0	0	0	6	9	k__Bacteria	p__Firmicutes	c__Clostridia	o__Clostridiales	f__Christensenellaceae	g__Christensenellaceae_R-7_group	s__midas_s_4489
ASV926	105	0	3	0	0	0	0	0	14	0	12	0	0	0	0	0	0	0	0	0	0	0	0	0	0	0	0	0	0	0	2	0	0	k__Bacteria	p__Bacteroidetes	c__Bacteroidia
ASV927	3	8	14	2	0	2	11	6	0	3	0	0	0	4	1	0	0	2	3	2	1	3	0	1	2	0	7	1	0	0	13	0	0	k__Bacteria	p__Proteobacteria	c__Alphaproteobacteria	o__Rhizobiales	f__Rhizobiaceae
ASV928	0	1	3	0	0	0	0	5	1	0	1	0	0	8	0	3	0	13	0	1	5	0	0	10	2	0	10	0	0	0	2	7	0	k__Bacteria	p__Firmicutes	c__Clostridia	o__Clostridiales	f__Syntrophomonadaceae	g__Syntrophomonas	s__midas_s_3034
ASV929	0	0	1	0	0	0	1	0	0	0	0	0	0	0	0	0	0	0	0	7	0	3	2	40	0	0	0	18	0	0	0	0	0	k__Bacteria	p__Firmicutes	c__Clostridia	o__Clostridiales	f__Ruminococcaceae	g__Ruminococcaceae_UCG-013	s__midas_s_8279
ASV930	4	3	9	0	0	0	0	3	0	0	0	0	2	13	0	3	0	12	6	6	15	0	0	0	0	0	1	0	1	0	0	3	0
ASV931	10	2	8	0	0	3	0	0	0	0	1	2	0	4	0	4	0	13	2	0	4	1	0	11	3	0	13	0	0	0	1	1	0	k__Bacteria	p__Spirochaetes	c__Spirochaetia	o__Spirochaetales	f__Spirochaetaceae	g__midas_g_3397	s__midas_s_3397
ASV932	0	0	8	0	0	0	0	11	0	0	1	0	1	4	0	0	0	12	0	0	13	0	1	14	0	0	6	0	0	0	0	4	0	k__Bacteria	p__Proteobacteria	c__Deltaproteobacteria	o__Syntrophobacterales	f__Syntrophobacteraceae	g__Syntrophobacter	s__midas_s_744
ASV933	0	7	7	0	0	0	0	5	0	2	5	0	0	4	0	0	0	8	0	5	7	0	1	7	0	0	12	0	0	0	0	3	6	k__Bacteria	p__Chloroflexi	c__Anaerolineae	o__Caldilineales	f__Caldilineaceae	g__midas_g_8033	s__midas_s_8033
ASV934	0	4	10	0	0	2	0	2	0	0	1	0	0	7	2	0	0	6	0	3	8	0	0	6	0	0	12	0	0	0	0	5	6	k__Bacteria	p__Actinobacteria	c__Actinobacteria	o__Micrococcales	f__Dermatophilaceae	g__midas_g_724	s__midas_s_725
ASV935	2	0	0	0	4	0	6	9	0	0	0	0	0	1	0	3	0	9	1	0	4	6	3	21	0	1	1	0	0	0	0	0	0	k__Bacteria	p__Bacteroidetes	c__Bacteroidia	o__Bacteroidales	f__Rikenellaceae
ASV936	0	0	0	0	0	0	0	0	0	0	0	0	0	0	0	0	0	0	0	0	0	0	0	0	0	0	0	0	0	0	0	0	57	k__Bacteria	p__Bacteroidetes	c__Bacteroidia	o__Bacteroidales	f__Marinilabiliaceae	g__midas_g_2026	s__midas_s_2026
ASV937	0	1	3	0	1	2	1	9	0	0	0	1	1	3	0	1	0	9	0	3	0	0	1	2	0	0	2	0	0	0	2	11	12	k__Bacteria	p__Firmicutes	c__Clostridia	o__Clostridiales	f__Christensenellaceae	g__Christensenellaceae_R-7_group
ASV938	0	1	7	0	0	1	0	10	0	1	4	0	0	4	0	0	0	9	1	4	11	0	0	9	0	0	15	0	0	0	0	1	3	k__Bacteria	p__Actinobacteria	c__Thermoleophilia	o__Gaiellales	f__midas_f_269	g__midas_g_269
ASV939	2	1	7	0	0	0	0	4	0	1	0	0	0	3	0	1	0	5	2	3	2	0	1	1	1	1	6	0	0	0	0	1	27	k__Bacteria	p__Chloroflexi	c__Anaerolineae	o__Anaerolineales	f__Anaerolineaceae	g__Flexilinea	s__midas_s_7001
ASV940	0	2	8	0	0	0	0	5	0	1	4	0	2	4	0	2	0	6	0	3	9	0	0	6	0	0	13	0	0	0	0	0	11	k__Bacteria	p__Bacteroidetes	c__Bacteroidia	o__Sphingobacteriales	f__AKYH767	g__midas_g_300	s__midas_s_364
ASV941	0	0	1	0	0	0	0	0	0	0	0	0	0	0	0	0	0	0	0	0	0	0	0	0	0	0	0	0	0	0	1	0	55	k__Bacteria	p__Firmicutes	c__Clostridia	o__Clostridiales	f__Syntrophomonadaceae	g__Syntrophomonas	s__midas_s_3971
ASV942	1	0	6	0	0	1	1	1	0	0	0	0	0	1	0	1	0	0	2	2	4	0	5	0	2	0	5	0	0	0	5	0	32	k__Bacteria	p__Verrucomicrobia	c__Verrucomicrobiae	o__Pedosphaerales	f__Pedosphaeraceae
ASV943	4	1	7	5	0	0	1	5	0	1	1	0	1	0	2	0	0	1	0	1	0	0	1	0	8	1	25	17	0	0	0	0	1	k__Bacteria	p__Proteobacteria	c__Alphaproteobacteria	o__Rhizobiales	f__Beijerinckiaceae	g__Bosea
ASV944	1	3	6	0	0	4	0	9	0	0	2	1	0	6	0	0	0	3	0	9	6	1	1	0	0	0	7	0	0	0	0	4	13	k__Bacteria	p__Chloroflexi	c__Anaerolineae	o__RBG-13-54-9	f__midas_f_5792	g__midas_g_6182	s__midas_s_6182
ASV945	13	0	3	96	0	0	0	0	0	0	0	0	0	0	0	0	0	0	0	0	0	0	0	0	0	0	0	0	0	0	0	0	3	k__Bacteria	p__Proteobacteria	c__Gammaproteobacteria	o__Betaproteobacteriales	f__Burkholderiaceae
ASV946	1	0	1	59	0	0	0	6	0	0	0	0	0	0	17	0	0	0	0	0	0	0	0	0	0	0	1	9	0	0	1	0	0	k__Bacteria	p__Chloroflexi	c__Chloroflexia	o__Thermomicrobiales	f__JG30-KF-CM45	g__midas_g_6223	s__midas_s_6223
ASV947	2	0	10	0	0	1	0	10	0	1	1	1	0	2	0	0	0	6	0	4	3	0	0	6	0	0	10	0	0	0	0	6	9	k__Bacteria	p__Firmicutes	c__Clostridia	o__Clostridiales	f__Christensenellaceae	g__Christensenellaceae_R-7_group	s__midas_s_3627
ASV948	0	0	0	0	1	0	0	10	0	0	0	0	0	11	0	0	0	16	0	0	4	0	0	15	0	0	5	0	0	0	0	3	5	k__Bacteria	p__Proteobacteria	c__Deltaproteobacteria	o__SAR324_cladeMarine_group_B	f__midas_f_995	g__midas_g_995	s__midas_s_995
ASV949	7	0	1	9	0	0	3	7	0	0	4	0	0	0	6	0	0	2	0	1	2	0	0	14	0	0	4	13	0	0	13	1	1	k__Bacteria	p__Proteobacteria	c__Gammaproteobacteria	o__Betaproteobacteriales	f__Burkholderiaceae
ASV950	0	0	6	0	0	2	0	3	1	0	7	0	0	5	0	0	0	3	0	2	1	0	0	6	0	0	13	0	0	0	0	3	16	k__Bacteria	p__Bacteroidetes	c__Bacteroidia	o__Bacteroidales	f__Bacteroidetes_vadinHA17	g__midas_g_800	s__midas_s_7434
ASV951	0	1	3	1	0	1	0	2	0	0	30	0	0	2	0	0	0	2	0	1	1	0	0	3	0	1	5	0	0	0	0	1	17	k__Bacteria	p__Bacteroidetes	c__Bacteroidia	o__Sphingobacteriales	f__Lentimicrobiaceae	g__midas_g_1061
ASV952	0	0	0	6	1	1	12	1	0	0	12	2	3	6	2	1	0	12	0	2	2	0	0	3	0	0	0	4	0	0	8	0	0	k__Bacteria	p__Proteobacteria	c__Gammaproteobacteria	o__Betaproteobacteriales	f__Rhodocyclaceae	g__Thauera
ASV953	0	0	0	1	0	0	0	1	0	0	0	0	0	0	0	1	0	66	0	0	0	0	0	0	0	0	0	0	0	0	0	0	0	k__Bacteria	p__Proteobacteria	c__Alphaproteobacteria	o__Rhizobiales	f__Devosiaceae	g__Devosia	s__midas_s_5156
ASV954	0	3	5	0	0	0	0	12	0	0	1	0	0	3	0	0	0	5	0	2	3	0	2	3	0	0	14	0	0	0	0	5	13	k__Bacteria	p__Firmicutes	c__Clostridia	o__Clostridiales	f__Syntrophomonadaceae	g__Syntrophomonas
ASV955	2	2	4	0	0	1	0	9	0	0	1	0	0	5	0	2	0	3	0	7	13	0	3	2	0	0	16	0	0	0	0	3	7	k__Bacteria	p__Bacteroidetes	c__Bacteroidia	o__Bacteroidales
ASV956	10	1	1	0	2	3	8	16	0	0	0	0	0	0	0	0	0	1	0	0	1	0	2	3	1	0	4	0	1	0	21	4	9	k__Bacteria
ASV957	0	1	3	0	0	1	0	10	0	0	1	0	0	13	0	1	0	6	0	1	5	0	0	5	0	0	8	0	0	0	0	3	12	k__Bacteria	p__Proteobacteria	c__Gammaproteobacteria	o__Betaproteobacteriales	f__Nitrosomonadaceae	g__Ellin6067	s__midas_s_379
ASV958	0	0	0	0	0	0	0	0	0	0	0	0	0	0	0	0	0	0	1	0	0	0	0	0	0	0	0	0	0	0	0	0	54	k__Bacteria
ASV959	0	0	1	0	0	0	0	0	0	1	0	0	0	0	0	1	0	27	2	4	43	0	0	0	0	0	0	0	0	0	4	0	0	k__Bacteria	p__Proteobacteria	c__Gammaproteobacteria	o__Betaproteobacteriales
ASV960	0	0	0	0	0	4	0	29	0	0	0	0	0	1	0	0	0	4	0	0	0	0	5	26	0	0	6	0	0	0	0	0	2	k__Bacteria	p__Armatimonadetes	c__midas_c_216	o__midas_o_216	f__midas_f_216
ASV961	3	0	0	83	0	0	0	0	1	0	0	0	0	0	10	0	0	0	0	0	0	0	0	0	0	0	0	1	0	0	5	0	0	k__Bacteria	p__Bacteroidetes	c__Bacteroidia	o__Sphingobacteriales	f__Sphingobacteriaceae	g__Pedobacter	s__midas_s_3223
ASV962	4	0	0	0	0	4	59	2	0	0	1	2	0	0	0	3	0	0	0	5	0	0	0	0	0	0	0	0	0	0	1	0	0	k__Bacteria	p__Firmicutes	c__Clostridia	o__Clostridiales	f__Ruminococcaceae
ASV963	0	1	5	0	0	2	0	4	0	0	6	0	0	1	0	0	0	1	0	0	4	0	1	2	0	0	8	0	0	0	0	1	29	k__Bacteria	p__Proteobacteria	c__Gammaproteobacteria	o__Betaproteobacteriales	f__Rhodocyclaceae	g__Propionivibrio	s__midas_s_421
ASV964	0	4	8	0	0	2	4	16	1	3	14	0	0	3	0	3	0	8	1	0	0	0	0	1	0	0	6	0	0	0	3	1	0	k__Bacteria	p__Bacteroidetes	c__Bacteroidia	o__Sphingobacteriales	f__Lentimicrobiaceae	g__midas_g_5795	s__midas_s_5795
ASV965	5	12	24	0	0	5	4	14	0	0	3	0	0	1	0	3	0	4	0	0	3	0	0	2	0	0	1	0	0	0	1	0	0	k__Bacteria	p__Proteobacteria	c__Gammaproteobacteria	o__Betaproteobacteriales	f__Burkholderiaceae	g__Aquabacterium	s__Aquabacterium_parvum
ASV966	0	0	10	0	0	0	5	0	0	0	1	0	0	6	0	0	0	5	0	1	6	0	2	0	0	0	34	0	0	0	1	3	1	k__Bacteria	p__Spirochaetes	c__Spirochaetia	o__Spirochaetales	f__Spirochaetaceae	g__Treponema_2	s__midas_s_6751
ASV967	0	0	0	0	0	0	0	0	0	0	0	0	0	0	0	1	0	0	0	0	0	0	0	0	0	0	0	0	51	0	32	0	0	k__Bacteria	p__Bacteroidetes	c__Ignavibacteria	o__OPB56
ASV968	7	9	0	0	1	1	0	1	3	1	2	1	0	2	0	4	0	1	8	2	0	4	0	1	13	1	2	0	0	0	5	0	6	k__Bacteria	p__Synergistetes	c__Synergistia	o__Synergistales	f__Synergistaceae
ASV969	1	2	3	0	0	4	22	1	0	0	1	0	0	2	1	0	0	1	0	0	0	0	0	0	0	0	4	1	0	0	60	0	0	k__Bacteria	p__Proteobacteria	c__Gammaproteobacteria	o__Betaproteobacteriales	f__Rhodocyclaceae
ASV970	0	4	7	0	0	0	0	11	0	2	3	0	0	7	0	1	0	9	0	3	3	0	0	7	0	1	9	0	0	0	0	2	4	k__Bacteria	p__Firmicutes	c__Clostridia	o__Clostridiales	f__Ruminococcaceae	g__Fastidiosipila	s__midas_s_2067
ASV971	0	0	0	0	0	0	1	16	0	0	22	0	0	0	0	0	0	21	0	0	0	0	0	0	0	0	0	15	0	0	0	0	0	k__Bacteria	p__Bacteroidetes	c__Bacteroidia	o__Chitinophagales	f__Saprospiraceae	g__midas_g_896	s__midas_s_896
ASV972	0	0	0	0	0	0	0	0	0	0	0	0	13	22	0	0	0	2	1	25	15	0	0	0	0	0	1	0	0	0	0	0	0	k__Archaea	p__Euryarchaeota	c__Methanomicrobia	o__Methanomicrobiales	f__Methanospirillaceae	g__Methanospirillum
ASV973	0	2	6	0	0	0	0	9	0	0	1	0	1	6	0	0	0	9	0	0	8	0	1	3	0	0	9	0	0	0	0	4	9	k__Bacteria	p__Proteobacteria	c__Deltaproteobacteria	o__Syntrophobacterales	f__Syntrophaceae	g__Smithella	s__midas_s_372
ASV974	0	0	0	0	0	0	0	0	0	0	0	0	0	0	0	0	0	0	0	125	5	0	2	3	0	0	0	0	0	0	0	0	0	k__Bacteria	p__Bacteroidetes	c__Bacteroidia	o__Sphingobacteriales
ASV975	0	3	4	0	0	0	0	6	0	0	1	0	2	5	13	1	0	7	0	0	1	0	0	0	0	0	0	0	0	0	3	0	19	k__Bacteria	p__Proteobacteria	c__Gammaproteobacteria	o__Pseudomonadales	f__Moraxellaceae	g__Acinetobacter
ASV976	0	0	0	0	0	0	0	2	0	0	0	0	0	7	0	0	0	1	0	2	11	0	1	5	0	0	14	0	0	0	0	17	0	k__Bacteria
ASV977	9	0	0	1	1	0	6	2	3	0	0	1	0	2	0	4	0	0	13	0	0	2	0	0	2	0	0	0	0	1	48	0	1	k__Bacteria	p__Bacteroidetes	c__Bacteroidia	o__Bacteroidales
ASV978	3	43	7	36	0	0	1	1	0	3	1	0	0	0	0	0	0	0	0	0	0	0	0	0	0	0	0	0	0	0	0	0	3	k__Bacteria	p__Planctomycetes	c__Planctomycetacia	o__Isosphaerales	f__Isosphaeraceae	g__Ca_Nostocoida	s__midas_s_5617
ASV979	1	1	3	0	0	11	0	2	0	1	2	0	5	0	0	0	0	4	0	1	1	0	0	3	0	0	12	0	0	0	0	5	12	k__Bacteria	p__Proteobacteria	c__Gammaproteobacteria	o__Betaproteobacteriales	f__Burkholderiaceae	g__Limnohabitans	s__midas_s_180
ASV980	1	1	7	1	0	0	0	7	0	0	1	1	1	2	0	0	0	12	0	3	5	0	1	3	0	0	17	0	0	0	0	4	4	k__Bacteria	p__Proteobacteria	c__Alphaproteobacteria	o__Rhodobacterales	f__Rhodobacteraceae	g__midas_g_75	s__midas_s_75
ASV981	0	0	0	0	0	0	0	2	0	0	0	2	0	0	47	0	0	0	0	0	0	0	1	8	0	0	0	0	0	0	7	0	0	k__Bacteria	p__Proteobacteria	c__Alphaproteobacteria
ASV982	69	0	1	0	0	0	0	0	21	0	0	0	0	0	0	0	0	0	2	0	0	0	0	0	0	0	0	0	0	0	0	0	0	k__Bacteria	p__Chloroflexi	c__Anaerolineae	o__Anaerolineales	f__Anaerolineaceae
ASV983	3	12	0	0	5	34	8	8	0	1	0	0	0	0	0	1	0	2	0	0	1	0	0	0	1	0	0	0	0	0	4	0	1	k__Bacteria	p__Firmicutes	c__Clostridia	o__Clostridiales
ASV984	0	0	0	0	0	0	3	17	0	0	0	0	0	1	36	2	0	1	0	0	0	0	0	0	0	0	0	0	0	0	2	2	4	k__Bacteria	p__Proteobacteria	c__Gammaproteobacteria	o__Pseudomonadales	f__Moraxellaceae	g__Acinetobacter	s__midas_s_3792
ASV985	2	0	6	0	0	0	1	12	0	0	0	0	1	10	0	0	0	0	0	2	12	0	2	1	0	0	3	0	0	0	1	3	13	k__Archaea	p__Euryarchaeota	c__Methanomicrobia	o__Methanomicrobiales	f__Methanospirillaceae	g__Methanospirillum	s__midas_s_2576
ASV986	15	3	20	0	0	3	0	1	1	1	0	1	1	0	0	7	0	10	1	0	1	0	0	0	4	0	2	0	0	1	11	0	0	k__Bacteria	p__Proteobacteria
ASV987	0	1	2	93	0	0	0	0	0	1	0	0	0	0	1	0	0	0	0	0	0	0	0	0	1	0	1	0	0	0	2	0	0
ASV988	0	0	13	0	0	1	0	6	0	0	4	0	0	5	0	1	0	8	0	2	7	0	1	2	0	0	12	0	0	0	0	5	1	k__Bacteria	p__Actinobacteria	c__WCHB1-81	o__midas_o_765	f__midas_f_765	g__midas_g_765	s__midas_s_4550
ASV989	2	1	0	0	0	9	0	0	0	54	0	0	0	0	0	0	0	0	0	0	2	0	2	0	0	0	0	0	0	0	2	0	0	k__Archaea	p__Euryarchaeota	c__Methanobacteria	o__Methanobacteriales	f__Methanobacteriaceae	g__Methanobrevibacter
ASV990	1	1	4	0	0	0	0	1	0	0	0	0	0	3	18	0	0	0	0	0	5	0	0	3	0	0	4	17	3	1	0	3	1	k__Bacteria	p__Proteobacteria	c__Alphaproteobacteria	o__Rhizobiales	f__Hyphomicrobiaceae	g__Hyphomicrobium
ASV991	0	0	0	0	0	3	0	0	0	48	0	0	5	0	0	0	0	0	0	1	0	0	4	3	0	1	0	0	0	0	0	0	0	k__Archaea	p__Euryarchaeota	c__Methanobacteria	o__Methanobacteriales	f__Methanobacteriaceae
ASV992	70	7	12	0	0	0	0	1	12	1	0	0	0	0	0	0	0	0	0	0	0	0	0	0	2	0	0	0	0	0	0	0	0	k__Bacteria	p__Actinobacteria	c__Coriobacteriia	o__OPB41	f__midas_f_6325	g__midas_g_6325	s__midas_s_6325
ASV993	0	0	0	0	0	0	0	0	0	0	0	2	1	5	0	1	0	13	0	1	0	2	1	20	0	0	5	0	0	0	21	1	0	k__Bacteria	p__Firmicutes	c__Clostridia	o__Clostridiales	f__Syntrophomonadaceae	g__Syntrophomonas	s__midas_s_4716
ASV994	0	1	7	0	0	0	0	5	0	1	5	0	2	4	0	0	0	9	0	1	5	0	0	8	0	0	8	0	0	0	0	1	9	k__Bacteria	p__Proteobacteria	c__Gammaproteobacteria	o__Betaproteobacteriales	f__Burkholderiaceae	g__Piscinibacter	s__Piscinibacter_aquaticus
ASV995	1	0	4	91	0	0	0	0	0	0	1	0	0	0	2	0	0	0	0	0	0	0	0	0	0	0	0	0	0	0	0	0	0	k__Bacteria	p__Proteobacteria	c__Alphaproteobacteria
ASV996	12	1	1	0	1	0	1	5	13	0	0	2	0	2	0	5	0	1	9	1	4	1	0	1	0	0	0	0	2	0	0	0	0	k__Bacteria	p__Chloroflexi	c__Anaerolineae	o__Anaerolineales	f__Anaerolineaceae
ASV997	1	0	7	0	0	0	0	4	0	0	0	0	1	8	0	0	0	4	0	4	6	0	3	6	0	1	11	0	0	0	0	7	1	k__Bacteria	p__Firmicutes	c__Clostridia	o__Clostridiales	f__Clostridiales_vadinBB60_group	g__midas_g_4325	s__midas_s_4325
ASV998	0	0	0	0	0	0	0	4	0	0	0	0	0	2	0	0	0	1	0	1	4	0	1	4	0	0	0	0	0	0	0	7	29	k__Bacteria	p__Cloacimonetes	c__Cloacimonadia	o__Cloacimonadales	f__Cloacimonadaceae	g__W5	s__midas_s_92
ASV999	0	0	5	0	0	0	0	2	0	1	1	0	0	3	0	0	0	2	0	6	5	0	2	3	0	0	21	0	0	0	0	1	16	k__Bacteria	p__Firmicutes	c__Clostridia	o__Clostridiales	f__Ruminococcaceae	g__Eubacterium_coprostanoligenes_group	s__midas_s_2991
ASV1000	7	4	3	0	0	0	0	15	1	4	0	1	0	0	1	4	0	2	12	4	3	1	0	0	3	1	1	0	0	2	19	0	0	k__Bacteria	p__Firmicutes	c__Clostridia	o__Clostridiales	f__Christensenellaceae	g__Christensenellaceae_R-7_group
ASV1001	0	0	0	0	0	0	0	0	0	0	0	2	0	0	0	28	0	7	22	1	4	1	1	2	0	0	0	0	0	0	0	0	0	k__Bacteria	p__Proteobacteria	c__Deltaproteobacteria	o__Myxococcales
ASV1002	0	0	3	0	1	12	2	21	0	1	1	0	3	8	0	0	0	0	0	1	8	0	1	0	0	0	2	0	0	0	0	5	0
ASV1003	4	4	13	0	5	0	10	2	9	0	0	0	0	0	0	5	0	0	0	0	0	0	0	0	4	0	0	0	0	0	3	0	0	k__Bacteria
ASV1004	5	0	3	0	0	2	0	3	1	0	2	1	0	5	0	0	0	5	1	2	8	0	1	5	0	0	14	0	0	0	0	4	6	k__Bacteria	p__Proteobacteria	c__Gammaproteobacteria	o__Betaproteobacteriales	f__Nitrosomonadaceae	g__Ellin6067	s__midas_s_932
ASV1005	0	3	4	43	0	3	1	21	0	1	1	0	0	1	1	0	0	2	0	1	1	0	0	1	0	0	3	0	0	0	0	1	0	k__Bacteria	p__Planctomycetes	c__Planctomycetacia	o__Pirellulales	f__Pirellulaceae	g__midas_g_1097	s__midas_s_4235
ASV1006	0	0	0	0	0	1	27	2	0	0	3	0	0	1	0	0	0	0	7	0	8	0	0	0	0	0	0	0	3	0	35	0	0	k__Bacteria	p__Bacteroidetes	c__Ignavibacteria	o__OPB56	f__midas_f_2685	g__midas_g_7617	s__midas_s_7617
ASV1007	0	0	0	0	0	0	0	0	0	0	0	0	0	0	0	0	0	0	0	0	0	0	0	0	0	0	0	0	0	0	0	0	50	k__Bacteria	p__Proteobacteria	c__Gammaproteobacteria
ASV1008	5	1	6	0	1	1	0	7	0	1	0	1	1	3	0	0	0	3	1	1	2	0	0	7	0	0	3	0	0	0	1	4	14	k__Bacteria	p__Chloroflexi	c__Anaerolineae	o__Anaerolineales	f__Anaerolineaceae	g__Flexilinea	s__midas_s_7001
ASV1009	0	0	2	0	8	32	2	7	1	0	2	0	0	1	0	2	0	3	0	0	0	0	0	1	0	0	1	0	0	0	3	0	2	k__Bacteria	p__Firmicutes	c__Clostridia	o__Clostridiales	f__Family_XIII	g__Anaerovorax	s__midas_s_5632
ASV1010	1	3	10	0	0	2	0	2	0	1	0	1	1	7	0	1	0	3	0	6	5	0	2	3	1	1	9	0	0	0	0	4	3	k__Bacteria	p__Firmicutes	c__Clostridia	o__Clostridiales	f__Christensenellaceae	g__midas_g_2424	s__midas_s_6450
ASV1011	6	11	15	0	0	0	0	1	1	0	0	4	0	2	0	4	0	2	2	1	0	6	0	4	3	0	2	0	0	0	6	0	0	k__Bacteria	p__Proteobacteria	c__Deltaproteobacteria	o__Desulfobacterales	f__Desulfobulbaceae	g__Desulfobulbus
ASV1012	38	0	0	0	0	1	1	2	6	0	0	5	0	0	0	7	0	2	24	0	0	0	0	0	1	0	0	0	0	0	0	0	0	k__Bacteria	p__Acidobacteria	c__Holophagae	o__Subgroup_7	f__midas_f_973	g__midas_g_973	s__midas_s_973
ASV1013	0	0	1	0	0	0	0	9	0	0	1	0	0	4	0	1	0	5	1	1	14	0	0	5	0	0	11	0	0	0	1	5	7	k__Bacteria	p__Proteobacteria	c__Deltaproteobacteria	o__Syntrophobacterales	f__Syntrophaceae	g__Syntrophus	s__midas_s_2682
ASV1014	0	1	19	0	0	0	0	4	0	0	0	0	1	2	0	0	0	0	0	3	5	0	1	1	0	0	15	0	0	0	0	5	6	k__Bacteria	p__Actinobacteria	c__Actinobacteria	o__Propionibacteriales	f__Propionibacteriaceae	g__midas_g_164	s__midas_s_260
ASV1015	0	1	9	1	0	2	0	3	0	0	5	0	0	1	0	1	0	1	0	8	7	0	3	6	0	0	12	0	0	0	0	4	4	k__Bacteria	p__Firmicutes	c__Clostridia	o__Clostridiales	f__Clostridiaceae_1	g__Clostridium_sensu_stricto_1	s__Clostridium_perfringens
ASV1016	0	0	4	0	0	1	0	0	0	0	0	0	0	2	0	0	0	0	0	0	3	0	3	2	0	0	3	0	0	0	0	1	34	k__Bacteria	p__Acidobacteria	c__Aminicenantia	o__Aminicenantales	f__midas_f_1714	g__midas_g_1714	s__midas_s_1714
ASV1017	0	0	0	0	0	0	0	0	0	0	0	0	0	1	49	0	0	0	0	0	0	0	0	0	0	0	7	4	0	0	0	0	0	k__Bacteria	p__Proteobacteria	c__Deltaproteobacteria	o__Myxococcales	f__Sandaracinaceae	g__Sandaracinus
ASV1018	2	0	1	0	0	5	3	8	1	0	1	0	1	1	0	1	0	2	2	1	1	0	3	7	8	2	13	1	1	0	3	1	0	k__Bacteria	p__Firmicutes	c__Clostridia	o__Clostridiales	f__Ruminococcaceae
ASV1019	0	2	7	0	0	0	0	2	0	6	20	0	1	1	0	9	0	1	0	1	1	0	0	0	2	5	6	0	0	0	0	0	1	k__Bacteria	p__Proteobacteria	c__Gammaproteobacteria	o__Betaproteobacteriales	f__Burkholderiaceae
ASV1020	1	8	15	0	0	0	0	6	0	0	4	1	0	7	0	0	0	1	0	3	8	0	1	5	1	0	3	0	0	0	0	0	5	k__Bacteria	p__Chloroflexi	c__Anaerolineae	o__Caldilineales	f__Amarolineaceae	g__midas_g_2527	s__midas_s_2527
ASV1021	1	2	9	0	0	3	5	7	0	0	0	0	2	2	2	0	0	1	0	1	1	0	0	3	0	0	0	2	1	2	30	4	0
ASV1022	3	0	1	0	3	2	4	0	0	0	0	2	0	0	0	14	0	4	0	0	1	0	0	1	0	0	5	0	0	0	50	0	0	k__Bacteria	p__Proteobacteria	c__Gammaproteobacteria	o__Betaproteobacteriales	f__Rhodocyclaceae	g__Dechloromonas
ASV1023	2	1	0	0	0	2	1	3	0	1	3	0	0	4	0	1	0	3	0	3	5	2	0	2	1	0	6	0	20	2	10	1	0	k__Bacteria	p__Synergistetes	c__Synergistia	o__Synergistales	f__Synergistaceae	g__midas_g_249
ASV1024	3	8	12	0	3	2	1	2	0	1	2	2	0	3	0	2	0	2	3	1	1	1	2	4	0	0	1	0	6	2	6	0	0	k__Bacteria	p__BRC1	c__midas_c_1098	o__midas_o_5270	f__midas_f_5270	g__midas_g_7278	s__midas_s_7278
ASV1025	0	0	3	0	0	2	0	3	0	0	0	0	2	11	0	0	0	12	0	0	7	0	0	4	0	0	1	0	0	0	0	7	4	k__Bacteria	p__Chloroflexi	c__Anaerolineae	o__Anaerolineales	f__Anaerolineaceae
ASV1026	0	0	0	78	0	2	0	1	0	0	0	0	1	0	7	0	0	0	0	0	0	0	0	0	0	0	0	0	0	0	0	0	1	k__Bacteria	p__Bacteroidetes	c__Bacteroidia	o__Sphingobacteriales	f__Sphingobacteriaceae	g__Pedobacter	s__midas_s_3223
ASV1027	6	0	0	0	0	0	5	1	0	0	0	3	0	0	0	31	0	0	1	0	0	0	0	1	0	0	0	0	19	0	0	0	0	k__Bacteria	p__Proteobacteria	c__Gammaproteobacteria	o__Betaproteobacteriales	f__Rhodocyclaceae
ASV1028	0	0	0	1	0	0	15	11	0	0	2	0	0	0	0	1	0	0	16	0	1	0	0	0	0	0	26	0	0	0	0	0	1	k__Bacteria	p__Proteobacteria	c__Gammaproteobacteria	o__Betaproteobacteriales	f__Rhodocyclaceae
ASV1029	0	0	3	0	0	1	1	4	0	1	0	0	1	0	0	1	0	1	0	2	1	2	1	4	0	0	1	0	0	0	5	0	28	k__Bacteria	p__Firmicutes	c__Clostridia	o__Clostridiales	f__Christensenellaceae	g__Christensenellaceae_R-7_group	s__midas_s_1590
ASV1030	0	0	1	0	0	0	0	0	0	0	0	0	0	0	0	0	0	22	1	1	47	0	0	0	0	0	0	0	0	0	0	0	0	k__Bacteria	p__Bacteroidetes	c__Bacteroidia	o__Flavobacteriales	f__Flavobacteriaceae	g__Flavobacterium
ASV1031	2	2	3	0	1	0	1	3	5	0	0	0	0	0	0	5	0	0	0	0	0	0	0	0	36	0	1	0	0	0	5	0	0	k__Bacteria	p__Firmicutes	c__Erysipelotrichia	o__Erysipelotrichales	f__Erysipelotrichaceae
ASV1032	0	0	3	0	0	0	0	28	0	0	0	0	0	18	0	0	0	2	0	0	5	0	0	1	0	0	2	0	0	0	0	6	0	k__Archaea	p__Euryarchaeota	c__Methanomicrobia
ASV1033	0	0	0	0	0	1	0	0	0	0	0	0	0	0	0	0	0	0	0	111	0	0	2	1	0	0	1	0	0	7	0	0	0	k__Bacteria	p__Firmicutes	c__Clostridia	o__Clostridiales
ASV1034	1	0	2	0	1	1	4	12	2	3	19	0	0	1	0	1	0	5	1	0	2	0	1	0	0	0	0	0	0	0	6	0	5
ASV1035	1	2	9	0	0	0	0	3	0	0	2	0	0	4	0	0	0	1	0	3	2	0	1	2	0	0	4	0	0	0	2	8	12	k__Bacteria	p__Firmicutes	c__Clostridia	o__Clostridiales	f__Christensenellaceae	g__Christensenellaceae_R-7_group	s__midas_s_1369
ASV1036	2	1	0	0	0	0	0	14	0	2	17	0	0	1	0	0	0	1	0	0	4	0	1	4	0	0	4	0	0	0	9	5	4	k__Bacteria	p__Firmicutes	c__Clostridia	o__Clostridiales	f__Christensenellaceae	g__Christensenellaceae_R-7_group	s__midas_s_2603
ASV1037	0	0	0	0	1	3	0	15	0	0	0	0	0	2	0	2	0	1	0	0	2	1	2	6	1	1	4	0	0	0	15	1	11	k__Bacteria	p__Firmicutes	c__Clostridia	o__Clostridiales	f__Family_XIII	g__Anaerovorax	s__midas_s_2011
ASV1038	0	0	0	0	0	1	0	0	0	0	0	0	41	0	0	0	0	0	0	1	0	0	0	0	0	1	0	0	0	0	0	0	0	k__Bacteria
ASV1039	0	7	5	0	0	0	0	6	0	0	1	0	0	3	0	0	0	7	0	1	2	0	3	12	0	0	9	0	0	0	0	4	2	k__Bacteria	p__Chloroflexi	c__Anaerolineae
ASV1040	2	3	2	0	0	5	0	1	0	0	2	0	1	2	0	0	0	0	0	1	1	0	0	1	0	0	1	0	0	0	0	0	33	k__Bacteria	p__Chloroflexi	c__Anaerolineae	o__Caldilineales	f__Caldilineaceae	g__midas_g_5463
ASV1041	0	0	0	0	0	2	2	7	0	3	23	0	2	2	1	1	0	3	1	1	8	0	1	2	2	0	5	0	0	0	0	1	0	k__Bacteria	p__Firmicutes	c__Clostridia	o__Clostridiales	f__Ruminococcaceae
ASV1042	0	5	5	0	0	1	0	1	0	0	0	0	1	8	0	0	0	7	0	1	12	0	2	6	0	0	6	0	0	0	0	4	2	k__Bacteria	p__Chloroflexi	c__Anaerolineae
ASV1043	0	0	0	59	0	1	0	0	0	0	0	0	0	0	0	0	0	7	1	0	16	0	0	1	0	0	0	0	0	0	0	0	0	k__Bacteria	p__Proteobacteria	c__Gammaproteobacteria	o__Xanthomonadales
ASV1044	0	3	3	0	0	6	0	1	0	0	0	0	4	3	0	0	0	3	0	3	3	0	0	3	0	0	4	0	0	0	0	0	21	k__Bacteria	p__Proteobacteria	c__Gammaproteobacteria	o__Betaproteobacteriales	f__Burkholderiaceae	g__Sphaerotilus	s__Sphaerotilus_montanus
ASV1045	1	4	1	1	1	0	4	1	0	5	0	0	1	2	18	3	0	3	2	1	4	0	0	0	2	1	2	1	0	0	9	0	0	k__Bacteria	p__Proteobacteria	c__Alphaproteobacteria	o__Rhizobiales	f__Devosiaceae	g__Devosia
ASV1046	0	0	0	51	0	1	0	7	0	0	0	0	0	2	5	0	0	1	0	0	0	0	0	3	0	0	0	9	0	0	0	0	0	k__Bacteria	p__Planctomycetes	c__Planctomycetacia	o__Pirellulales	f__Pirellulaceae	g__Pirellula	s__midas_s_3991
ASV1047	0	1	19	0	0	2	0	5	0	1	1	1	0	4	0	0	0	3	0	1	6	0	4	7	0	0	1	0	0	0	0	1	2	k__Bacteria	p__Verrucomicrobia	c__Verrucomicrobiae	o__Opitutales	f__Puniceicoccaceae	g__Puniceicoccus	s__midas_s_8093
ASV1048	0	3	8	0	0	3	0	4	0	0	8	0	0	3	0	1	0	3	0	2	6	0	0	4	0	0	7	0	0	0	0	5	3	k__Bacteria	p__Proteobacteria	c__Gammaproteobacteria	o__Betaproteobacteriales	f__Burkholderiaceae	g__Aquincola	s__midas_s_6829
ASV1049	8	2	4	0	2	4	1	4	2	0	6	0	0	3	0	0	0	5	0	4	4	0	0	2	0	3	6	0	1	0	3	0	3	k__Bacteria	p__Firmicutes	c__Clostridia	o__Clostridiales	f__Christensenellaceae	g__Christensenellaceae_R-7_group	s__midas_s_5315
ASV1050	0	0	0	1	0	16	0	3	0	9	3	0	20	0	0	0	0	0	0	0	0	0	0	1	0	0	0	0	0	0	0	0	1	k__Bacteria	p__Bacteroidetes	c__Bacteroidia	o__Chitinophagales	f__Saprospiraceae	g__midas_g_788	s__midas_s_8136
ASV1051	1	0	0	0	0	0	0	0	0	0	1	0	0	2	0	2	0	2	0	0	0	0	1	2	0	0	4	0	0	0	14	3	25	k__Bacteria	p__Firmicutes	c__Clostridia	o__Clostridiales	f__Family_XIII	g__Anaerovorax	s__midas_s_4047
ASV1052	10	0	4	8	0	0	1	8	0	0	0	0	0	2	6	2	0	7	0	0	5	0	0	1	5	0	0	11	1	0	0	0	0	k__Bacteria	p__Proteobacteria	c__Alphaproteobacteria	o__Rhizobiales	f__Rhizobiaceae
ASV1053	0	0	0	0	0	0	0	0	0	0	0	1	1	2	0	2	0	47	0	0	0	0	0	0	1	0	0	2	0	0	0	0	0	k__Bacteria	p__Chloroflexi	c__Anaerolineae	o__Anaerolineales	f__Anaerolineaceae
ASV1054	0	1	2	0	0	0	0	3	0	0	2	0	0	0	0	0	0	2	0	1	5	0	1	2	0	0	7	0	0	0	2	1	26	k__Bacteria	p__Bacteroidetes	c__Bacteroidia	o__Bacteroidales	f__Bacteroidales_UCG-001	g__midas_g_1138	s__midas_s_1138
ASV1055	5	4	20	0	0	0	0	2	0	1	32	0	0	1	0	0	0	0	0	0	1	0	0	0	0	0	0	0	0	0	0	0	0	k__Bacteria	p__Verrucomicrobia	c__Verrucomicrobiae	o__Pedosphaerales	f__Pedosphaeraceae	g__midas_g_8975	s__midas_s_8975
ASV1056	0	2	5	0	4	5	0	5	0	0	0	0	0	4	0	0	0	4	0	3	17	0	2	4	0	0	6	0	0	0	0	2	0	k__Bacteria	p__Proteobacteria	c__Deltaproteobacteria	o__Syntrophobacterales	f__Syntrophaceae	g__Smithella	s__midas_s_7762
ASV1057	3	3	7	0	0	2	0	9	0	4	0	0	0	7	0	1	0	2	2	1	13	0	1	4	0	0	4	0	0	0	0	1	2	k__Bacteria	p__Chloroflexi	c__Anaerolineae	o__midas_o_4245	f__midas_f_7837
ASV1058	0	2	7	0	0	1	0	5	0	0	6	0	1	1	0	0	0	4	0	3	9	0	0	2	0	0	18	0	0	0	0	3	2	k__Bacteria	p__Actinobacteria	c__Actinobacteria	o__Propionibacteriales	f__Nocardioidaceae	g__midas_g_6741	s__midas_s_6741
ASV1059	0	2	3	0	0	1	0	3	0	0	1	0	0	7	0	0	0	3	0	4	9	0	2	3	0	0	10	0	0	0	0	5	6	k__Bacteria	p__Actinobacteria	c__Thermoleophilia	o__Gaiellales	f__midas_f_2573	g__midas_g_3338
ASV1060	0	0	4	1	0	9	0	2	0	3	2	0	3	0	0	0	0	2	0	1	1	0	0	5	0	0	3	0	0	0	0	1	17	k__Bacteria	p__Proteobacteria	c__Alphaproteobacteria	o__Rhodobacterales	f__Rhodobacteraceae	g__Rhodobacter	s__midas_s_430
ASV1061	0	4	11	0	0	1	10	4	0	1	0	0	0	3	0	0	0	4	0	2	5	0	2	2	0	0	5	0	0	0	0	2	4	k__Bacteria	p__Actinobacteria	c__Actinobacteria	o__Corynebacteriales	f__Nocardiaceae	g__Gordonia
ASV1062	0	0	0	0	0	7	0	0	1	23	1	0	0	2	0	0	0	9	1	1	10	0	0	0	0	0	0	0	0	0	7	1	0	k__Bacteria	p__Spirochaetes	c__MVP-15	o__midas_o_6772	f__midas_f_6772	g__midas_g_6772	s__midas_s_6772
ASV1063	0	18	11	0	1	2	0	5	0	1	7	0	0	0	0	0	0	1	1	1	3	0	3	10	0	0	2	0	0	0	0	0	0	k__Bacteria	p__FBP	c__midas_c_9257	o__midas_o_9257	f__midas_f_9257	g__midas_g_9257	s__midas_s_9257
ASV1064	0	0	0	0	1	2	3	58	1	0	6	0	0	0	0	0	0	0	0	0	0	0	0	0	0	0	0	0	0	0	6	0	0	k__Bacteria	p__Planctomycetes	c__Phycisphaerae	o__Phycisphaerales	f__Phycisphaeraceae
ASV1065	2	0	0	22	0	0	0	4	0	0	0	0	0	0	27	1	0	6	0	0	0	0	0	0	2	0	0	2	0	0	0	0	0	k__Bacteria	p__Gemmatimonadetes	c__Gemmatimonadetes	o__Gemmatimonadales	f__Gemmatimonadaceae	g__Gemmatimonas
ASV1066	1	1	3	0	0	0	0	4	0	0	2	0	0	4	0	1	0	2	0	1	4	0	0	5	0	0	6	0	0	0	0	1	20	k__Bacteria
ASV1067	0	0	0	10	0	0	0	1	0	0	0	0	1	1	32	0	0	0	0	0	1	0	0	3	0	0	0	7	0	0	1	1	0	k__Bacteria	p__Proteobacteria	c__Alphaproteobacteria	o__Rhodobacterales	f__Rhodobacteraceae	g__Bauldia	s__midas_s_6764
ASV1068	15	0	0	8	0	0	0	0	0	0	0	1	0	3	25	0	0	0	7	0	3	0	0	2	1	0	0	5	0	0	0	0	0	k__Bacteria	p__Chloroflexi	c__Anaerolineae	o__SBR1031	f__A4b
ASV1069	0	0	5	0	0	1	0	6	0	1	4	0	1	6	0	0	0	2	0	0	0	0	0	3	0	0	3	0	0	0	0	4	15	k__Bacteria	p__Firmicutes	c__Clostridia	o__Clostridiales	f__Christensenellaceae	g__Christensenellaceae_R-7_group	s__midas_s_1590
ASV1070	0	1	2	0	1	24	5	8	0	10	0	0	0	1	0	0	0	1	0	0	1	0	1	2	0	0	2	0	2	0	4	0	0	k__Archaea	p__Euryarchaeota	c__Methanobacteria	o__Methanobacteriales	f__Methanobacteriaceae	g__Methanobacterium	s__Methanobacterium_palustre
ASV1071	0	0	0	0	0	2	0	1	0	0	0	0	0	1	0	0	0	2	6	3	24	0	1	19	0	0	2	0	0	0	0	0	2	k__Bacteria	p__Firmicutes	c__Clostridia	o__Clostridiales	f__Ruminococcaceae
ASV1072	0	0	0	84	0	0	0	0	0	0	0	0	0	0	1	0	0	0	0	0	0	0	0	1	1	0	0	0	0	0	0	0	0	k__Bacteria	p__Proteobacteria	c__Alphaproteobacteria	o__Rhizobiales	f__Devosiaceae	g__Devosia
ASV1073	2	0	1	0	4	8	2	4	0	0	0	0	7	1	0	1	0	0	0	3	4	0	1	0	0	1	0	1	10	1	6	2	0	k__Bacteria	p__Proteobacteria	c__Alphaproteobacteria
ASV1074	0	0	0	1	0	0	0	0	0	0	0	0	0	2	26	0	0	1	0	0	0	0	1	0	0	0	2	19	0	0	3	0	1	k__Bacteria	p__Proteobacteria	c__Alphaproteobacteria	o__Caulobacterales	f__Caulobacteraceae	g__Brevundimonas	s__midas_s_2693
ASV1075	2	0	1	0	0	5	5	12	0	0	2	0	1	4	0	1	0	0	1	0	4	0	0	10	0	0	3	0	0	0	12	3	0
ASV1076	5	2	4	3	0	1	2	9	0	0	0	1	0	1	10	3	0	0	0	3	0	0	0	6	2	1	2	4	1	0	8	0	0	k__Bacteria	p__Proteobacteria	c__Gammaproteobacteria	o__Betaproteobacteriales	f__Burkholderiaceae	g__midas_g_9142	s__midas_s_9142
ASV1077	0	2	6	0	0	2	0	7	0	0	0	0	1	1	0	3	0	5	0	1	3	0	3	2	0	0	9	0	0	0	2	5	4	k__Bacteria	p__Proteobacteria	c__Alphaproteobacteria	o__Caulobacterales	f__Caulobacteraceae	g__Phenylobacterium	s__midas_s_4739
ASV1078	0	0	0	0	0	1	4	2	0	0	0	2	1	0	0	46	0	1	0	0	0	0	0	0	0	0	0	0	0	0	0	0	0	k__Bacteria	p__Proteobacteria	c__Gammaproteobacteria	o__Betaproteobacteriales	f__Rhodocyclaceae
ASV1079	0	0	0	0	0	1	0	9	0	1	1	0	1	0	1	0	0	3	0	0	0	0	0	0	0	0	0	40	0	0	0	0	0	k__Bacteria	p__Proteobacteria	c__Alphaproteobacteria	o__Rhizobiales	f__Devosiaceae	g__Devosia
ASV1080	0	0	7	0	0	1	0	3	0	1	3	0	0	4	0	0	0	2	0	2	3	0	1	3	0	0	13	0	0	0	0	3	9	k__Bacteria	p__Proteobacteria	c__Alphaproteobacteria	o__Rhizobiales	f__Hyphomicrobiaceae	g__Hyphomicrobium	s__Hyphomicrobium_denitrificans
ASV1081	0	0	0	0	0	0	0	5	0	0	0	0	0	0	0	0	0	2	0	1	1	0	0	1	0	0	0	0	0	0	0	2	34	k__Bacteria	p__Proteobacteria	c__Deltaproteobacteria	o__Syntrophobacterales	f__Syntrophaceae
ASV1082	0	0	2	71	0	2	1	6	0	0	0	0	0	0	0	0	0	1	0	0	0	0	0	0	0	0	0	0	0	0	0	0	0	k__Bacteria	p__Actinobacteria	c__Actinobacteria	o__Propionibacteriales	f__Nocardioidaceae	g__Aeromicrobium	s__midas_s_841
ASV1083	2	0	1	35	0	0	0	0	0	2	0	0	0	1	0	0	0	0	1	1	1	0	0	0	0	0	0	0	1	0	50	0	0	k__Bacteria	p__Bacteroidetes	c__Bacteroidia	o__Bacteroidales	f__Dysgonomonadaceae	g__Petrimonas	s__Petrimonas_mucosa
ASV1084	2	6	15	0	0	0	0	0	1	0	12	0	0	2	0	4	0	0	1	0	0	0	0	0	0	0	4	0	1	0	1	0	8	k__Bacteria	p__Epsilonbacteraeota	c__Campylobacteria	o__Campylobacterales
ASV1085	0	0	1	0	0	0	0	0	0	0	0	0	0	0	0	0	0	0	0	0	0	0	0	0	0	0	0	0	0	0	0	0	42	k__Bacteria	p__Firmicutes	c__Clostridia	o__Clostridiales	f__Syntrophomonadaceae	g__Syntrophomonas	s__midas_s_3971
ASV1086	12	0	0	0	0	0	0	1	0	0	0	0	0	0	0	25	0	6	0	0	1	0	0	0	13	2	2	0	3	0	0	0	0	k__Bacteria	p__Bacteroidetes	c__Ignavibacteria	o__OPB56	f__midas_f_428	g__midas_g_1658	s__midas_s_1658
ASV1087	0	1	8	0	0	4	0	6	0	2	1	0	1	1	0	0	0	1	0	1	7	0	1	3	0	0	2	0	0	0	0	3	11	k__Bacteria	p__Proteobacteria	c__Alphaproteobacteria	o__Rhodobacterales	f__Rhodobacteraceae
ASV1088	0	0	15	0	0	0	0	1	0	0	0	0	0	0	0	1	0	0	0	0	1	0	0	0	0	0	0	0	0	0	0	0	28	k__Bacteria	p__Proteobacteria	c__Gammaproteobacteria	o__Pseudomonadales	f__Pseudomonadaceae	g__Pseudomonas	s__Pseudomonas_caeni
ASV1089	2	2	3	1	0	1	1	6	0	0	2	0	1	1	0	0	0	2	0	3	5	0	0	5	0	0	4	0	1	0	6	1	13	k__Bacteria	p__Firmicutes	c__Clostridia	o__Clostridiales	f__Christensenellaceae	g__Christensenellaceae_R-7_group	s__midas_s_644
ASV1090	0	1	4	0	0	4	2	13	0	0	1	0	2	3	0	0	0	9	0	0	3	0	0	0	3	0	10	0	0	0	4	2	0	k__Bacteria	p__Firmicutes	c__Clostridia	o__Clostridiales	f__Ruminococcaceae	g__Ruminiclostridium_1
ASV1091	1	3	8	0	2	1	1	6	0	0	1	0	0	6	0	0	0	8	3	0	12	0	2	2	0	0	1	0	0	0	0	1	0	k__Bacteria	p__Chloroflexi	c__Anaerolineae	o__Anaerolineales	f__Anaerolineaceae
ASV1092	1	3	7	0	0	2	0	2	0	2	0	0	4	3	0	0	0	4	0	5	5	0	1	4	0	0	9	0	0	0	0	2	3	k__Bacteria	p__Firmicutes	c__Clostridia	o__Clostridiales	f__Peptostreptococcaceae	g__Romboutsia	s__midas_s_4289
ASV1093	0	4	3	0	0	1	0	1	0	0	3	0	0	1	0	0	0	5	0	3	7	0	3	8	1	0	11	0	0	0	0	3	3	k__Bacteria	p__Actinobacteria	c__Thermoleophilia	o__Gaiellales	f__midas_f_2573	g__midas_g_3338	s__midas_s_3953
ASV1094	1	0	0	0	0	0	0	0	22	0	0	0	0	0	0	0	0	0	0	0	0	0	0	0	6	0	0	0	0	0	2	0	0	k__Bacteria	p__Bacteroidetes	c__Bacteroidia	o__Bacteroidales	f__Rikenellaceae	g__midas_g_6724	s__midas_s_7162
ASV1095	0	0	6	0	0	2	0	7	0	0	0	0	0	7	0	0	0	3	0	2	4	0	0	3	0	0	2	0	0	0	0	4	11	k__Bacteria	p__Chloroflexi	c__Anaerolineae	o__Anaerolineales	f__Anaerolineaceae	g__midas_g_467
ASV1096	9	2	2	0	0	0	1	2	0	0	0	0	3	11	0	0	0	4	2	6	25	0	0	0	0	0	2	0	0	0	0	0	0	k__Bacteria	p__Firmicutes	c__Clostridia	o__Clostridiales	f__Ruminococcaceae	g__Ruminiclostridium_1
ASV1097	1	1	1	1	0	0	0	0	0	0	0	0	0	0	0	1	0	0	2	1	7	0	0	0	1	0	0	0	0	0	82	0	0	k__Bacteria	p__Verrucomicrobia	c__Verrucomicrobiae	o__Verrucomicrobiales	f__Verrucomicrobiaceae
ASV1098	0	1	5	0	0	0	4	1	9	0	6	0	0	0	0	1	0	1	1	0	0	0	0	3	0	0	4	0	8	0	2	0	0	k__Bacteria	p__Spirochaetes	c__Spirochaetia	o__Spirochaetales	f__Spirochaetaceae	g__Treponema	s__midas_s_4542
ASV1099	0	0	5	0	0	1	0	1	1	0	4	0	1	2	0	0	0	6	0	2	6	1	0	4	1	0	3	0	0	0	1	3	8
ASV1100	0	2	6	0	0	0	0	8	0	0	0	0	0	1	0	0	0	10	0	0	7	0	0	5	0	0	18	0	0	0	0	2	0	k__Bacteria	p__Firmicutes	c__Clostridia	o__Clostridiales	f__Syntrophomonadaceae	g__Syntrophomonas	s__midas_s_3034
ASV1101	2	0	0	0	1	7	47	2	0	0	0	0	0	0	0	0	0	0	0	0	0	0	0	0	0	0	0	0	0	0	0	0	0	k__Bacteria	p__Firmicutes	c__Clostridia	o__Clostridiales	f__Ruminococcaceae
ASV1102	0	0	0	0	0	1	0	0	0	0	0	0	0	1	0	0	0	2	0	0	1	6	0	13	6	0	5	0	2	0	15	3	0	k__Bacteria	p__Firmicutes	c__Clostridia	o__Clostridiales	f__Clostridiaceae_1	g__Proteiniclasticum
ASV1103	0	0	3	0	22	15	0	8	0	0	0	0	0	0	0	0	0	0	0	0	0	0	0	0	0	0	0	0	0	0	0	0	0	k__Bacteria	p__Firmicutes	c__Clostridia	o__Clostridiales
ASV1104	1	1	6	0	0	0	0	3	0	0	37	0	0	4	0	0	0	2	0	0	3	0	0	1	0	0	1	0	0	0	0	0	0	k__Bacteria	p__Bacteroidetes	c__Bacteroidia	o__Bacteroidales	f__Bacteroidetes_vadinHA17	g__midas_g_3530	s__midas_s_7227
ASV1105	0	0	1	0	3	6	3	31	0	0	0	1	0	0	0	0	0	0	0	0	0	0	0	0	1	0	3	0	5	0	16	0	0	k__Bacteria	p__Firmicutes	c__Clostridia	o__Clostridiales	f__Ruminococcaceae	g__midas_g_3160	s__midas_s_3160
ASV1106	0	0	9	0	0	1	0	7	0	0	1	0	0	3	0	0	0	6	0	1	2	0	0	6	0	0	13	0	0	0	0	1	5	k__Bacteria	p__Firmicutes	c__Clostridia	o__DTU014	f__midas_f_4306	g__midas_g_4306	s__midas_s_7897
ASV1107	20	0	13	10	0	1	1	3	0	1	2	0	0	4	0	0	0	4	0	0	9	0	0	2	0	0	0	2	0	0	1	0	0	k__Bacteria	p__Bacteroidetes	c__Bacteroidia	o__Flavobacteriales	f__Flavobacteriaceae	g__Flavobacterium	s__midas_s_6048
ASV1108	1	11	7	0	0	0	0	5	0	0	1	0	1	2	0	0	0	2	0	13	5	0	1	2	0	0	9	0	0	0	0	2	3	k__Bacteria	p__Actinobacteria	c__Actinobacteria	o__PeM15	f__midas_f_5	g__midas_g_399	s__midas_s_5208
ASV1109	6	1	11	0	0	0	0	0	0	1	1	0	0	4	0	0	0	3	0	0	7	0	2	2	0	0	3	0	1	0	3	3	7	k__Bacteria	p__Spirochaetes	c__Leptospirae	o__Leptospirales	f__Leptospiraceae	g__RBG-16-49-21	s__midas_s_3554
ASV1110	0	0	4	0	0	4	0	4	0	0	2	0	4	2	0	0	0	0	0	5	5	0	1	3	0	0	14	0	0	0	0	1	7	k__Bacteria	p__Actinobacteria	c__Actinobacteria	o__Micrococcales	f__Intrasporangiaceae	g__Tetrasphaera	s__midas_s_299
ASV1111	0	0	0	0	3	7	0	31	1	0	17	0	0	0	0	1	0	0	0	0	0	0	0	0	0	0	1	0	0	0	0	0	1	k__Bacteria	p__Dependentiae	c__Babeliae	o__Babeliales
ASV1112	114	7	2	1	0	0	0	0	0	0	1	1	0	0	0	0	0	0	0	0	0	0	0	0	1	0	0	0	8	1	3	0	0	k__Bacteria	p__Firmicutes	c__Clostridia	o__Clostridiales	f__Family_XI	g__Sedimentibacter
ASV1113	0	0	0	0	0	0	0	1	0	0	0	0	0	0	0	1	0	0	0	0	0	0	0	0	0	0	0	0	0	0	0	1	38	k__Bacteria	p__Spirochaetes	c__Spirochaetia	o__Spirochaetales	f__Spirochaetaceae	g__midas_g_1408	s__midas_s_1408
ASV1114	0	0	0	0	0	1	1	0	0	0	3	0	0	1	0	2	0	2	0	1	4	0	2	2	0	0	3	0	0	0	1	2	22	k__Bacteria	p__Bacteroidetes	c__Bacteroidia	o__Bacteroidales	f__Rikenellaceae	g__DMER64
ASV1115	0	0	6	0	0	2	0	1	0	0	0	0	2	1	1	0	0	3	0	37	1	0	1	2	0	0	3	0	1	0	9	1	3	k__Bacteria	p__Proteobacteria	c__Alphaproteobacteria	o__Rhodobacterales	f__Rhodobacteraceae
ASV1116	0	0	0	31	0	0	0	0	0	0	0	0	0	1	12	0	0	0	0	0	0	0	0	1	0	0	0	17	0	0	0	0	0	k__Bacteria	p__WPS-2	c__midas_c_206	o__midas_o_395	f__midas_f_547
ASV1117	0	0	0	33	0	1	0	3	0	0	0	0	0	0	3	0	0	4	0	0	0	0	0	0	1	0	8	13	0	0	0	0	0	k__Bacteria	p__Chloroflexi	c__Anaerolineae	o__Caldilineales	f__Caldilineaceae	g__midas_g_2138
ASV1118	0	4	5	0	0	3	0	5	0	0	5	0	0	3	0	0	0	5	1	2	3	0	1	10	0	0	6	0	1	0	0	1	1	k__Bacteria	p__Firmicutes	c__Clostridia	o__Clostridiales	f__Christensenellaceae	g__Christensenellaceae_R-7_group
ASV1119	1	3	13	0	0	1	0	2	1	1	3	1	0	1	8	4	0	5	0	0	1	0	0	1	0	1	4	0	0	1	1	0	0	k__Bacteria	p__Proteobacteria	c__Alphaproteobacteria	o__Rhizobiales	f__Devosiaceae	g__Devosia	s__Devosia_limi
ASV1120	172	0	0	0	0	4	0	0	0	0	0	0	0	0	0	0	0	0	0	0	0	0	0	0	0	0	0	0	0	0	0	0	0	k__Bacteria	p__Actinobacteria	c__Coriobacteriia	o__OPB41	f__midas_f_3016	g__midas_g_5574	s__midas_s_5574
ASV1121	1	51	0	0	1	7	0	4	0	0	0	0	1	0	0	0	0	0	1	2	2	0	0	0	1	0	0	0	1	1	3	0	0	k__Bacteria	p__Firmicutes
ASV1122	3	2	7	0	0	0	0	1	0	1	1	0	1	2	0	0	0	4	0	6	6	0	1	3	0	0	8	0	0	0	0	6	2	k__Bacteria	p__Firmicutes	c__Clostridia	o__Clostridiales	f__Ruminococcaceae	g__Saccharofermentans	s__midas_s_3997
ASV1123	0	1	11	0	0	2	0	3	0	0	5	0	0	2	0	0	0	5	0	2	3	0	2	2	0	0	8	0	0	0	0	1	6	k__Bacteria	p__Bacteroidetes	c__Bacteroidia	o__Bacteroidales
ASV1124	19	3	2	1	1	1	4	4	1	0	4	0	0	0	0	4	0	0	1	4	7	0	0	0	3	1	3	0	0	4	8	1	0	k__Bacteria	p__Proteobacteria
ASV1125	0	0	0	77	0	2	0	0	0	0	0	0	0	0	0	0	0	0	0	0	1	0	0	0	0	0	0	0	0	0	0	0	0	k__Bacteria	p__Bacteroidetes	c__Bacteroidia	o__Flavobacteriales	f__Flavobacteriaceae	g__Flavobacterium	s__midas_s_3382
ASV1126	0	0	0	0	0	0	0	0	0	0	0	0	0	0	0	0	0	0	0	0	0	0	0	0	0	0	0	0	0	0	0	0	40
ASV1127	3	2	9	0	1	3	0	9	0	7	14	1	0	0	0	1	0	0	7	0	1	0	0	0	0	0	1	0	0	0	0	0	0	k__Bacteria	p__Proteobacteria	c__Deltaproteobacteria	o__Desulfobacterales	f__Desulfobulbaceae	g__midas_g_9426	s__midas_s_9426
ASV1128	4	6	4	0	0	0	0	0	0	0	0	0	0	1	0	5	0	4	1	0	1	0	0	2	6	0	3	0	0	0	19	1	7	k__Bacteria	p__Firmicutes
ASV1129	0	6	1	43	0	0	1	8	0	0	0	0	0	0	1	0	0	1	0	2	1	0	0	1	0	0	2	6	0	0	0	0	0	k__Bacteria	p__Planctomycetes	c__Planctomycetacia	o__Isosphaerales	f__Isosphaeraceae	g__Singulisphaera	s__midas_s_7181
ASV1130	0	0	2	0	0	2	2	0	0	0	1	0	0	0	2	1	0	1	0	1	0	1	0	0	2	0	6	0	3	0	42	0	6	k__Bacteria	p__Proteobacteria	c__Gammaproteobacteria	o__Betaproteobacteriales	f__Burkholderiaceae	g__Comamonas	s__Comamonas_denitrificans
ASV1131	0	0	1	0	1	0	0	4	0	0	13	0	1	0	0	0	0	21	0	1	3	0	3	3	0	0	0	0	0	0	0	1	0	k__Bacteria
ASV1132	0	0	0	0	0	0	1	0	0	0	0	0	0	0	0	0	0	0	0	0	0	0	0	0	0	2	0	0	0	0	12	0	32	k__Bacteria	p__Proteobacteria	c__Alphaproteobacteria	o__Caulobacterales	f__Hyphomonadaceae	g__Hyphomonas	s__midas_s_4505
ASV1133	0	1	1	0	0	12	1	4	0	18	0	0	1	4	0	0	0	1	0	2	0	0	1	1	0	0	10	0	0	0	0	0	0	k__Archaea	p__Euryarchaeota	c__Methanobacteria	o__Methanobacteriales	f__Methanobacteriaceae	g__Methanobacterium
ASV1134	3	2	2	0	0	1	3	1	0	0	1	0	0	0	0	1	0	4	0	2	3	0	2	2	0	0	0	0	4	0	12	6	6	k__Bacteria	p__Patescibacteria	c__Berkelbacteria	o__midas_o_5245	f__midas_f_5245	g__midas_g_5245	s__midas_s_5245
ASV1135	17	0	3	0	0	0	0	0	1	0	1	0	0	0	0	0	0	0	3	0	4	0	0	3	0	0	0	0	1	0	56	1	0	k__Bacteria	p__Bacteroidetes	c__Bacteroidia	o__Bacteroidales	f__M2PB4-65_termite_group	g__midas_g_2475	s__midas_s_4073
ASV1136	0	0	1	2	0	0	0	2	0	3	3	0	5	4	1	0	0	1	0	2	2	0	2	3	0	0	4	0	0	0	0	1	12	k__Bacteria	p__Proteobacteria	c__Alphaproteobacteria	o__Rhizobiales	f__Rhizobiaceae	g__Allorhizobium-Neorhizobium-Pararhizobium-Rhizobium
ASV1137	0	1	0	0	0	0	0	0	0	0	3	4	1	0	0	37	0	0	0	0	0	0	0	2	1	0	1	0	0	0	0	1	0	k__Bacteria	p__Proteobacteria	c__Gammaproteobacteria	o__Betaproteobacteriales
ASV1138	0	0	2	0	0	0	0	6	0	1	0	0	0	6	0	0	0	4	0	0	9	0	1	8	0	1	8	0	0	0	0	4	1	k__Bacteria	p__Proteobacteria	c__Deltaproteobacteria	o__Desulfuromonadales	f__Geobacteraceae	g__Geobacter	s__midas_s_9397
ASV1139	1	1	4	0	0	0	0	5	0	0	2	0	0	4	0	0	0	4	0	1	3	0	2	3	0	1	8	0	0	0	0	1	11	k__Bacteria	p__Proteobacteria	c__Gammaproteobacteria	o__Betaproteobacteriales	f__Nitrosomonadaceae	g__Ellin6067	s__midas_s_323
ASV1140	0	0	3	0	0	0	0	4	0	1	0	0	0	0	0	0	0	1	0	1	0	0	4	2	0	0	5	0	0	0	0	4	19	k__Bacteria	p__Firmicutes	c__Clostridia	o__Clostridiales	f__Christensenellaceae	g__Christensenellaceae_R-7_group	s__midas_s_240
ASV1141	0	3	8	0	0	1	0	11	0	1	0	0	0	4	0	0	0	2	2	1	3	0	1	5	0	0	2	0	0	0	0	5	2	k__Bacteria	p__Chloroflexi	c__Anaerolineae	o__Anaerolineales	f__Anaerolineaceae	g__midas_g_467	s__midas_s_1462
ASV1142	0	1	2	0	0	0	0	2	0	0	6	0	1	3	0	0	0	3	0	1	3	0	0	2	0	0	15	0	0	0	0	2	10	k__Bacteria	p__Bacteroidetes	c__Bacteroidia	o__Bacteroidales	f__Bacteroidetes_vadinHA17	g__midas_g_3337	s__midas_s_3421
ASV1143	0	3	10	0	0	1	0	4	0	0	1	0	1	3	0	0	0	1	0	9	4	0	0	2	0	0	14	0	0	0	1	0	5	k__Bacteria	p__Actinobacteria	c__Actinobacteria	o__Micrococcales	f__Beutenbergiaceae	g__Salana	s__midas_s_5399
ASV1144	0	0	1	0	0	0	0	0	1	2	0	0	0	0	0	7	0	0	2	1	2	2	5	9	1	0	1	0	5	0	18	0	0	k__Bacteria	p__Bacteroidetes	c__Bacteroidia	o__Bacteroidales	f__M2PB4-65_termite_group	g__midas_g_2475	s__midas_s_4073
ASV1145	4	0	0	0	2	0	10	4	7	0	0	0	0	0	0	1	0	0	3	0	0	1	0	0	1	0	1	0	10	1	2	0	0	k__Bacteria	p__Bacteroidetes	c__Ignavibacteria	o__OPB56	f__midas_f_428	g__midas_g_1658	s__midas_s_1658
ASV1146	0	0	0	3	0	2	0	2	0	0	0	0	0	0	7	0	0	0	0	0	0	0	0	1	0	1	2	31	0	0	3	0	0	k__Bacteria	p__Actinobacteria	c__Thermoleophilia	o__Solirubrobacterales	f__67-14	g__midas_g_52	s__midas_s_1529
ASV1147	0	0	1	0	2	7	2	11	4	3	21	0	0	0	0	0	0	0	0	0	0	0	0	0	0	0	0	0	0	0	0	0	0	k__Bacteria	p__Patescibacteria	c__Saccharimonadia	o__Saccharimonadales	f__midas_f_728
ASV1148	8	8	3	0	0	0	0	12	1	5	0	0	0	1	0	1	0	1	2	1	5	0	0	0	4	0	2	0	0	2	16	0	0	k__Bacteria	p__Firmicutes	c__Clostridia	o__Clostridiales	f__Christensenellaceae	g__Christensenellaceae_R-7_group
ASV1149	18	0	2	4	2	2	5	2	0	0	0	0	0	0	0	0	0	0	4	0	8	0	0	0	2	0	0	0	1	0	33	0	0	k__Bacteria	p__Bacteroidetes	c__Bacteroidia	o__Bacteroidales	f__Dysgonomonadaceae
ASV1150	2	0	0	0	4	3	27	3	1	0	0	0	0	0	0	1	0	0	6	0	0	2	0	0	1	0	0	1	0	0	0	0	0	k__Bacteria
ASV1151	8	0	0	0	0	0	0	2	0	0	0	0	0	0	0	6	0	0	0	0	0	0	0	0	1	0	0	38	0	0	1	0	0	k__Bacteria	p__Bacteroidetes	c__Bacteroidia	o__Flavobacteriales	f__Flavobacteriaceae	g__Flavobacterium
ASV1152	2	9	11	0	0	2	1	0	0	0	0	0	0	1	0	0	0	2	2	17	4	0	1	0	1	0	0	0	0	0	6	0	6	k__Bacteria	p__Firmicutes
ASV1153	0	0	2	12	0	1	0	2	0	1	0	0	0	4	7	0	0	0	0	0	1	0	0	9	0	0	5	4	0	0	1	1	3	k__Bacteria	p__Proteobacteria	c__Alphaproteobacteria	o__Acetobacterales	f__Acetobacteraceae	g__Roseomonas	s__midas_s_5670
ASV1154	0	2	6	0	0	0	0	0	0	1	38	0	0	0	0	0	0	0	0	0	0	0	0	0	0	0	0	0	0	0	1	0	5	k__Bacteria	p__Proteobacteria	c__Gammaproteobacteria	o__Betaproteobacteriales	f__Rhodocyclaceae	g__Zoogloea	s__Zoogloea_oryzae
ASV1155	0	0	0	0	0	14	0	2	0	4	0	0	13	0	0	0	0	0	0	0	0	0	0	6	0	0	5	0	0	0	0	1	1	k__Bacteria	p__Proteobacteria	c__Gammaproteobacteria	o__Thiotrichales	f__Thiotrichaceae	g__Thiothrix	s__midas_s_525
ASV1156	0	3	6	0	0	0	0	6	0	0	2	0	2	4	0	0	0	5	2	2	10	0	2	4	2	0	3	0	0	0	0	0	1	k__Bacteria	p__Chloroflexi	c__Anaerolineae	o__Caldilineales	f__Amarolineaceae	g__Ca_Sarcinithrix	s__midas_s_425
ASV1157	1	1	2	0	0	3	4	28	1	0	20	0	0	0	0	0	0	0	0	0	0	0	0	0	0	0	0	0	0	0	0	0	0	k__Bacteria	p__Firmicutes	c__Clostridia	o__Clostridiales	f__Syntrophomonadaceae	g__Syntrophomonas	s__midas_s_9327
ASV1158	0	2	1	10	0	0	0	0	0	0	0	0	0	1	7	0	0	3	0	10	0	0	0	4	3	0	11	8	0	0	0	0	0	k__Bacteria	p__Actinobacteria	c__Thermoleophilia	o__Gaiellales	f__midas_f_269	g__midas_g_473	s__midas_s_579
ASV1159	0	0	0	2	0	2	0	1	0	0	0	0	0	0	41	0	0	0	0	0	0	0	0	0	0	0	1	0	0	0	1	0	0	k__Bacteria	p__Proteobacteria	c__Alphaproteobacteria
ASV1160	0	0	5	0	0	0	0	6	0	0	2	0	0	1	0	1	0	3	0	3	6	0	1	2	0	0	14	0	0	0	1	2	6	k__Bacteria	p__Actinobacteria	c__Actinobacteria	o__Propionibacteriales	f__Propionibacteriaceae	g__Aestuariimicrobium	s__midas_s_338
ASV1161	0	1	0	0	0	0	1	13	0	0	2	0	5	12	0	0	0	10	0	1	4	1	0	1	0	0	0	0	0	0	0	0	0	k__Bacteria	p__Firmicutes	c__Clostridia	o__Clostridiales	f__Ruminococcaceae
ASV1162	13	0	0	0	0	0	0	0	0	0	0	0	0	0	0	0	0	1	1	0	0	8	0	27	1	0	0	0	0	0	0	0	0	k__Bacteria	p__Bacteroidetes	c__Bacteroidia	o__Bacteroidales	f__Prolixibacteraceae	g__midas_g_12
ASV1163	0	1	0	0	0	0	0	0	0	0	0	0	0	0	24	0	0	0	0	1	2	0	0	1	0	0	2	17	0	0	0	0	0	k__Bacteria	p__Proteobacteria	c__Alphaproteobacteria	o__Acetobacterales	f__Acetobacteraceae	g__Roseomonas	s__Roseomonas_lacus
ASV1164	0	0	0	0	0	0	0	0	0	0	0	0	0	0	0	0	0	4	0	0	0	0	0	1	0	0	1	0	2	0	55	6	1	k__Bacteria	p__Proteobacteria	c__Gammaproteobacteria	o__Betaproteobacteriales	f__Burkholderiaceae
ASV1165	4	5	5	0	16	4	0	10	0	0	0	0	0	0	0	0	0	0	0	0	0	0	0	0	0	0	0	0	0	1	9	0	0	k__Bacteria	p__Spirochaetes	c__Leptospirae	o__Leptospirales	f__Leptospiraceae	g__RBG-16-49-21	s__midas_s_3554
ASV1166	0	0	0	3	0	0	0	2	0	0	0	0	0	2	5	0	0	3	0	0	0	0	0	0	3	0	2	29	0	0	0	0	0	k__Bacteria	p__Proteobacteria	c__Alphaproteobacteria	o__Sphingomonadales	f__Sphingomonadaceae
ASV1167	0	1	8	0	0	1	0	5	0	0	0	0	0	2	0	0	0	2	0	2	4	0	1	2	0	0	10	0	0	0	0	1	10	k__Bacteria	p__Proteobacteria	c__Gammaproteobacteria	o__Pseudomonadales	f__Moraxellaceae	g__midas_g_7298	s__midas_s_7298
ASV1168	2	0	0	1	0	0	3	0	0	0	0	0	0	0	0	0	0	0	0	0	0	0	0	0	4	0	0	20	1	0	37	0	0	k__Bacteria	p__Bacteroidetes	c__Bacteroidia	o__Sphingobacteriales	f__NS11-12_marine_group	g__midas_g_7176	s__midas_s_7176
ASV1169	7	0	2	0	0	1	0	0	0	0	2	1	1	1	0	0	0	0	5	4	4	0	0	0	0	0	1	0	11	1	1	8	0	k__Bacteria	p__Proteobacteria	c__Gammaproteobacteria	o__Betaproteobacteriales	f__Hydrogenophilaceae	g__Thiobacillus	s__midas_s_4360
ASV1170	0	0	10	0	0	0	0	5	0	0	0	0	0	0	0	0	0	0	0	5	0	0	1	1	0	0	3	0	0	0	0	6	12	k__Bacteria	p__Chloroflexi	c__Anaerolineae	o__Anaerolineales	f__Anaerolineaceae
ASV1171	16	5	7	0	5	14	3	3	0	0	0	0	0	0	0	1	0	1	2	0	3	0	0	2	0	0	0	0	0	0	0	0	0	k__Bacteria	p__Firmicutes	c__Clostridia	o__Clostridiales
ASV1172	0	2	5	2	0	3	0	2	0	1	0	0	2	0	2	0	0	2	0	4	6	0	0	2	0	0	10	6	0	0	0	2	1	k__Bacteria	p__Proteobacteria	c__Alphaproteobacteria	o__Rhodobacterales	f__Rhodobacteraceae	g__Phreatobacter	s__midas_s_608
ASV1173	0	0	3	0	0	1	0	4	0	0	0	0	0	8	0	0	0	1	0	2	8	0	0	2	0	0	0	0	0	0	2	5	9	k__Archaea	p__Euryarchaeota	c__Methanomicrobia	o__Methanomicrobiales	f__Methanospirillaceae	g__Methanospirillum	s__midas_s_2576
ASV1174	0	0	5	0	0	1	1	7	0	0	1	0	0	6	0	0	0	3	3	1	6	0	1	3	0	0	5	0	0	0	0	2	4	k__Bacteria
ASV1175	0	0	0	0	0	0	0	0	0	0	0	0	0	0	0	5	0	39	0	0	0	0	0	0	0	0	0	2	0	0	0	0	0	k__Bacteria	p__Bacteroidetes	c__Bacteroidia	o__Flavobacteriales	f__NS9_marine_group	g__midas_g_3492	s__midas_s_3492
ASV1176	0	0	0	1	0	0	0	1	0	0	0	0	1	5	0	0	0	2	0	0	7	0	2	5	1	0	16	0	0	0	0	0	8	k__Bacteria	p__Bacteroidetes	c__Bacteroidia	o__Sphingobacteriales	f__S15A-MN91	g__midas_g_7574	s__midas_s_7574
ASV1177	1	0	5	0	0	0	0	3	0	0	6	0	0	2	0	1	0	10	1	0	0	1	0	13	0	0	0	0	3	0	1	0	0	k__Bacteria	p__Firmicutes	c__Clostridia	o__Clostridiales	f__Ruminococcaceae
ASV1178	23	0	4	23	2	0	0	8	3	0	2	0	0	0	0	0	0	0	0	0	0	1	0	0	1	0	0	2	0	0	0	0	0	k__Bacteria	p__Bacteroidetes	c__Ignavibacteria	o__Ignavibacteriales	f__Ignavibacteriaceae	g__Ignavibacterium	s__midas_s_1940
ASV1179	1	7	6	0	0	2	2	12	1	3	1	0	0	4	0	4	0	3	0	0	3	0	0	2	0	0	2	0	0	0	0	0	0	k__Bacteria	p__Firmicutes	c__Clostridia	o__Clostridiales	f__Family_XIII	g__Anaerovorax	s__midas_s_1809
ASV1180	0	6	14	0	0	3	0	1	0	0	0	1	0	3	0	0	0	6	0	1	1	0	2	3	1	0	7	0	0	0	1	0	0	k__Bacteria	p__Chloroflexi	c__Anaerolineae	o__SBR1031	f__midas_f_1469
ASV1181	0	0	3	0	0	0	0	5	0	0	0	0	0	0	0	0	0	4	0	3	3	0	1	3	0	0	17	0	0	0	0	2	8	k__Bacteria	p__Actinobacteria	c__Actinobacteria	o__Propionibacteriales	f__Propionibacteriaceae	g__Propioniciclava	s__midas_s_2177
ASV1182	0	0	3	0	0	1	0	14	0	1	0	0	0	1	0	0	0	2	0	0	1	0	1	8	0	0	4	0	0	0	0	3	7	k__Bacteria	p__Chloroflexi	c__Anaerolineae	o__Anaerolineales	f__Anaerolineaceae	g__midas_g_156
ASV1183	1	2	15	0	0	1	0	1	0	1	3	0	1	3	0	0	0	1	0	2	2	0	1	2	0	0	3	0	0	0	0	1	6	k__Bacteria	p__Chloroflexi	c__Anaerolineae	o__RBG-13-54-9	f__midas_f_2772	g__midas_g_7704	s__midas_s_7704
ASV1184	3	5	5	0	0	0	0	9	0	3	0	0	0	2	0	2	0	3	1	0	1	3	0	3	5	0	0	0	0	0	1	3	0	k__Bacteria	p__Chloroflexi	c__Anaerolineae	o__Anaerolineales	f__Anaerolineaceae	g__midas_g_467	s__midas_s_1462
ASV1185	0	0	10	0	0	0	0	0	0	0	0	0	3	1	0	0	0	1	0	0	0	0	0	0	0	0	0	0	0	0	55	0	1	k__Bacteria	p__Proteobacteria	c__Gammaproteobacteria	o__Pseudomonadales	f__Moraxellaceae	g__Acinetobacter	s__Acinetobacter_johnsonii
ASV1186	1	0	7	1	0	2	0	3	0	0	0	0	0	6	0	0	0	2	0	5	5	0	0	6	1	0	6	0	0	0	0	1	4	k__Bacteria	p__Proteobacteria	c__Alphaproteobacteria	o__Sphingomonadales	f__Sphingomonadaceae	g__Novosphingobium	s__midas_s_244
ASV1187	0	2	3	0	0	0	0	6	0	0	5	0	1	5	0	0	0	4	0	1	2	0	1	4	0	0	5	0	0	0	0	3	4	k__Bacteria	p__Planctomycetes	c__Phycisphaerae
ASV1188	0	0	0	0	0	9	2	5	0	1	1	0	0	4	0	0	0	8	1	0	2	1	0	8	1	0	6	0	0	0	0	0	0
ASV1189	0	0	3	0	0	0	0	0	0	0	0	0	1	1	0	0	0	1	0	1	5	0	4	4	0	0	3	0	0	0	1	0	18
ASV1190	2	0	0	25	0	1	0	5	0	0	0	0	0	0	0	0	0	0	0	0	0	0	0	0	0	0	0	24	0	0	1	0	0	k__Bacteria	p__Proteobacteria	c__Alphaproteobacteria	o__Sphingomonadales	f__Sphingomonadaceae
ASV1191	8	4	7	0	2	4	0	2	3	0	0	5	1	0	0	2	0	0	5	0	1	1	0	1	0	0	1	0	0	0	0	0	1	k__Bacteria	p__Chloroflexi	c__Anaerolineae	o__Anaerolineales	f__Anaerolineaceae
ASV1192	15	9	7	3	0	0	0	0	1	0	2	0	0	0	0	3	0	3	1	0	3	0	1	0	0	0	1	0	3	1	11	1	0	k__Bacteria	p__Proteobacteria
ASV1193	5	6	1	0	2	1	2	16	0	3	1	0	0	1	0	1	0	11	0	2	1	0	0	1	0	0	1	0	1	0	1	0	0	k__Bacteria	p__Firmicutes	c__Clostridia	o__DTU014	f__midas_f_4306	g__midas_g_4306
ASV1194	0	0	6	0	0	0	0	1	0	0	0	0	0	5	0	0	0	3	0	1	6	0	0	2	0	0	12	0	0	0	0	5	3	k__Bacteria	p__Proteobacteria	c__Alphaproteobacteria
ASV1195	0	0	2	1	0	0	0	4	0	1	0	1	1	2	0	0	0	2	0	4	0	0	0	2	0	0	3	0	0	0	0	2	17	k__Bacteria	p__Firmicutes	c__Clostridia	o__Clostridiales	f__Christensenellaceae	g__Christensenellaceae_R-7_group	s__midas_s_2246
ASV1196	0	0	0	0	1	11	0	8	0	1	0	0	0	12	0	0	0	0	0	0	1	0	0	1	0	0	3	0	0	0	7	4	0	k__Archaea	p__Euryarchaeota	c__Methanomicrobia	o__Methanomicrobiales	f__Methanospirillaceae	g__Methanospirillum	s__Methanospirillum_hungatei
ASV1197	0	1	2	0	0	0	0	10	0	0	5	0	0	1	0	0	0	6	0	1	8	0	0	8	0	0	2	0	0	0	0	3	1	k__Bacteria	p__Proteobacteria	c__Deltaproteobacteria	o__SAR324_cladeMarine_group_B
ASV1198	3	0	1	0	0	0	2	6	0	0	0	0	0	0	0	3	0	1	0	0	1	0	0	1	0	0	0	0	15	0	28	1	0	k__Bacteria	p__Bacteroidetes	c__Bacteroidia	o__Bacteroidales	f__Dysgonomonadaceae
ASV1199	0	0	6	0	0	0	0	4	0	0	1	0	1	4	0	0	0	2	0	0	8	0	0	6	0	0	8	0	0	0	0	3	2	k__Bacteria	p__Spirochaetes	c__Leptospirae	o__Leptospirales	f__Leptospiraceae	g__RBG-16-49-21	s__midas_s_3702
ASV1200	19	1	6	0	1	5	0	5	1	0	0	1	0	2	0	1	0	0	1	0	0	0	0	0	0	0	1	0	3	0	11	0	5	k__Bacteria	p__Spirochaetes	c__Leptospirae	o__Leptospirales	f__Leptospiraceae	g__RBG-16-49-21
ASV1201	0	0	0	0	0	0	0	0	0	0	0	19	0	0	0	0	0	0	0	0	0	0	0	0	0	0	0	0	2	0	40	0	0	k__Bacteria	p__Firmicutes	c__Clostridia	o__Clostridiales	f__Ruminococcaceae	g__Ruminococcus_1
ASV1202	0	0	4	0	0	1	0	15	0	0	0	0	2	8	0	0	0	0	1	1	2	0	1	1	0	0	2	0	0	0	2	4	2	k__Archaea	p__Euryarchaeota	c__Methanomicrobia	o__Methanomicrobiales	f__Methanomicrobiaceae	g__Methanoculleus	s__midas_s_880
ASV1203	13	0	1	0	0	0	4	4	2	5	0	1	0	0	0	3	0	1	2	0	0	0	2	7	3	0	4	0	0	0	3	0	0	k__Bacteria	p__Firmicutes	c__Clostridia	o__Clostridiales	f__Christensenellaceae	g__Christensenellaceae_R-7_group	s__midas_s_3317
ASV1204	0	0	6	0	0	0	0	6	0	0	0	0	0	6	0	0	0	6	0	2	2	0	0	3	1	0	7	0	0	0	0	5	0	k__Bacteria	p__Firmicutes	c__Clostridia	o__Clostridiales	f__Christensenellaceae	g__Christensenellaceae_R-7_group	s__midas_s_7064
ASV1205	3	0	0	0	1	0	0	2	1	0	1	4	0	0	0	0	0	5	13	0	1	0	0	2	0	0	5	0	1	0	13	1	0	k__Bacteria	p__Bacteroidetes	c__Ignavibacteria	o__Kryptoniales	f__MSB-3C8	g__midas_g_1185
ASV1206	0	0	1	0	0	0	0	2	0	0	37	0	1	3	0	0	0	1	0	2	0	0	0	0	0	0	1	0	0	0	0	1	0	k__Bacteria	p__Bacteroidetes	c__Bacteroidia	o__Bacteroidales	f__Bacteroidetes_vadinHA17	g__midas_g_3337	s__midas_s_7221
ASV1207	0	1	4	0	0	1	0	2	0	0	3	0	0	3	0	0	0	4	0	2	3	0	0	5	0	0	5	0	0	0	0	1	10	k__Bacteria	p__Firmicutes	c__Clostridia	o__Clostridiales	f__Eubacteriaceae	g__midas_g_2229	s__midas_s_2229
ASV1208	0	1	5	1	0	0	0	3	0	0	1	0	0	2	0	0	0	3	1	0	4	0	2	3	0	0	11	0	0	0	0	2	6	k__Bacteria	p__Bacteroidetes	c__Bacteroidia	o__Bacteroidales	f__Bacteroidetes_vadinHA17	g__midas_g_3337	s__midas_s_3337
ASV1209	1	1	3	0	0	0	1	3	0	0	0	3	2	2	0	0	0	2	4	1	11	1	0	5	3	0	3	0	0	0	0	1	0	k__Bacteria	p__Chloroflexi	c__Anaerolineae	o__Anaerolineales	f__Anaerolineaceae
ASV1210	0	0	2	0	0	0	0	6	0	0	2	0	2	5	0	0	0	3	0	2	6	0	2	3	0	1	5	0	0	0	0	1	5	k__Bacteria	p__Ca_Fermentibacterota	c__Ca_Fermentibacteria	o__midas_o_753	f__midas_f_753	g__midas_g_753
ASV1211	0	0	0	0	0	1	0	5	0	0	0	0	0	1	0	1	0	7	2	0	7	0	0	0	1	0	1	18	2	1	1	0	0	k__Bacteria	p__Proteobacteria	c__Alphaproteobacteria	o__Sphingomonadales	f__Sphingomonadaceae	g__Novosphingobium
ASV1212	2	2	9	0	0	0	0	2	0	1	0	0	0	3	0	0	0	2	1	1	14	0	0	3	1	0	3	0	1	0	0	2	1	k__Bacteria	p__Chloroflexi	c__Anaerolineae	o__Caldilineales	f__Amarolineaceae	g__midas_g_667	s__midas_s_667
ASV1213	0	0	0	0	0	0	0	0	0	0	0	0	0	0	41	0	0	0	0	0	0	0	0	0	0	0	0	0	0	0	0	0	0	k__Bacteria	p__Proteobacteria	c__Gammaproteobacteria
ASV1214	0	1	2	2	0	0	0	4	0	0	0	0	0	1	23	0	0	0	0	0	2	0	0	0	0	0	1	5	0	0	0	0	3	k__Bacteria	p__Proteobacteria	c__Alphaproteobacteria	o__Rhodobacterales	f__Rhodobacteraceae	g__Amaricoccus	s__midas_s_7631
ASV1215	0	0	0	0	0	0	0	0	0	0	0	0	0	0	0	0	0	0	0	0	0	0	0	0	1	0	0	42	0	0	0	0	0	k__Bacteria	p__Bacteroidetes	c__Ignavibacteria	o__OPB56
ASV1216	6	6	21	0	1	0	1	1	1	0	3	0	0	0	0	1	0	0	0	0	0	0	0	0	0	0	0	0	1	0	4	2	0	k__Bacteria	p__Proteobacteria
ASV1217	0	1	15	0	0	2	0	4	0	0	0	0	0	5	0	0	0	0	0	1	3	0	2	5	0	0	6	0	0	0	0	1	0	k__Bacteria	p__Atribacteria	c__JS1	o__midas_o_230	f__midas_f_230	g__midas_g_230	s__midas_s_1436
ASV1218	0	2	3	0	0	0	0	2	0	1	0	0	0	7	0	0	0	6	1	1	8	0	0	6	1	0	1	0	0	0	0	4	0	k__Bacteria	p__Chloroflexi	c__Anaerolineae	o__Anaerolineales	f__Anaerolineaceae	g__Ca_Brevefilum	s__midas_s_6385
ASV1219	0	0	1	0	0	0	0	6	0	0	20	0	0	2	0	0	0	4	1	2	2	0	0	4	0	0	6	0	0	0	0	1	0	k__Bacteria	p__Bacteroidetes	c__Bacteroidia	o__Bacteroidales	f__SB-5
ASV1220	0	0	0	0	0	1	0	1	0	0	7	0	1	2	0	1	0	24	0	0	0	0	0	1	0	0	1	0	0	0	0	1	2	k__Bacteria	p__Hydrogenedentes	c__Hydrogenedentia	o__Hydrogenedentiales	f__Hydrogenedensaceae	g__midas_g_1166	s__midas_s_1166
ASV1221	0	0	0	0	2	0	0	0	0	0	0	1	0	0	0	25	0	0	0	0	0	1	0	0	9	0	1	0	0	0	8	0	0	k__Bacteria	p__Actinobacteria	c__Coriobacteriia	o__OPB41	f__midas_f_3016	g__midas_g_5574	s__midas_s_5574
ASV1222	0	0	3	0	0	0	0	2	0	0	0	0	0	2	0	1	0	4	0	1	3	0	0	4	0	0	9	0	0	0	0	5	6	k__Bacteria	p__Actinobacteria	c__Thermoleophilia	o__Gaiellales	f__midas_f_2573	g__midas_g_3338
ASV1223	0	0	0	35	0	0	0	0	0	0	0	1	0	0	12	0	0	1	0	0	0	0	0	0	0	0	0	0	0	0	11	0	0	k__Bacteria	p__Proteobacteria	c__Deltaproteobacteria	o__Myxococcales	f__Sandaracinaceae	g__Sandaracinus
ASV1224	2	9	11	0	0	0	0	0	0	0	0	0	0	0	0	1	0	6	0	4	5	0	0	0	0	0	1	0	0	0	0	6	0	k__Bacteria	p__Firmicutes	c__Clostridia	o__Clostridiales	f__Ruminococcaceae	g__Ruminococcaceae_UCG-010	s__midas_s_1076
ASV1225	2	0	2	0	0	1	0	2	0	0	0	0	0	2	0	0	0	4	0	1	5	0	1	3	0	0	8	0	0	0	0	2	10	k__Bacteria	p__Spirochaetes	c__Spirochaetia	o__Spirochaetales	f__Spirochaetaceae	g__Treponema_2	s__midas_s_6261
ASV1226	2	0	1	0	0	2	6	8	0	0	2	0	0	3	0	0	0	2	0	2	4	0	0	1	0	0	0	0	0	0	4	2	8	k__Bacteria
ASV1227	3	0	3	0	0	0	0	4	0	4	0	0	0	0	0	6	0	10	2	0	1	1	1	1	2	0	4	0	0	0	1	0	3	k__Bacteria	p__Bacteroidetes	c__Bacteroidia	o__Bacteroidales	f__Rikenellaceae
ASV1228	0	0	1	0	0	0	0	6	0	0	15	0	0	1	0	0	0	7	0	0	1	0	0	3	0	0	0	0	0	0	0	0	9	k__Bacteria	p__Bacteroidetes	c__Bacteroidia	o__Bacteroidales	f__Prolixibacteraceae	g__midas_g_12	s__midas_s_12
ASV1229	7	0	2	0	0	2	1	9	0	0	1	0	0	4	0	10	0	3	1	2	2	0	0	3	1	0	3	0	1	0	1	0	0	k__Bacteria	p__Firmicutes	c__Clostridia	o__Clostridiales
ASV1230	0	0	8	0	0	0	1	9	1	0	3	0	0	1	0	0	0	2	0	0	6	0	0	6	1	0	6	0	0	0	0	1	0	k__Bacteria	p__Proteobacteria	c__Deltaproteobacteria	o__Syntrophobacterales	f__Syntrophaceae	g__midas_g_134	s__midas_s_1266
ASV1231	0	1	4	0	0	2	0	1	0	0	0	0	1	3	0	0	0	5	0	5	4	0	1	0	0	1	10	0	0	0	0	3	3	k__Bacteria	p__Firmicutes	c__Clostridia	o__Clostridiales	f__Clostridiaceae_1	g__Sarcina	s__midas_s_5087
ASV1232	2	11	1	1	0	3	5	2	0	3	0	0	2	0	0	1	0	2	0	3	1	0	0	0	0	0	0	0	1	0	6	1	6	k__Bacteria	p__Firmicutes	c__Clostridia	o__Clostridiales	f__Christensenellaceae	g__Christensenellaceae_R-7_group	s__midas_s_1590
ASV1233	0	0	14	0	0	0	6	4	0	0	0	0	2	2	1	0	0	2	1	0	0	0	0	5	0	0	0	0	0	0	9	0	0	k__Bacteria	p__Verrucomicrobia	c__Verrucomicrobiae	o__Opitutales	f__Opitutaceae	g__Opitutus	s__midas_s_3597
ASV1234	0	0	0	24	0	0	0	0	0	0	0	0	0	0	12	0	0	0	0	0	1	0	0	0	0	0	1	11	0	0	3	0	0	k__Bacteria	p__Proteobacteria	c__Alphaproteobacteria	o__Caulobacterales	f__Caulobacteraceae	g__Phenylobacterium	s__midas_s_4739
ASV1235	0	0	4	0	0	1	0	2	0	0	0	0	2	2	0	0	0	5	0	2	2	0	4	3	0	0	11	0	0	0	0	3	1	k__Bacteria	p__Actinobacteria	c__Acidimicrobiia	o__Microtrichales	f__Iamiaceae	g__Iamia	s__midas_s_1035
ASV1236	1	1	3	0	1	2	5	8	1	0	1	0	0	2	0	1	0	1	2	0	4	1	1	2	1	0	5	0	1	0	0	1	0	k__Bacteria	p__Synergistetes	c__Synergistia	o__Synergistales	f__Synergistaceae	g__JGI-0000079-D21	s__midas_s_3051
ASV1237	0	0	0	7	0	1	0	2	0	0	0	0	0	4	20	0	0	1	0	1	3	0	0	1	0	0	3	2	0	0	1	0	0	k__Bacteria	p__Actinobacteria	c__Actinobacteria
ASV1238	0	0	3	0	0	1	0	3	0	3	0	0	0	2	0	0	0	3	0	0	3	0	0	1	0	0	6	0	0	0	0	5	8	k__Bacteria	p__Proteobacteria	c__Gammaproteobacteria	o__Betaproteobacteriales	f__SC-I-84	g__midas_g_1341
ASV1239	1	0	0	0	0	0	0	0	0	0	0	0	0	0	0	0	0	6	0	3	15	0	0	9	0	0	8	0	0	0	0	2	2	k__Bacteria	p__Firmicutes	c__Clostridia	o__Clostridiales	f__Ruminococcaceae
ASV1240	0	1	8	0	0	0	0	2	0	0	0	0	0	2	0	0	0	4	0	4	2	0	4	3	0	0	4	0	0	0	0	3	4	k__Bacteria	p__Chloroflexi	c__Anaerolineae	o__RBG-13-54-9	f__midas_f_4245	g__midas_g_4860	s__midas_s_4860
ASV1241	12	0	2	0	0	0	0	0	0	0	1	1	0	11	0	0	0	0	0	0	1	0	0	1	0	0	0	0	1	0	1	0	15	k__Bacteria	p__Proteobacteria	c__Gammaproteobacteria	o__Betaproteobacteriales	f__Rhodocyclaceae	g__Dechloromonas	s__midas_s_1978
ASV1242	0	0	1	0	0	0	0	1	0	0	1	0	0	0	0	0	0	0	0	0	1	0	0	0	0	0	0	0	0	0	1	1	28	k__Bacteria	p__Firmicutes	c__Clostridia	o__Clostridiales	f__Peptococcaceae	g__Cryptanaerobacter	s__midas_s_2029
ASV1243	0	0	3	0	0	2	0	5	0	2	0	1	0	7	0	0	0	3	0	5	7	0	1	2	0	0	3	0	0	0	0	2	2	k__Bacteria	p__Chloroflexi	c__Anaerolineae	o__Anaerolineales	f__Anaerolineaceae	g__midas_g_156	s__midas_s_2841
ASV1244	0	0	1	0	0	0	0	0	0	0	3	0	1	0	0	0	0	2	0	0	0	0	1	3	0	0	4	0	0	0	0	0	21	k__Bacteria	p__Ca_Fermentibacterota	c__Ca_Fermentibacteria	o__Ca_Fermentibacterales	f__Ca_Fermentibacteraceae	g__Ca_Fermentibacter	s__Ca_Fermentibacter_daniensis
ASV1245	2	0	13	0	0	1	0	4	0	0	0	0	1	2	1	0	0	2	1	3	2	0	0	3	4	0	3	0	1	0	5	0	0	k__Bacteria	p__Bacteroidetes	c__Bacteroidia
ASV1246	0	5	1	0	0	0	0	4	0	3	6	0	0	0	0	0	0	1	0	0	0	0	0	0	0	0	2	0	0	0	1	0	18	k__Bacteria	p__Firmicutes	c__Clostridia	o__Clostridiales	f__Christensenellaceae
ASV1247	0	1	13	0	0	2	0	7	0	0	2	0	0	2	0	2	0	1	0	3	4	0	1	4	0	0	1	0	0	0	0	0	2	k__Bacteria	p__Chloroflexi	c__Anaerolineae
ASV1248	0	0	0	0	0	0	0	2	0	0	6	0	0	0	0	0	0	0	0	0	0	0	0	1	0	0	5	0	0	0	0	0	23	k__Bacteria	p__Firmicutes	c__Clostridia	o__Clostridiales	f__Syntrophomonadaceae
ASV1249	0	0	3	0	0	0	0	4	0	0	1	0	0	2	0	0	0	3	0	0	10	0	0	3	0	0	5	0	0	0	0	0	11	k__Bacteria	p__Proteobacteria	c__Gammaproteobacteria	o__Betaproteobacteriales	f__Methylophilaceae	g__Methylotenera
ASV1250	0	0	1	31	0	1	0	0	0	1	0	0	0	0	4	0	0	0	0	0	4	0	0	0	0	0	0	11	0	0	0	0	0	k__Bacteria	p__WPS-2	c__midas_c_206	o__midas_o_395	f__midas_f_547	g__midas_g_1701	s__midas_s_1701
ASV1251	0	1	4	0	0	0	0	8	0	0	2	0	0	1	0	0	0	6	0	0	8	0	0	6	0	0	9	0	0	0	0	1	0	k__Bacteria	p__Proteobacteria	c__Deltaproteobacteria
ASV1252	0	1	1	0	0	0	0	3	0	0	0	0	0	2	0	0	0	0	0	1	1	0	1	3	0	0	2	0	0	0	0	4	16	k__Bacteria
ASV1253	0	0	0	0	0	38	0	2	0	5	0	0	0	0	0	0	0	0	0	0	0	0	1	0	0	0	0	0	0	0	1	0	0	k__Archaea	p__Euryarchaeota	c__Methanobacteria	o__Methanobacteriales	f__Methanobacteriaceae	g__Methanobacterium
ASV1254	0	1	6	0	0	1	0	2	0	1	2	0	0	5	0	0	0	1	0	7	8	0	0	2	0	0	7	0	0	0	3	0	3	k__Bacteria	p__Actinobacteria	c__Actinobacteria	o__Micrococcales	f__Bogoriellaceae	g__Georgenia
ASV1255	1	0	0	0	0	1	3	2	0	8	0	2	0	1	1	3	0	2	0	0	5	0	0	0	0	0	1	0	0	0	27	0	0	k__Bacteria	p__Proteobacteria	c__Gammaproteobacteria	o__Pseudomonadales	f__Pseudomonadaceae	g__Pseudomonas	s__midas_s_1934
ASV1256	0	2	0	0	0	2	0	4	0	3	0	0	5	1	0	0	0	0	0	17	2	0	0	4	0	1	3	0	0	0	0	2	2	k__Bacteria	p__Firmicutes	c__Erysipelotrichia	o__Erysipelotrichales	f__Erysipelotrichaceae	g__Turicibacter	s__Turicibacter_sanguinis
ASV1257	1	5	5	0	0	0	2	1	0	0	17	0	0	3	1	0	0	2	0	0	1	0	0	2	0	0	5	1	0	0	0	0	0	k__Bacteria	p__Proteobacteria	c__Gammaproteobacteria	o__Betaproteobacteriales	f__Burkholderiaceae
ASV1258	9	2	6	0	0	1	2	0	0	1	0	0	0	0	2	4	0	0	16	0	1	0	0	2	3	0	0	0	0	0	1	0	0	k__Bacteria	p__Verrucomicrobia	c__Verrucomicrobiae	o__Opitutales	f__Opitutaceae	g__Cephaloticoccus	s__midas_s_8201
ASV1259	0	0	0	0	0	0	2	3	0	0	2	0	0	0	1	1	0	23	0	0	1	0	0	6	0	0	2	0	0	0	0	0	0	k__Bacteria	p__Proteobacteria	c__Gammaproteobacteria	o__Betaproteobacteriales	f__Burkholderiaceae	g__Limnobacter	s__midas_s_1300
ASV1260	0	0	0	0	0	0	0	2	0	0	2	0	0	0	0	0	0	2	0	1	1	0	0	2	0	0	1	0	0	0	0	0	24	k__Bacteria	p__Bacteroidetes	c__Bacteroidia	o__Bacteroidales	f__Prolixibacteraceae	g__midas_g_12	s__midas_s_12
ASV1261	0	3	4	0	0	0	0	5	0	0	0	0	0	2	0	1	0	6	0	1	3	0	1	5	0	0	8	0	0	0	0	1	3	k__Bacteria	p__Atribacteria	c__JS1	o__midas_o_230	f__midas_f_230	g__midas_g_230	s__midas_s_7481
ASV1262	0	3	9	0	0	1	2	2	0	0	1	0	0	0	0	0	0	3	4	3	3	0	2	1	1	0	5	0	0	0	1	1	2	k__Bacteria	p__Spirochaetes	c__Spirochaetia	o__Spirochaetales	f__Spirochaetaceae	g__Treponema_2	s__midas_s_6261
ASV1263	0	1	3	0	0	1	0	4	0	0	1	0	0	3	0	0	0	2	0	2	4	0	1	4	0	0	12	0	0	0	0	2	3	k__Bacteria	p__Firmicutes	c__Clostridia	o__Clostridiales	f__Christensenellaceae	g__midas_g_2424	s__midas_s_3810
ASV1264	22	1	0	0	2	4	1	5	1	1	1	0	0	4	0	0	0	3	0	2	1	0	0	1	0	0	2	0	1	0	9	0	1	k__Bacteria	p__Firmicutes	c__Clostridia	o__Clostridiales	f__Christensenellaceae	g__Christensenellaceae_R-7_group	s__midas_s_3317
ASV1265	1	1	7	0	0	0	0	4	0	1	1	0	2	1	0	0	0	5	0	2	2	0	1	3	1	1	6	0	0	0	0	2	0	k__Bacteria	p__Chloroflexi	c__Anaerolineae	o__RBG-13-54-9	f__midas_f_2772
ASV1266	2	1	6	0	1	1	0	12	0	0	5	1	0	1	0	0	0	1	0	0	0	0	0	2	1	0	1	0	0	0	5	4	0	k__Bacteria	p__Synergistetes	c__Synergistia	o__Synergistales	f__Synergistaceae
ASV1267	0	0	4	0	0	0	0	3	0	0	0	0	1	4	0	0	0	3	0	5	3	0	0	3	0	0	7	0	0	0	0	4	3	k__Bacteria	p__Firmicutes	c__Clostridia	o__Clostridiales	f__Syntrophomonadaceae	g__midas_g_7166	s__midas_s_7166
ASV1268	0	0	0	0	0	0	0	2	0	0	0	0	0	2	0	2	0	1	0	1	1	1	0	0	0	0	2	0	0	0	0	1	21	k__Bacteria	p__Firmicutes	c__Clostridia	o__Clostridiales	f__Gracilibacteraceae	g__Gracilibacter	s__midas_s_669
ASV1269	5	0	0	0	2	4	0	14	1	0	0	1	0	1	0	3	0	0	0	1	7	1	1	3	1	0	1	0	0	0	0	0	1	k__Bacteria	p__Chloroflexi	c__Anaerolineae	o__Anaerolineales	f__Anaerolineaceae	g__Leptolinea	s__midas_s_7416
ASV1270	5	0	2	0	0	0	1	0	0	0	0	1	0	0	0	2	0	0	1	0	0	0	1	1	13	0	0	0	0	0	21	0	5	k__Bacteria	p__Spirochaetes	c__Spirochaetia	o__Spirochaetales	f__Spirochaetaceae	g__midas_g_4579	s__midas_s_4579
ASV1271	0	0	0	0	0	0	3	0	0	0	0	0	1	0	0	0	0	0	0	0	1	0	0	2	0	0	1	0	0	0	63	0	0	k__Bacteria	p__Proteobacteria	c__Gammaproteobacteria	o__Betaproteobacteriales	f__Rhodocyclaceae	g__Dechloromonas
ASV1272	0	0	2	0	1	0	2	0	0	0	0	0	0	1	0	0	0	0	2	8	4	0	0	0	0	0	0	0	0	0	0	0	19	k__Bacteria	p__Firmicutes	c__Clostridia	o__Clostridiales	f__Ruminococcaceae	g__Ruminiclostridium	s__midas_s_9081
ASV1273	0	2	7	0	0	0	0	4	0	0	0	0	0	4	0	0	0	5	0	3	6	0	1	3	0	0	4	0	0	0	0	2	1	k__Bacteria	p__Firmicutes	c__Clostridia	o__Clostridiales
ASV1274	0	1	5	0	0	2	0	0	0	3	0	0	0	1	0	0	0	5	0	2	1	0	5	8	0	0	7	0	0	1	1	0	0	k__Archaea	p__Euryarchaeota	c__Methanobacteria	o__Methanobacteriales	f__Methanobacteriaceae	g__Methanobacterium
ASV1275	0	0	6	0	0	1	0	2	0	1	0	0	0	2	0	0	0	4	1	1	4	1	1	6	0	0	1	0	0	0	0	0	7	k__Bacteria	p__Chloroflexi	c__Anaerolineae	o__Anaerolineales	f__Anaerolineaceae	g__midas_g_2702	s__midas_s_8654
ASV1276	3	1	0	0	1	3	15	3	1	1	2	1	0	4	0	0	0	3	0	0	0	0	0	0	0	0	0	0	1	0	3	1	0	k__Bacteria	p__Firmicutes	c__Clostridia	o__Clostridiales	f__Family_XIII	g__Anaerovorax	s__midas_s_1809
ASV1277	0	1	5	0	0	0	0	1	0	0	0	0	0	1	0	0	0	6	0	2	5	0	1	4	0	0	7	0	0	0	0	1	6	k__Bacteria	p__Proteobacteria	c__Alphaproteobacteria	o__Rhizobiales	f__Hyphomicrobiaceae	g__Hyphomicrobium	s__midas_s_2612
ASV1278	0	0	0	60	0	0	0	0	0	0	0	0	0	0	1	0	0	0	0	0	0	0	0	0	0	0	0	0	0	0	0	0	0	k__Bacteria	p__Bacteroidetes	c__Bacteroidia	o__Sphingobacteriales
ASV1279	0	0	0	0	1	0	0	3	0	0	2	0	1	0	0	0	0	4	0	0	3	0	0	5	0	0	3	0	0	0	0	5	7	k__Bacteria	p__Proteobacteria	c__Deltaproteobacteria	o__Syntrophobacterales	f__Syntrophaceae	g__Smithella	s__midas_s_1067
ASV1280	1	2	7	0	0	10	0	11	0	0	0	0	0	0	0	0	0	2	0	1	1	0	2	4	0	0	2	0	2	0	0	0	0	k__Archaea	p__Euryarchaeota	c__Methanobacteria	o__Methanobacteriales	f__Methanobacteriaceae	g__Methanobacterium	s__Methanobacterium_paludis
ASV1281	0	2	1	0	0	0	0	3	1	0	0	0	1	0	0	1	0	4	3	2	3	0	1	5	2	0	10	0	0	0	0	2	0	k__Bacteria	p__Firmicutes	c__Clostridia	o__Clostridiales	f__Christensenellaceae	g__midas_g_2424	s__midas_s_6450
ASV1282	4	0	2	37	0	0	1	0	0	1	0	1	0	0	0	0	0	0	1	0	0	0	0	0	0	0	0	6	0	0	4	0	0	k__Bacteria	p__Proteobacteria	c__Alphaproteobacteria	o__Sphingomonadales	f__Sphingomonadaceae
ASV1283	1	0	0	0	0	0	2	0	1	5	0	2	0	2	0	16	0	1	0	1	1	0	0	0	1	0	7	1	0	0	0	0	0	k__Bacteria	p__Proteobacteria	c__Gammaproteobacteria
ASV1284	0	0	0	0	0	0	0	0	0	0	0	0	0	0	0	0	0	0	0	0	0	0	0	0	1	1	12	16	0	0	14	2	0	k__Bacteria	p__Acidobacteria	c__Acidobacteriia	o__Solibacterales	f__Solibacteraceae_Subgroup_3	g__Bryobacter	s__midas_s_7265
ASV1285	0	1	1	0	1	0	0	6	0	0	4	0	1	2	0	1	0	9	0	0	4	0	1	0	0	0	3	0	0	0	1	3	1	k__Bacteria	p__Firmicutes	c__Clostridia	o__Clostridiales	f__Ruminococcaceae	g__midas_g_6626	s__midas_s_6626
ASV1286	0	0	1	0	0	0	0	2	0	0	7	0	0	5	0	0	0	1	0	1	1	0	1	2	0	0	1	0	0	0	0	5	7	k__Bacteria	p__Firmicutes	c__Clostridia	o__Clostridiales	f__Christensenellaceae	g__Christensenellaceae_R-7_group	s__midas_s_7020
ASV1287	21	0	0	0	0	0	0	0	14	0	0	0	0	0	0	0	0	0	0	0	0	0	0	0	0	0	0	0	2	0	1	0	0	k__Bacteria	p__Proteobacteria	c__Alphaproteobacteria
ASV1288	0	0	1	0	0	0	1	1	0	0	1	0	0	1	0	0	0	0	0	0	1	0	0	0	0	0	2	0	0	0	0	1	23	k__Bacteria	p__Bacteroidetes	c__Bacteroidia	o__Bacteroidales
ASV1289	0	0	0	0	0	0	0	0	0	0	0	0	0	0	0	0	0	0	0	0	0	1	1	33	0	0	0	0	0	0	0	0	0	k__Bacteria	p__Bacteroidetes	c__Bacteroidia	o__Flavobacteriales	f__Flavobacteriaceae	g__Flavobacterium
ASV1290	0	4	2	0	0	0	0	0	0	0	0	0	0	0	0	0	0	0	0	0	0	0	0	0	0	0	0	0	7	0	20	9	0	k__Bacteria	p__Firmicutes	c__Clostridia	o__Clostridiales	f__Christensenellaceae	g__Christensenellaceae_R-7_group	s__midas_s_5315
ASV1291	1	4	4	0	0	1	0	8	0	0	0	0	1	2	0	0	0	1	0	6	1	0	2	8	0	0	1	0	0	0	1	1	2	k__Bacteria	p__Firmicutes	c__Clostridia	o__Clostridiales
ASV1292	0	0	2	0	0	0	1	7	0	0	0	0	0	5	0	0	0	2	0	0	3	0	0	1	0	0	2	0	0	0	4	1	11	k__Archaea	p__Euryarchaeota	c__Methanomicrobia	o__Methanomicrobiales	f__Methanospirillaceae	g__Methanospirillum	s__Methanospirillum_hungatei
ASV1293	0	0	0	0	0	0	0	0	0	0	0	0	0	0	34	0	0	1	0	0	1	0	0	0	0	0	0	0	0	0	0	0	0	k__Bacteria	p__Gemmatimonadetes	c__Gemmatimonadetes	o__Gemmatimonadales	f__Gemmatimonadaceae	g__midas_g_992
ASV1294	0	0	0	0	0	1	0	2	0	0	4	0	0	3	0	0	0	2	0	0	0	0	0	2	0	0	4	0	0	0	0	2	14	k__Bacteria	p__Hydrogenedentes	c__Hydrogenedentia	o__Hydrogenedentiales	f__Hydrogenedensaceae	g__midas_g_1246	s__midas_s_8602
ASV1295	2	0	3	0	0	0	0	0	0	0	1	0	0	0	0	16	0	17	0	0	0	0	0	0	0	0	0	0	0	0	0	0	0	k__Bacteria	p__Firmicutes	c__Clostridia	o__Clostridiales
ASV1296	0	0	0	0	0	0	0	0	0	0	0	0	0	0	0	0	0	0	0	0	0	0	0	0	0	0	0	0	0	0	75	0	0	k__Bacteria
ASV1297	1	2	2	0	0	0	0	0	0	1	0	0	0	0	0	0	0	0	0	3	0	0	0	0	0	0	2	0	0	0	1	0	23	k__Bacteria	p__Firmicutes	c__Clostridia	o__Clostridiales	f__Ruminococcaceae	g__Ruminococcaceae_UCG-010	s__midas_s_1684
ASV1298	0	4	7	0	0	0	0	1	0	0	0	0	0	1	0	0	0	5	0	3	4	0	2	8	0	0	2	0	0	0	0	2	0	k__Bacteria	p__Chloroflexi	c__Anaerolineae	o__Anaerolineales	f__Anaerolineaceae
ASV1299	1	0	1	0	1	2	1	33	0	0	3	0	0	0	0	0	0	0	0	0	0	0	0	0	2	0	4	0	0	0	0	0	1	k__Bacteria	p__Bacteroidetes	c__Bacteroidia	o__Chitinophagales	f__midas_f_108	g__midas_g_558
ASV1300	0	0	3	0	0	0	0	3	0	0	3	0	0	7	0	0	0	3	0	0	3	0	0	2	0	0	12	0	0	0	0	0	4	k__Bacteria	p__Planctomycetes	c__Phycisphaerae	o__MSBL9	f__KCLunmb-38-53	g__midas_g_3662	s__midas_s_3662
ASV1301	0	0	1	0	0	1	7	16	0	11	0	0	0	1	0	0	0	0	0	0	0	1	0	1	0	0	0	0	0	0	4	0	1	k__Bacteria	p__Firmicutes	c__Clostridia	o__Clostridiales	f__Christensenellaceae	g__Christensenellaceae_R-7_group	s__midas_s_2603
ASV1302	0	0	0	0	0	0	0	1	0	0	0	2	0	0	0	0	0	0	0	0	0	0	0	2	0	0	0	0	0	0	64	0	0	k__Bacteria	p__Proteobacteria	c__Gammaproteobacteria	o__Betaproteobacteriales	f__Rhodocyclaceae
ASV1303	0	3	9	0	0	1	0	5	0	0	1	0	0	0	0	1	0	6	0	2	4	0	2	2	0	0	3	0	0	0	0	0	2	k__Bacteria	p__Chloroflexi	c__Anaerolineae	o__SBR1031	f__midas_f_1469	g__midas_g_4419	s__midas_s_4419
ASV1304	0	0	4	0	0	4	0	0	0	0	0	0	1	1	0	0	0	3	0	0	3	0	0	5	0	0	6	0	0	0	0	2	6	k__Bacteria	p__Proteobacteria	c__Alphaproteobacteria	o__Rhodobacterales	f__Rhodobacteraceae	g__midas_g_155	s__midas_s_278
ASV1305	0	2	8	0	0	0	0	2	0	0	3	0	0	2	0	1	0	1	0	2	4	0	2	1	0	0	12	0	0	0	1	1	0	k__Bacteria	p__Bacteroidetes	c__Bacteroidia	o__Bacteroidales
ASV1306	0	1	4	0	0	4	0	3	0	0	0	0	0	2	0	0	0	3	0	5	3	0	2	4	0	0	5	0	0	0	0	2	2	k__Archaea	p__Euryarchaeota	c__Methanobacteria	o__Methanobacteriales	f__Methanobacteriaceae	g__Methanobrevibacter	s__Methanobrevibacter_smithii
ASV1307	0	2	2	0	0	1	0	2	0	1	2	0	1	2	0	0	0	4	0	4	4	0	1	5	0	0	5	0	0	0	0	3	0	k__Bacteria	p__Chloroflexi	c__Chloroflexia	o__Thermomicrobiales	f__JG30-KF-CM45	g__midas_g_4042	s__midas_s_4042
ASV1308	0	0	3	0	0	1	0	5	0	0	1	0	0	5	1	0	0	1	0	2	1	0	1	3	0	0	3	0	0	0	0	2	7	k__Bacteria	p__Proteobacteria	c__Alphaproteobacteria	o__Rhizobiales	f__Beijerinckiaceae	g__midas_g_534	s__midas_s_612
ASV1309	0	0	0	0	0	0	1	3	0	5	4	0	0	0	0	2	0	1	0	1	1	0	0	19	0	0	0	0	0	1	0	0	0	k__Bacteria	p__Bacteroidetes	c__Bacteroidia
ASV1310	10	0	5	4	2	0	0	1	2	0	0	0	1	2	0	2	0	1	0	0	2	1	0	8	0	0	0	0	0	0	0	0	0	k__Bacteria	p__Bacteroidetes	c__Ignavibacteria	o__Ignavibacteriales
ASV1311	0	1	3	0	0	3	0	5	0	0	6	0	0	1	0	0	0	1	0	1	4	0	1	1	1	0	5	0	0	0	1	1	5	k__Bacteria	p__Planctomycetes	c__Phycisphaerae	o__MSBL9	f__SG8-4	g__midas_g_3068	s__midas_s_3068
ASV1312	1	0	1	0	0	1	0	5	0	0	0	0	0	4	0	0	0	3	0	0	3	0	0	7	0	0	5	0	0	0	0	4	2	k__Bacteria	p__Hydrogenedentes	c__Hydrogenedentia	o__Hydrogenedentiales	f__Hydrogenedensaceae
ASV1313	11	6	26	0	0	0	0	0	0	0	2	0	0	0	0	0	0	0	0	0	0	0	0	0	0	0	0	0	0	0	0	0	0	k__Bacteria	p__Spirochaetes	c__Spirochaetia	o__Spirochaetales	f__Spirochaetaceae
ASV1314	0	0	0	0	0	1	0	0	0	1	6	0	1	3	0	0	0	1	0	4	0	0	1	5	0	0	1	0	0	0	0	1	10	k__Bacteria	p__Firmicutes	c__Clostridia	o__Clostridiales	f__Christensenellaceae	g__Christensenellaceae_R-7_group	s__midas_s_5338
ASV1315	3	0	4	0	0	0	0	2	0	5	0	0	0	0	0	0	0	6	8	3	2	0	2	3	0	0	1	0	0	0	0	0	2	k__Bacteria	p__Chloroflexi	c__Anaerolineae	o__Anaerolineales	f__Anaerolineaceae	g__midas_g_2702
ASV1316	0	0	0	9	1	3	1	11	1	0	3	0	0	0	0	0	0	0	0	1	6	0	0	0	0	0	2	0	0	0	13	0	0	k__Bacteria	p__Proteobacteria	c__Alphaproteobacteria	o__Rhizobiales	f__Rhizobiaceae
ASV1317	0	0	3	0	0	0	0	2	0	0	1	0	0	1	0	0	0	0	0	1	5	0	0	1	0	0	10	0	0	0	2	0	12	k__Bacteria	p__Proteobacteria	c__Gammaproteobacteria	o__Betaproteobacteriales	f__Burkholderiaceae	g__AAP99	s__midas_s_564
ASV1318	0	0	0	22	0	0	0	2	0	0	13	0	0	0	1	0	0	8	0	0	0	0	0	0	0	0	0	0	0	0	0	0	0	k__Bacteria	p__Proteobacteria	c__Gammaproteobacteria	o__Xanthomonadales	f__Xanthomonadaceae	g__Arenimonas	s__midas_s_6491
ASV1319	0	0	1	1	0	9	0	4	0	4	3	0	4	0	0	0	0	2	0	1	0	0	0	3	0	0	1	0	0	0	0	0	4	k__Bacteria	p__Bacteroidetes	c__Bacteroidia	o__Chitinophagales	f__Chitinophagaceae	g__Terrimonas	s__midas_s_90
ASV1320	0	0	0	0	0	0	0	0	0	0	0	2	4	0	0	0	0	0	1	0	1	0	0	0	0	0	0	0	0	0	49	1	0	k__Bacteria	p__Proteobacteria	c__Gammaproteobacteria	o__Pseudomonadales	f__Pseudomonadaceae	g__Pseudomonas
ASV1321	0	0	7	1	0	2	0	4	0	1	0	0	3	1	1	1	0	4	0	1	1	0	1	0	0	0	8	1	0	0	0	0	1	k__Bacteria	p__Actinobacteria	c__Acidimicrobiia	o__Microtrichales	f__Microtrichaceae	g__midas_g_120	s__midas_s_584
ASV1322	1	16	1	0	0	1	0	1	0	0	0	3	1	2	0	1	0	0	3	0	3	0	2	0	0	0	4	1	0	0	0	2	0	k__Bacteria	p__Chloroflexi	c__Anaerolineae	o__Caldilineales	f__Amarolineaceae	g__Ca_Sarcinithrix	s__midas_s_2699
ASV1323	4	0	1	1	4	2	0	2	1	5	1	0	0	0	0	2	0	2	0	1	0	1	0	1	3	0	0	0	4	0	5	0	0	k__Bacteria	p__Spirochaetes	c__Spirochaetia	o__Spirochaetales	f__Spirochaetaceae
ASV1324	4	0	0	0	0	0	7	0	3	0	0	4	0	0	0	3	0	0	9	0	0	0	0	3	1	0	0	0	1	0	2	0	0	k__Bacteria
ASV1325	3	1	5	16	0	0	1	0	0	1	2	0	2	3	0	1	0	0	0	0	2	0	0	0	0	1	0	0	0	0	10	0	0	k__Bacteria	p__Bacteroidetes	c__Bacteroidia	o__Bacteroidales
ASV1326	0	0	0	18	0	0	0	1	0	0	1	0	0	0	5	0	0	8	0	0	1	0	0	2	0	0	0	6	0	0	0	0	0	k__Bacteria	p__Bacteroidetes	c__Bacteroidia	o__Chitinophagales	f__Chitinophagaceae
ASV1327	1	2	8	0	0	0	0	2	0	0	1	0	0	4	0	0	0	4	0	4	3	0	0	2	0	0	4	0	0	0	0	0	4	k__Bacteria	p__Firmicutes	c__Clostridia	o__Clostridiales	f__Christensenellaceae	g__midas_g_2424
ASV1328	1	1	0	0	0	0	2	0	0	0	1	0	0	0	0	3	0	0	1	0	0	0	0	0	0	0	0	0	0	0	52	1	0	k__Bacteria	p__Proteobacteria	c__Gammaproteobacteria
ASV1329	0	0	1	0	0	0	0	4	0	2	0	0	0	1	0	0	0	4	0	6	7	0	1	4	0	0	4	0	0	0	0	2	3	k__Bacteria	p__Chloroflexi	c__Anaerolineae	o__Anaerolineales	f__Anaerolineaceae	g__Ca_Brevefilum	s__Ca_Brevefilum_fermentans
ASV1330	0	0	1	0	0	0	0	5	0	0	4	0	0	4	0	0	0	6	0	0	3	0	1	3	0	0	5	0	0	0	0	2	2	k__Bacteria	p__Bacteroidetes	c__Bacteroidia	o__Bacteroidales	f__SB-5	g__midas_g_5735	s__midas_s_5735
ASV1331	0	0	0	4	0	0	0	1	0	0	0	0	0	0	4	0	0	0	0	0	0	0	0	0	0	0	1	0	7	0	36	1	0	k__Bacteria	p__Proteobacteria	c__Gammaproteobacteria	o__Cellvibrionales	f__Porticoccaceae	g__C1-B045	s__midas_s_3241
ASV1332	1	0	1	7	1	5	5	0	0	0	1	0	0	4	0	0	0	0	0	0	0	0	0	0	0	1	1	3	0	0	12	0	2	k__Bacteria	p__Proteobacteria	c__Gammaproteobacteria	o__Betaproteobacteriales
ASV1333	3	0	0	0	0	0	3	1	2	2	0	0	0	0	0	2	0	5	5	0	3	1	1	4	1	0	1	0	2	0	0	0	0	k__Bacteria	p__Firmicutes	c__Clostridia	o__Clostridiales	f__Ruminococcaceae
ASV1334	58	0	5	6	0	0	0	1	0	0	3	0	0	0	0	0	0	0	0	2	1	0	0	2	0	0	1	0	0	0	1	0	1	k__Bacteria	p__Bacteroidetes	c__Bacteroidia	o__Flavobacteriales	f__Weeksellaceae	g__Cloacibacterium	s__Cloacibacterium_normanense
ASV1335	0	1	0	0	0	3	3	6	0	1	1	0	0	1	0	5	0	9	0	0	0	0	1	4	1	0	2	0	0	0	0	0	0	k__Bacteria	p__Firmicutes	c__Clostridia	o__Clostridiales	f__Christensenellaceae	g__Christensenellaceae_R-7_group
ASV1336	0	0	1	0	0	1	0	3	0	0	2	0	0	3	0	0	0	1	0	0	4	0	0	4	0	0	7	0	1	0	0	4	3	k__Bacteria	p__Verrucomicrobia	c__Verrucomicrobiae	o__Verrucomicrobiales	f__Verrucomicrobiaceae	g__midas_g_3108	s__midas_s_3108
ASV1337	76	0	0	0	1	0	1	0	2	0	0	0	0	0	0	1	0	0	2	0	0	0	0	0	1	0	0	0	3	0	1	0	0	k__Bacteria	p__Proteobacteria	c__Gammaproteobacteria
ASV1338	0	0	1	0	0	0	0	0	0	0	2	0	0	0	0	0	0	0	0	0	0	0	0	1	0	0	3	0	0	0	0	1	21	k__Bacteria	p__Firmicutes	c__Clostridia	o__Clostridiales	f__Ruminococcaceae	g__Ruminiclostridium	s__midas_s_4753
ASV1339	1	0	5	0	0	0	0	3	0	0	0	0	0	3	0	0	0	1	0	1	7	0	1	3	0	1	8	0	0	0	0	2	1	k__Bacteria	p__Actinobacteria	c__Thermoleophilia	o__Gaiellales	f__midas_f_2573	g__midas_g_3338	s__midas_s_3338
ASV1340	0	1	5	0	0	1	0	2	0	0	0	0	0	1	0	0	0	4	0	2	1	0	0	2	0	0	4	0	0	0	0	3	7	k__Bacteria	p__Actinobacteria	c__Actinobacteria	o__Propionibacteriales	f__Propionibacteriaceae	g__Propioniciclava	s__midas_s_5037
ASV1341	1	0	0	0	0	0	0	0	0	0	0	0	0	0	0	0	0	0	0	0	0	0	0	0	0	0	0	0	0	0	0	0	27	k__Bacteria	p__Proteobacteria	c__Gammaproteobacteria	o__Competibacterales	f__Competibacteraceae	g__Ca_Competibacter
ASV1342	1	0	8	0	0	2	6	3	0	0	0	0	0	3	0	1	0	0	0	0	3	0	0	2	0	0	1	0	0	0	7	2	0
ASV1343	0	0	0	0	0	0	0	10	0	0	28	0	0	0	0	0	0	2	0	0	0	0	0	0	0	0	1	0	0	0	0	0	0	k__Bacteria	p__Bacteroidetes	c__Bacteroidia	o__Cytophagales	f__Microscillaceae	g__OLB12	s__midas_s_9212
ASV1344	0	0	0	0	8	0	0	0	0	0	0	2	0	0	0	4	0	0	1	0	0	6	0	0	3	0	0	0	0	0	8	0	0	k__Bacteria	p__Proteobacteria	c__Deltaproteobacteria
ASV1345	0	0	0	23	0	0	0	0	0	0	4	0	0	0	4	0	0	2	0	0	0	0	0	0	0	0	0	10	0	0	0	0	0	k__Bacteria	p__Bacteroidetes	c__Bacteroidia	o__Flavobacteriales	f__NS9_marine_group	g__midas_g_225
ASV1346	0	0	14	0	0	0	0	1	0	1	0	0	0	0	0	0	0	2	0	1	2	0	1	4	0	0	6	0	0	0	0	2	0	k__Bacteria	p__Atribacteria	c__JS1	o__midas_o_230	f__midas_f_230	g__midas_g_230	s__midas_s_230
ASV1347	2	1	14	0	0	0	0	1	0	2	0	0	0	3	0	0	0	0	1	1	12	0	0	0	0	0	1	1	0	0	0	0	0	k__Archaea	p__Euryarchaeota	c__Methanomicrobia	o__Methanomicrobiales	f__Methanospirillaceae	g__Methanospirillum
ASV1348	0	0	2	0	2	0	4	1	0	1	16	1	0	1	0	0	0	0	0	1	2	0	0	1	0	0	0	0	1	0	0	2	0	k__Bacteria	p__Proteobacteria	c__Gammaproteobacteria	o__Betaproteobacteriales	f__Rhodocyclaceae	g__Denitratisoma	s__midas_s_2206
ASV1349	0	0	1	0	0	2	0	1	0	0	0	0	1	4	0	0	0	1	0	1	4	0	0	9	0	0	2	0	0	0	0	1	6	k__Bacteria	p__Proteobacteria	c__Gammaproteobacteria	o__Betaproteobacteriales	f__Methylophilaceae	g__Methylotenera	s__midas_s_9288
ASV1350	0	0	0	0	3	0	0	0	6	0	0	0	0	0	0	10	0	0	0	0	0	4	0	0	1	0	0	0	0	0	1	0	0	k__Bacteria	p__Proteobacteria	c__Deltaproteobacteria
ASV1351	0	0	1	0	0	0	0	1	0	0	3	0	1	2	0	0	0	2	0	2	1	0	2	2	0	0	12	0	0	0	0	0	7	k__Bacteria	p__Actinobacteria	c__Actinobacteria	o__Micrococcales	f__Dermatophilaceae	g__midas_g_739	s__midas_s_8771
ASV1352	0	0	0	0	0	0	0	0	0	0	0	0	0	0	17	0	0	0	0	0	0	0	0	0	0	0	0	16	0	0	0	0	0
ASV1353	0	1	1	0	0	0	0	4	0	0	3	0	0	2	0	0	0	3	0	3	4	0	0	3	0	0	6	0	0	0	0	1	6	k__Bacteria	p__Proteobacteria	c__Gammaproteobacteria	o__Betaproteobacteriales	f__Burkholderiaceae	g__Lautropia
ASV1354	0	1	2	0	0	2	0	3	0	0	1	0	0	2	0	0	0	5	0	3	7	0	1	3	0	0	5	0	0	0	0	1	2	k__Bacteria	p__Proteobacteria	c__Gammaproteobacteria	o__Cellvibrionales	f__Spongiibacteraceae	g__BD1-7_clade	s__midas_s_263
ASV1355	0	0	0	0	1	0	0	0	1	0	0	3	0	0	0	5	0	0	0	0	0	5	0	0	9	0	0	0	4	0	4	0	0	k__Bacteria	p__Proteobacteria	c__Deltaproteobacteria
ASV1356	0	2	2	0	0	1	0	7	0	0	0	0	1	3	0	0	0	4	0	6	2	0	0	2	0	0	5	0	0	0	0	1	3	k__Bacteria	p__Actinobacteria	c__Actinobacteria	o__PeM15	f__midas_f_5	g__midas_g_957	s__midas_s_957
ASV1357	0	1	0	0	1	0	0	0	0	1	0	0	0	0	0	7	0	0	4	2	3	1	0	0	7	2	1	0	0	5	5	0	0	k__Bacteria	p__Firmicutes	c__Negativicutes	o__Acidaminococcales	f__Veillonellaceae	g__midas_g_3252	s__midas_s_8366
ASV1358	2	2	1	1	0	9	8	1	0	1	0	0	0	1	0	0	0	2	1	1	1	1	0	2	0	0	0	0	2	0	5	0	0	k__Bacteria
ASV1359	2	0	4	2	0	0	0	1	0	0	0	0	0	1	2	3	0	0	1	1	2	0	1	1	1	0	1	14	0	0	0	0	0	k__Bacteria	p__Proteobacteria	c__Alphaproteobacteria	o__Sphingomonadales	f__Sphingomonadaceae	g__Novosphingobium	s__midas_s_3188
ASV1360	0	0	5	0	0	0	0	3	0	0	0	0	1	1	0	0	0	2	0	7	5	0	2	1	0	0	5	0	0	0	0	2	3	k__Bacteria	p__Firmicutes	c__Clostridia	o__Clostridiales	f__Clostridiaceae_1	g__Clostridium_sensu_stricto_1	s__midas_s_3972
ASV1361	3	0	0	0	0	0	0	0	6	0	4	0	0	1	0	2	0	1	0	0	0	1	0	8	1	0	0	0	0	0	3	0	0	k__Bacteria	p__Firmicutes	c__Negativicutes	o__Acidaminococcales	f__Acidaminococcaceae
ASV1362	0	0	0	0	0	4	2	0	0	0	0	0	0	0	0	0	0	0	0	2	0	0	1	0	1	2	0	0	0	0	14	0	12	k__Bacteria	p__Proteobacteria	c__Gammaproteobacteria
ASV1363	0	1	1	0	0	0	0	3	0	0	7	0	0	1	0	0	0	0	0	0	2	0	0	3	0	0	4	0	0	0	0	1	10	k__Bacteria	p__Bacteroidetes	c__Bacteroidia	o__Chitinophagales	f__Saprospiraceae	g__midas_g_788	s__midas_s_788
ASV1364	20	0	22	0	0	0	0	0	0	0	0	0	0	1	0	0	0	1	0	0	0	0	0	0	0	0	1	0	0	0	3	0	0	k__Bacteria	p__Firmicutes	c__Clostridia	o__Clostridiales	f__Syntrophomonadaceae	g__Syntrophomonas	s__midas_s_3034
ASV1365	0	1	0	0	0	2	0	7	0	0	9	0	0	0	0	0	0	1	0	0	0	0	1	0	0	0	2	0	0	0	0	1	10	k__Bacteria	p__Bacteroidetes	c__Bacteroidia	o__Bacteroidales	f__Prolixibacteraceae	g__midas_g_2470	s__midas_s_2470
ASV1366	0	2	1	0	0	0	0	4	0	0	8	0	1	0	0	0	0	1	0	0	3	0	2	1	0	0	2	0	0	0	0	5	2	k__Bacteria	p__Firmicutes	c__Clostridia	o__Clostridiales	f__Christensenellaceae	g__Christensenellaceae_R-7_group	s__midas_s_5723
ASV1367	0	0	0	0	1	4	0	6	0	0	0	1	0	7	0	0	0	1	0	0	7	0	0	1	0	0	0	0	0	0	2	4	0	k__Archaea	p__Euryarchaeota	c__Methanomicrobia	o__Methanomicrobiales	f__Methanospirillaceae	g__Methanospirillum	s__Methanospirillum_hungatei
ASV1368	0	1	7	0	0	0	0	4	0	0	0	0	0	2	0	0	0	3	0	3	1	0	0	2	0	0	2	0	0	1	0	1	7	k__Bacteria	p__Chloroflexi	c__Anaerolineae	o__Anaerolineales	f__Anaerolineaceae	g__Flexilinea	s__midas_s_7001
ASV1369	1	17	2	2	0	0	0	1	0	4	1	0	0	0	1	0	0	0	0	20	4	0	0	0	0	0	0	0	0	0	0	0	0	k__Bacteria	p__Proteobacteria	c__Alphaproteobacteria	o__Rhizobiales	f__Rhizobiaceae
ASV1370	0	0	5	0	0	0	0	4	0	0	2	0	0	7	0	0	0	2	0	0	5	0	0	0	0	0	2	0	0	0	0	4	1	k__Bacteria
ASV1371	0	0	0	0	0	0	0	0	0	0	0	0	0	0	0	0	0	0	0	0	0	0	0	0	0	0	0	0	0	0	0	0	26	k__Bacteria
ASV1372	0	0	0	0	0	0	0	1	0	0	0	0	0	0	0	0	0	0	0	7	1	0	1	2	0	0	3	0	0	0	0	2	15	k__Bacteria	p__Firmicutes	c__Clostridia	o__Clostridiales	f__Christensenellaceae	g__midas_g_6427	s__midas_s_8463
ASV1373	0	0	4	0	0	0	0	3	0	0	2	0	0	2	0	0	0	6	0	0	5	0	1	3	0	0	6	0	0	0	0	0	3	k__Bacteria	p__Acidobacteria	c__Subgroup_21	o__midas_o_3847	f__midas_f_5529	g__midas_g_5529
ASV1374	8	1	4	0	0	0	2	3	0	0	0	0	0	0	0	0	0	0	1	0	3	1	3	1	0	2	8	0	1	0	5	0	0	k__Bacteria	p__Spirochaetes	c__Spirochaetia	o__Spirochaetales	f__Spirochaetaceae	g__Treponema_2	s__midas_s_6261
ASV1375	0	0	0	1	0	1	0	1	0	2	7	0	0	0	0	1	0	4	0	8	5	0	0	3	0	0	1	6	0	0	0	0	0	k__Bacteria	p__Planctomycetes	c__Planctomycetacia	o__Planctomycetales
ASV1376	0	0	0	0	2	6	17	0	0	0	0	0	0	0	0	0	0	0	0	0	0	0	0	0	0	0	0	0	0	0	15	1	0	k__Bacteria
ASV1377	4	4	5	0	0	0	0	1	0	0	0	0	0	0	3	1	0	3	0	0	1	0	0	1	0	0	14	2	0	0	0	0	1	k__Bacteria	p__Proteobacteria	c__Gammaproteobacteria	o__Betaproteobacteriales	f__Burkholderiaceae	g__Lautropia	s__midas_s_1428
ASV1378	0	0	6	0	0	0	0	5	0	1	1	0	0	2	0	0	0	1	0	0	4	0	2	2	0	0	4	0	0	0	0	2	3	k__Bacteria	p__Proteobacteria	c__Alphaproteobacteria	o__Sphingomonadales	f__Sphingomonadaceae	g__midas_g_59	s__midas_s_6009
ASV1379	0	1	1	0	0	2	0	1	0	0	0	1	1	3	0	0	0	2	0	5	3	0	4	2	0	1	5	0	0	0	0	1	2	k__Bacteria	p__Firmicutes	c__Clostridia	o__Clostridiales	f__Clostridiales_vadinBB60_group	g__midas_g_4325	s__midas_s_4325
ASV1380	0	0	0	1	0	14	0	2	0	2	0	0	12	0	0	0	0	0	0	0	0	0	0	0	0	0	0	0	0	0	0	0	0	k__Bacteria	p__Actinobacteria	c__Acidimicrobiia	o__Microtrichales	f__Microtrichaceae	g__Ca_Microthrix	s__Ca_Microthrix_parvicella
ASV1381	0	1	0	0	0	1	0	3	0	0	0	0	1	6	0	0	0	2	0	0	7	0	0	4	0	0	1	0	0	0	2	3	2
ASV1382	8	0	0	0	0	1	0	1	0	0	2	0	0	1	0	1	0	0	12	0	1	1	0	0	1	0	1	0	0	0	21	0	0	k__Bacteria	p__Synergistetes	c__Synergistia	o__Synergistales	f__Synergistaceae	g__midas_g_249
ASV1383	0	0	0	1	0	0	0	1	0	0	0	0	0	0	25	0	0	4	0	0	1	0	0	0	0	0	0	0	0	0	0	0	0	k__Bacteria	p__Chloroflexi	c__Anaerolineae	o__Caldilineales	f__Caldilineaceae	g__midas_g_2138
ASV1384	0	0	3	0	0	1	0	8	1	0	0	0	0	3	0	0	0	3	1	1	3	0	1	1	0	0	1	0	0	0	0	3	2	k__Bacteria	p__Chloroflexi	c__Anaerolineae	o__Anaerolineales	f__Anaerolineaceae	g__midas_g_156
ASV1385	0	0	0	0	0	21	0	2	0	4	0	0	6	0	0	0	0	0	0	0	1	0	0	0	0	0	0	0	0	0	0	0	0	k__Bacteria	p__Bacteroidetes	c__Bacteroidia	o__Cytophagales	f__Spirosomaceae	g__Runella	s__midas_s_994
ASV1386	0	0	0	0	0	0	1	0	2	0	0	0	1	1	0	3	0	16	2	1	0	0	1	0	1	0	0	0	0	0	0	0	1
ASV1387	5	0	0	0	0	0	2	0	4	1	6	0	0	0	0	0	0	0	14	1	2	0	0	0	0	0	0	0	0	0	0	0	0	k__Bacteria	p__Bacteroidetes	c__Bacteroidia	o__Sphingobacteriales
ASV1388	0	1	2	0	1	1	2	9	0	0	1	0	0	0	0	0	0	6	3	0	6	0	0	0	0	0	4	0	0	0	0	1	0	k__Bacteria	p__Firmicutes	c__Clostridia	o__Clostridiales	f__Ruminococcaceae	g__Ruminococcaceae_UCG-010
ASV1389	0	0	0	0	2	0	0	0	0	0	0	7	0	0	0	6	0	0	1	0	0	4	0	0	7	0	0	0	0	0	4	0	0	k__Bacteria	p__Proteobacteria	c__Deltaproteobacteria
ASV1390	0	0	1	0	0	0	16	5	0	0	0	0	1	2	4	0	0	0	0	2	2	0	0	0	0	0	3	0	0	0	1	0	0	k__Bacteria	p__Proteobacteria	c__Alphaproteobacteria	o__Reyranellales	f__Reyranellaceae
ASV1391	0	0	0	0	0	0	0	0	0	0	0	0	0	0	0	0	0	0	0	0	0	0	0	17	0	0	0	14	0	0	0	0	0	k__Bacteria	p__Bacteroidetes	c__Bacteroidia	o__Chitinophagales	f__midas_f_2092	g__midas_g_2092	s__midas_s_2092
ASV1392	1	0	0	0	0	0	1	3	0	0	1	0	0	4	0	0	0	3	1	0	0	0	1	0	1	0	0	0	0	0	3	2	10	k__Bacteria	p__Proteobacteria	c__Deltaproteobacteria	o__Syntrophobacterales	f__Syntrophaceae	g__Smithella	s__midas_s_7353
ASV1393	0	0	0	0	0	0	4	0	0	1	0	0	0	0	0	0	0	0	0	0	0	0	0	0	0	0	0	0	0	0	55	0	0	k__Bacteria	p__Proteobacteria	c__Gammaproteobacteria	o__Pseudomonadales	f__Pseudomonadaceae	g__Pseudomonas	s__Pseudomonas_aeruginosa
ASV1394	0	0	0	0	0	2	0	5	0	0	0	0	1	5	0	0	0	9	0	2	3	0	0	0	0	0	10	0	0	0	0	0	0	k__Bacteria
ASV1395	0	0	14	0	0	0	0	1	0	0	0	0	0	2	0	0	0	3	0	0	2	0	2	3	0	0	5	0	0	0	0	0	0	k__Bacteria	p__Armatimonadetes	c__midas_c_216	o__midas_o_216	f__midas_f_216	g__midas_g_1029	s__midas_s_1029
ASV1396	1	0	2	0	0	0	0	3	0	0	1	0	1	6	0	0	0	3	0	0	3	0	0	5	0	0	2	0	0	0	0	2	2	k__Bacteria	p__Firmicutes	c__Clostridia	o__Clostridiales	f__Clostridiaceae_1	g__Proteiniclasticum	s__midas_s_140
ASV1397	0	0	0	0	0	0	0	0	0	0	0	1	0	0	3	0	0	20	0	0	0	0	0	0	1	0	6	0	0	0	2	0	0	k__Bacteria	p__Proteobacteria	c__Alphaproteobacteria
ASV1398	4	0	0	0	0	4	3	14	3	3	1	0	0	1	0	0	0	0	0	0	0	0	0	1	0	0	1	0	0	0	0	0	1	k__Bacteria	p__Firmicutes	c__Clostridia	o__Clostridiales	f__Christensenellaceae	g__Christensenellaceae_R-7_group
ASV1399	0	0	4	0	0	0	0	5	0	1	1	0	0	1	0	0	0	2	0	1	1	0	0	1	0	0	4	0	0	0	0	1	9	k__Bacteria	p__Bacteroidetes	c__Bacteroidia	o__Bacteroidales	f__Dysgonomonadaceae	g__midas_g_3300
ASV1400	0	0	4	0	0	3	0	2	0	0	0	0	0	2	0	0	0	3	0	0	4	0	0	2	0	0	6	0	0	0	0	3	2	k__Bacteria	p__Proteobacteria	c__Alphaproteobacteria	o__Rhizobiales	f__Hyphomicrobiaceae	g__Hyphomicrobium	s__midas_s_1607
ASV1401	4	0	0	0	3	0	0	1	7	0	0	1	0	0	0	5	0	0	5	0	0	0	0	0	0	0	0	0	0	0	0	0	0	k__Bacteria	p__Acidobacteria	c__Holophagae	o__Subgroup_7	f__midas_f_973
ASV1402	1	1	2	0	0	0	0	1	0	0	0	0	0	1	0	0	0	3	0	2	4	0	0	0	0	0	5	0	0	0	0	5	5	k__Bacteria	p__Proteobacteria	c__Alphaproteobacteria	o__Rhodobacterales	f__Rhodobacteraceae	g__Phreatobacter	s__midas_s_608
ASV1403	0	5	0	0	0	1	0	0	0	1	0	0	2	0	0	0	0	0	0	14	0	0	5	2	0	3	3	0	0	4	0	0	0	k__Archaea	p__Euryarchaeota	c__Methanobacteria	o__Methanobacteriales	f__Methanobacteriaceae
ASV1404	1	1	0	0	0	0	0	3	0	0	15	0	1	1	0	0	0	1	0	1	1	0	0	0	0	0	6	0	0	0	0	1	3	k__Bacteria	p__Bacteroidetes	c__Bacteroidia	o__Bacteroidales	f__Bacteroidetes_vadinHA17	g__midas_g_3337	s__midas_s_3736
ASV1405	0	0	0	0	0	0	0	0	0	0	32	1	0	1	0	0	0	0	0	0	1	0	0	0	0	0	0	0	0	0	0	0	0	k__Bacteria	p__Bacteroidetes	c__Bacteroidia	o__Bacteroidales	f__Bacteroidetes_vadinHA17	g__midas_g_3337	s__midas_s_7221
ASV1406	0	0	5	0	0	2	0	2	0	0	0	0	1	2	0	0	0	2	0	2	4	0	0	2	0	0	1	0	0	0	0	0	8	k__Bacteria	p__Proteobacteria	c__Alphaproteobacteria	o__Rhodobacterales	f__Rhodobacteraceae	g__Cereibacter	s__midas_s_783
ASV1407	0	0	3	0	0	0	0	2	0	0	0	1	0	1	0	0	0	3	0	7	1	0	2	1	0	0	1	0	0	0	0	3	6	k__Bacteria	p__Spirochaetes	c__Spirochaetia	o__Spirochaetales	f__Spirochaetaceae	g__midas_g_5246	s__midas_s_5246
ASV1408	0	0	0	0	0	0	0	0	0	0	0	0	0	0	19	0	0	0	0	0	1	0	0	0	0	0	4	7	0	0	0	0	0	k__Bacteria	p__Proteobacteria	c__Alphaproteobacteria
ASV1409	0	0	0	0	0	0	0	3	1	1	0	2	1	5	0	1	0	0	1	0	3	0	0	0	10	0	2	0	2	0	0	0	0	k__Bacteria	p__Bacteroidetes	c__Ignavibacteria	o__OPB56
ASV1410	0	1	2	0	0	2	0	0	0	0	0	0	0	3	0	0	0	1	0	0	3	0	0	4	0	0	8	0	0	0	0	1	6	k__Bacteria	p__Firmicutes	c__Clostridia	o__Clostridiales	f__Family_XI	g__W5053	s__midas_s_2966
ASV1411	0	0	3	0	0	0	0	2	0	0	0	0	0	4	11	0	0	1	0	0	1	0	0	4	0	0	2	1	0	0	0	1	0	k__Bacteria	p__Proteobacteria	c__Alphaproteobacteria	o__Rhodobacterales	f__Rhodobacteraceae
ASV1412	0	0	0	0	0	0	0	1	0	0	0	0	0	1	3	1	0	17	0	0	0	0	0	3	0	0	1	1	0	0	0	0	2	k__Bacteria	p__Proteobacteria	c__Alphaproteobacteria	o__Rhodobacterales	f__Rhodobacteraceae	g__Rhodobacter	s__midas_s_430
ASV1413	0	0	0	0	0	4	0	0	0	0	0	0	0	0	4	0	0	1	0	0	0	0	0	3	0	0	1	18	0	0	0	0	0	k__Bacteria	p__Planctomycetes	c__Planctomycetacia	o__Gemmatales	f__Gemmataceae	g__midas_g_3353	s__midas_s_3353
ASV1414	0	0	0	0	0	0	0	0	0	0	0	0	0	0	0	0	0	0	0	1	38	0	0	0	0	0	0	1	0	0	0	0	0	k__Bacteria	p__Proteobacteria	c__Alphaproteobacteria	o__Rhodobacterales	f__Rhodobacteraceae
ASV1415	0	0	1	0	0	0	2	0	1	2	0	0	0	0	0	2	0	0	5	0	0	0	0	3	3	0	0	0	0	0	23	0	0	k__Bacteria	p__Spirochaetes	c__Spirochaetia	o__Spirochaetales	f__Spirochaetaceae	g__midas_g_4579	s__midas_s_4579
ASV1416	0	0	1	0	0	0	0	0	0	0	0	0	0	0	14	0	0	0	2	0	3	0	0	0	1	0	1	9	0	0	0	0	0	k__Bacteria	p__Chloroflexi	c__Anaerolineae	o__SBR1031	f__A4b
ASV1417	1	0	0	0	1	6	3	7	0	0	0	1	0	0	0	2	0	1	10	0	2	0	0	1	0	0	0	0	0	0	1	0	0	k__Bacteria	p__Synergistetes	c__Synergistia	o__Synergistales	f__Synergistaceae	g__Aminiphilus	s__midas_s_8148
ASV1418	0	0	0	13	1	0	0	0	0	0	0	0	0	0	14	0	0	0	0	0	1	0	0	0	0	0	1	3	0	0	3	0	0	k__Bacteria	p__Bacteroidetes	c__Bacteroidia	o__Sphingobacteriales	f__Sphingobacteriaceae	g__Pedobacter	s__midas_s_3223
ASV1419	0	1	0	0	0	4	13	17	0	0	0	0	0	0	0	0	0	0	0	3	0	0	0	0	0	0	0	0	1	0	0	0	0	k__Bacteria	p__Proteobacteria	c__Alphaproteobacteria	o__Rickettsiales	f__AB1	g__midas_g_6023	s__midas_s_6023
ASV1420	0	0	0	0	0	0	0	4	0	0	1	0	0	4	0	0	0	7	0	0	3	0	0	3	0	0	7	0	0	0	1	0	3	k__Bacteria	p__Actinobacteria	c__WCHB1-81	o__midas_o_765	f__midas_f_765	g__midas_g_765	s__midas_s_5590
ASV1421	3	19	15	0	0	0	0	1	0	0	1	0	0	0	0	0	0	0	0	0	0	0	0	0	0	0	0	0	0	0	0	0	0	k__Bacteria	p__Hydrogenedentes	c__Hydrogenedentia	o__Hydrogenedentiales	f__Hydrogenedensaceae	g__midas_g_2361	s__midas_s_2361
ASV1422	1	0	0	0	0	0	1	0	0	0	0	3	0	0	0	16	0	3	0	1	1	0	0	1	1	0	3	0	0	0	3	0	0	k__Bacteria	p__Proteobacteria	c__Gammaproteobacteria	o__Betaproteobacteriales	f__Rhodocyclaceae
ASV1423	0	1	5	0	0	0	0	2	0	0	0	0	1	3	0	0	0	5	0	0	4	0	0	1	0	0	10	0	0	0	0	0	1	k__Bacteria	p__Elusimicrobia	c__Elusimicrobia	o__MVP-88	f__midas_f_595	g__midas_g_945	s__midas_s_1784
ASV1424	0	1	3	0	0	0	0	5	0	0	0	0	0	3	0	0	0	1	0	0	0	0	0	2	0	0	1	0	0	0	0	1	11	k__Bacteria	p__Firmicutes	c__Clostridia	o__Clostridiales	f__Christensenellaceae	g__Christensenellaceae_R-7_group	s__midas_s_4976
ASV1425	0	0	2	0	0	1	1	10	0	2	0	1	2	2	1	2	0	3	0	0	2	0	0	2	0	0	2	0	0	0	0	0	0	k__Bacteria	p__Proteobacteria	c__Alphaproteobacteria
ASV1426	0	0	0	0	0	0	0	0	0	0	0	0	0	0	0	30	0	0	0	0	0	0	0	0	0	0	0	0	0	0	0	0	1	k__Bacteria	p__Proteobacteria	c__Gammaproteobacteria	o__Pseudomonadales	f__Pseudomonadaceae	g__Pseudomonas	s__Pseudomonas_caeni
ASV1427	0	1	0	0	0	3	2	0	0	19	0	0	0	0	0	0	0	2	0	3	1	0	1	0	0	0	1	0	0	0	1	0	0	k__Bacteria
ASV1428	0	7	2	0	1	0	0	2	0	0	0	1	0	0	0	0	0	0	1	0	0	0	0	0	0	3	0	0	7	12	0	0	0	k__Bacteria	p__Firmicutes	c__Erysipelotrichia	o__Erysipelotrichales	f__Erysipelotrichaceae	g__Erysipelothrix	s__midas_s_8620
ASV1429	8	0	1	0	1	0	2	3	0	0	0	1	0	1	0	5	0	1	0	0	2	0	0	2	4	0	0	0	0	0	12	0	0	k__Bacteria	p__Bacteroidetes	c__Ignavibacteria	o__Ignavibacteriales	f__PHOS-HE36	g__midas_g_179	s__midas_s_1255
ASV1430	0	0	1	0	0	2	0	1	0	0	0	0	1	2	0	0	0	3	0	2	3	0	2	5	0	0	10	0	0	0	0	0	1	k__Bacteria	p__Actinobacteria	c__Actinobacteria	o__Frankiales	f__Nakamurellaceae	g__Nakamurella	s__Nakamurella_multipartita
ASV1431	0	0	2	0	0	2	7	3	0	0	1	0	0	0	0	0	0	1	0	1	2	0	0	3	0	0	7	0	0	0	0	2	1	k__Bacteria	p__Proteobacteria	c__Gammaproteobacteria	o__Betaproteobacteriales	f__Burkholderiaceae
ASV1432	0	0	4	0	0	0	0	2	0	0	1	0	0	0	0	0	0	2	0	2	3	0	1	3	0	0	15	0	0	0	4	0	0	k__Bacteria	p__Spirochaetes	c__Spirochaetia	o__Spirochaetales	f__Spirochaetaceae	g__Treponema_2	s__midas_s_6751
ASV1433	0	3	0	0	0	0	0	0	0	0	0	0	0	0	0	0	0	3	0	9	1	0	1	9	0	0	8	0	0	0	2	1	0	k__Archaea	p__Euryarchaeota	c__Methanobacteria	o__Methanobacteriales	f__Methanobacteriaceae
ASV1434	0	1	1	1	0	1	0	1	0	0	0	0	3	1	9	0	0	0	0	0	2	0	0	1	0	0	3	3	0	0	1	0	2	k__Bacteria	p__Proteobacteria	c__Alphaproteobacteria	o__Rhodobacterales	f__Rhodobacteraceae
ASV1435	1	7	4	0	0	1	0	2	0	1	0	0	0	2	0	0	0	1	0	1	8	0	0	4	0	0	3	0	1	0	0	0	0	k__Bacteria	p__Chloroflexi	c__Anaerolineae	o__Caldilineales	f__Caldilineaceae	g__midas_g_3064	s__midas_s_4636
ASV1436	0	0	5	0	0	0	0	1	0	0	0	0	1	2	0	0	0	1	0	2	1	0	0	1	0	0	3	0	0	0	0	2	8	k__Bacteria	p__Proteobacteria	c__Alphaproteobacteria	o__Rhizobiales	f__Rhizobiaceae	g__midas_g_153	s__midas_s_153
ASV1437	0	0	5	0	0	0	0	1	0	0	0	0	0	2	0	0	0	5	0	0	9	0	0	5	0	0	5	0	0	0	0	0	0	k__Bacteria	p__Proteobacteria	c__Deltaproteobacteria	o__Syntrophobacterales	f__Syntrophaceae	g__midas_g_134	s__midas_s_1266
ASV1438	1	0	2	0	3	11	0	14	0	0	0	0	0	1	0	0	0	1	0	1	0	0	0	0	0	0	0	0	1	0	0	0	0	k__Bacteria	p__Firmicutes	c__Clostridia	o__Clostridiales	f__Christensenellaceae	g__Christensenellaceae_R-7_group	s__midas_s_3317
ASV1439	0	0	0	0	5	2	3	0	1	0	0	0	0	0	0	3	0	0	0	0	0	2	1	1	2	0	1	0	0	0	10	0	0	k__Bacteria	p__Firmicutes
ASV1440	0	0	1	32	0	0	0	0	0	0	0	0	0	0	0	0	0	0	0	0	0	0	0	0	0	0	0	8	0	0	0	0	0	k__Bacteria	p__Bacteroidetes	c__Bacteroidia	o__Chitinophagales	f__Chitinophagaceae
ASV1441	1	0	0	0	0	3	1	21	0	0	0	0	0	4	0	0	0	0	0	0	4	0	0	0	0	0	0	0	0	0	1	1	1	k__Archaea	p__Euryarchaeota	c__Methanomicrobia	o__Methanomicrobiales	f__Methanoregulaceae
ASV1442	4	2	2	0	0	1	1	2	2	3	1	2	0	3	0	1	0	0	3	0	1	0	0	2	0	0	0	0	0	0	3	0	0	k__Bacteria	p__Chloroflexi	c__Anaerolineae	o__Anaerolineales	f__Anaerolineaceae	g__midas_g_467
ASV1443	0	0	2	0	0	0	0	0	0	0	0	0	0	0	0	0	0	0	0	0	0	0	0	0	0	0	2	0	0	0	0	0	20	k__Bacteria	p__Firmicutes	c__Clostridia	o__Clostridiales	f__Ruminococcaceae	g__Ruminococcaceae_NK4A214_group
ASV1444	2	3	25	0	0	0	0	0	0	0	0	0	0	0	0	0	0	0	0	0	0	0	0	0	0	0	0	0	0	0	0	0	0	k__Bacteria	p__Proteobacteria	c__Gammaproteobacteria	o__Pseudomonadales	f__Moraxellaceae	g__midas_g_7394	s__midas_s_7394
ASV1445	1	2	9	0	0	0	0	3	0	0	1	0	2	1	0	0	0	0	1	1	3	0	1	3	0	0	1	0	0	1	0	1	0	k__Bacteria	p__Chloroflexi	c__Anaerolineae	o__SBR1031	f__midas_f_1469	g__midas_g_2178
ASV1446	0	0	5	0	0	0	0	8	0	1	0	0	0	3	0	0	0	1	0	1	3	0	1	1	0	0	1	0	0	0	0	4	0	k__Archaea	p__Euryarchaeota	c__Methanomicrobia	o__Methanosarcinales	f__Methanosarcinaceae	g__Methanomethylovorans	s__midas_s_4248
ASV1447	0	0	2	0	0	1	0	4	0	0	0	0	0	1	0	0	0	0	0	0	2	0	3	1	0	0	5	0	0	0	0	4	4	k__Bacteria	p__Chloroflexi	c__Anaerolineae	o__RBG-13-54-9	f__midas_f_4245	g__midas_g_4860	s__midas_s_4860
ASV1448	0	0	0	0	0	4	1	0	0	0	0	0	0	0	1	0	0	0	1	0	0	0	0	0	0	6	0	1	0	0	25	0	0	k__Bacteria	p__Proteobacteria	c__Gammaproteobacteria
ASV1449	1	1	1	0	3	4	2	7	1	0	1	0	0	1	0	0	0	1	0	0	0	0	0	0	1	0	4	0	1	0	5	0	0	k__Bacteria	p__Actinobacteria	c__Actinobacteria	o__Micrococcales
ASV1450	0	0	0	6	0	3	7	3	3	0	0	0	0	0	0	0	0	0	0	0	2	0	0	0	0	0	0	0	0	0	12	0	0	k__Bacteria	p__Bacteroidetes	c__Bacteroidia	o__Bacteroidales
ASV1451	0	1	3	0	0	0	0	3	0	0	7	0	1	0	0	1	0	14	0	0	0	0	0	0	0	0	0	0	0	0	0	0	0	k__Bacteria	p__Bacteroidetes	c__Bacteroidia	o__Bacteroidales	f__SB-5	g__midas_g_4479	s__midas_s_4479
ASV1452	0	0	0	0	0	0	0	0	0	0	0	0	0	0	0	0	0	27	0	0	0	0	1	0	0	0	0	0	0	0	0	0	0	k__Bacteria	p__Planctomycetes	c__Phycisphaerae	o__Phycisphaerales	f__Phycisphaeraceae
ASV1453	1	0	0	0	0	0	0	0	0	0	0	0	0	0	0	0	0	0	0	0	0	1	0	0	0	0	0	0	0	0	54	0	0	k__Bacteria
ASV1454	0	0	0	0	0	0	0	0	0	0	0	0	0	0	0	0	0	1	0	1	0	0	0	0	0	0	0	0	0	0	1	0	21	k__Bacteria	p__Spirochaetes	c__MVP-15	o__midas_o_6772	f__midas_f_6772	g__midas_g_6772	s__midas_s_6772
ASV1455	0	0	1	0	0	2	0	0	0	0	1	0	2	2	0	0	0	2	0	0	0	0	1	7	0	0	5	0	0	0	0	1	3	k__Bacteria	p__Bacteroidetes	c__Bacteroidia	o__Sphingobacteriales	f__AKYH767
ASV1456	0	3	0	0	0	1	0	9	0	0	2	0	0	1	0	0	0	0	4	2	9	0	0	1	0	0	0	0	0	0	0	1	2	k__Bacteria	p__Planctomycetes	c__Phycisphaerae	o__MSBL9	f__KCLunmb-38-53	g__midas_g_3662	s__midas_s_3662
ASV1457	0	0	0	0	1	0	0	0	1	0	0	2	0	0	0	7	0	0	0	0	0	9	0	0	2	0	0	0	0	0	0	0	0	k__Bacteria
ASV1458	0	0	4	0	0	0	0	2	0	0	0	0	0	0	0	0	0	0	0	2	4	0	1	6	0	0	9	0	0	0	0	1	2	k__Bacteria	p__Proteobacteria	c__Alphaproteobacteria	o__Acetobacterales	f__Acetobacteraceae
ASV1459	2	1	5	0	0	2	0	12	0	0	0	0	0	3	0	0	0	2	0	2	5	0	0	1	0	0	1	0	0	0	0	0	0	k__Bacteria
ASV1460	3	2	7	0	0	0	0	3	1	0	11	1	0	0	0	0	0	1	0	0	0	0	0	1	1	0	1	0	0	0	0	0	0	k__Bacteria	p__Bacteroidetes	c__Bacteroidia	o__Bacteroidales	f__Bacteroidetes_vadinHA17	g__midas_g_19
ASV1461	0	0	0	0	0	0	0	0	0	0	0	0	0	0	26	0	0	0	0	0	0	0	0	0	0	0	1	0	0	0	0	0	0	k__Bacteria	p__Proteobacteria	c__Gammaproteobacteria	o__Diplorickettsiales	f__Diplorickettsiaceae	g__Aquicella	s__midas_s_6538
ASV1462	0	0	0	0	0	0	2	3	1	0	3	0	0	1	0	0	0	0	2	0	6	0	0	2	1	0	3	0	0	0	6	2	0	k__Bacteria	p__Synergistetes	c__Synergistia	o__Synergistales	f__Synergistaceae	g__midas_g_249
ASV1463	0	0	0	0	0	0	1	0	0	0	0	0	0	0	0	0	0	0	0	0	0	0	0	0	0	0	0	0	0	0	52	0	1	k__Bacteria	p__Epsilonbacteraeota	c__Campylobacteria	o__Campylobacterales	f__Arcobacteraceae	g__Arcobacter	s__Arcobacter_cryaerophilus
ASV1464	3	9	2	0	0	0	0	0	0	0	0	0	0	0	0	0	0	0	0	0	0	0	0	0	0	0	1	0	1	0	33	0	1	k__Bacteria	p__Firmicutes
ASV1465	0	0	3	0	0	0	0	1	0	0	0	0	1	1	0	0	0	2	0	0	2	0	0	1	1	0	4	0	1	0	0	1	8	k__Bacteria	p__Proteobacteria	c__Gammaproteobacteria	o__Betaproteobacteriales	f__Rhodocyclaceae	g__Propionivibrio	s__midas_s_4103
ASV1466	1	0	4	0	0	0	0	3	0	0	1	0	0	4	0	0	0	1	0	1	1	0	0	3	0	0	6	0	0	0	0	2	2	k__Bacteria	p__Proteobacteria	c__Alphaproteobacteria	o__Rhizobiales	f__Hyphomicrobiaceae	g__Hyphomicrobium	s__midas_s_2718
ASV1467	0	1	0	0	2	0	0	1	0	0	0	0	0	0	0	1	0	0	0	0	0	0	0	0	0	0	0	0	0	0	0	0	18	k__Bacteria	p__Chloroflexi	c__Anaerolineae	o__Caldilineales	f__Caldilineaceae	g__midas_g_5463	s__midas_s_7717
ASV1468	0	0	0	0	0	0	0	4	0	0	0	0	0	1	0	1	0	6	0	0	3	0	1	6	0	0	3	0	0	0	1	1	2	k__Bacteria	p__Proteobacteria	c__Deltaproteobacteria	o__Desulfuromonadales	f__Geobacteraceae	g__Geobacter	s__midas_s_9397
ASV1469	0	1	3	0	0	0	0	4	0	0	16	0	0	0	0	0	0	0	0	0	0	0	0	1	0	0	4	0	0	0	0	1	1	k__Bacteria	p__Bacteroidetes	c__Bacteroidia	o__Flavobacteriales	f__NS9_marine_group	g__midas_g_225	s__midas_s_2535
ASV1470	0	1	4	0	0	0	0	4	0	1	0	0	0	2	0	0	0	3	0	1	1	0	2	2	0	0	7	0	0	0	0	1	1	k__Bacteria	p__Firmicutes	c__Clostridia	o__Clostridiales	f__Family_XI	g__Gallicola	s__midas_s_3134
ASV1471	1	0	3	0	0	3	0	4	0	0	0	0	0	0	0	0	0	6	0	4	2	0	0	5	0	0	3	0	0	0	0	1	0	k__Bacteria	p__Firmicutes	c__Clostridia	o__Clostridiales	f__Christensenellaceae	g__midas_g_2424	s__midas_s_6450
ASV1472	2	0	0	35	0	0	1	1	0	0	0	0	0	0	3	0	0	0	0	0	0	0	0	0	0	0	0	0	0	0	1	0	0	k__Bacteria	p__Proteobacteria	c__Alphaproteobacteria
ASV1473	0	0	4	1	0	0	0	1	0	1	1	0	4	1	0	0	0	1	0	2	1	0	0	2	0	1	3	0	0	0	0	0	4	k__Bacteria	p__Firmicutes	c__Clostridia	o__Clostridiales	f__Ruminococcaceae	g__Subdoligranulum	s__Faecalibacterium_prausnitzii
ASV1474	0	3	4	0	0	0	0	0	0	0	1	0	0	1	0	0	0	1	0	2	4	0	1	0	0	0	8	0	1	0	0	0	5	k__Bacteria	p__Firmicutes	c__Clostridia	o__Clostridiales	f__Ruminococcaceae	g__Ruminiclostridium	s__midas_s_9435
ASV1475	0	1	2	0	0	0	0	2	0	0	2	0	0	3	0	0	0	1	0	0	5	0	0	3	0	0	8	0	0	0	0	1	2	k__Bacteria	p__Proteobacteria	c__Gammaproteobacteria	o__Betaproteobacteriales	f__Burkholderiaceae	g__Lautropia	s__midas_s_1075
ASV1476	0	0	0	0	0	7	0	4	0	0	0	0	12	0	0	0	0	0	0	0	0	0	0	2	0	0	0	0	0	0	0	0	0	k__Bacteria	p__Proteobacteria
ASV1477	0	2	1	0	0	0	0	1	0	0	2	0	0	0	0	0	0	4	0	7	2	0	2	5	0	0	5	0	0	0	0	0	2	k__Bacteria	p__Firmicutes	c__Clostridia	o__Clostridiales	f__Ruminococcaceae
ASV1478	0	0	2	0	0	0	0	1	0	0	0	0	0	2	0	0	0	1	0	1	4	0	0	2	0	0	11	0	0	0	0	2	3	k__Bacteria	p__Chloroflexi
ASV1479	0	0	1	0	0	0	6	3	0	0	0	0	1	0	0	0	0	2	0	0	0	0	0	0	0	0	0	0	0	0	31	0	0	k__Bacteria	p__Actinobacteria	c__Actinobacteria	o__Micrococcales	f__Sanguibacteraceae	g__Sanguibacter	s__Sanguibacter_soli
ASV1480	0	2	1	27	0	0	0	3	0	1	0	0	0	0	0	0	0	4	0	0	0	0	0	1	0	0	0	0	0	0	0	0	0	k__Bacteria	p__Planctomycetes	c__Planctomycetacia	o__Isosphaerales	f__Isosphaeraceae	g__Singulisphaera	s__midas_s_7181
ASV1481	3	3	1	0	1	3	1	12	0	2	1	0	0	0	0	0	0	1	0	1	2	0	0	1	0	0	0	0	1	0	1	1	0	k__Bacteria	p__Firmicutes	c__Clostridia	o__DTU014	f__midas_f_4306	g__midas_g_4306	s__midas_s_7897
ASV1482	0	0	3	0	0	0	0	0	0	1	0	1	0	1	0	0	0	0	0	3	2	0	2	0	1	0	1	0	0	0	0	0	11	k__Bacteria	p__Firmicutes	c__Clostridia	o__Clostridiales	f__Christensenellaceae	g__Christensenellaceae_R-7_group	s__midas_s_2246
ASV1483	0	0	1	0	0	2	0	1	0	0	0	0	0	1	0	0	0	0	0	1	3	0	2	1	0	0	4	0	2	1	13	1	2	k__Bacteria	p__Proteobacteria	c__Alphaproteobacteria	o__Rhizobiales	f__Beijerinckiaceae
ASV1484	15	0	0	1	0	0	0	0	0	0	0	0	0	1	0	0	0	0	0	0	1	0	0	0	0	0	0	0	0	0	13	0	11	k__Bacteria	p__Epsilonbacteraeota	c__Campylobacteria	o__Campylobacterales	f__Arcobacteraceae	g__Arcobacter	s__midas_s_1292
ASV1485	1	1	2	0	0	1	0	2	0	0	0	0	0	2	0	0	0	4	0	1	1	0	1	1	0	0	7	0	0	0	0	3	1	k__Bacteria	p__Actinobacteria	c__Thermoleophilia	o__Gaiellales	f__midas_f_2573	g__midas_g_3338	s__midas_s_6873
ASV1486	0	0	0	0	0	0	0	0	0	0	0	0	0	0	0	0	0	1	0	0	0	0	0	0	0	0	1	25	0	0	0	0	0	k__Bacteria	p__Proteobacteria	c__Gammaproteobacteria	o__Xanthomonadales	f__Xanthomonadaceae
ASV1487	0	0	1	0	0	1	0	0	0	0	0	0	0	0	0	0	0	0	0	0	0	0	0	0	1	0	0	0	0	0	1	1	17	k__Bacteria	p__Cloacimonetes	c__Cloacimonadia	o__Cloacimonadales	f__Cloacimonadaceae	g__Ca_Cloacimonas	s__midas_s_3011
ASV1488	0	0	1	0	0	1	0	3	0	0	0	0	1	3	0	0	0	1	0	0	3	0	0	5	0	0	6	0	0	0	0	2	1	k__Bacteria	p__Bacteroidetes	c__Bacteroidia	o__Flavobacteriales	f__Flavobacteriaceae	g__Flavobacterium	s__midas_s_2160
ASV1489	0	0	1	0	0	0	1	1	0	1	4	0	0	0	0	0	0	1	0	1	0	0	1	0	1	0	4	0	0	0	2	1	8	k__Bacteria	p__Firmicutes	c__Clostridia	o__Clostridiales	f__Ruminococcaceae	g__Ruminococcaceae_UCG-010	s__midas_s_1076
ASV1490	2	12	1	1	0	0	0	4	0	0	0	0	1	0	1	0	0	3	0	1	1	0	0	1	0	0	3	0	0	0	2	1	1	k__Bacteria	p__Proteobacteria	c__Alphaproteobacteria	o__Rhodobacterales	f__Rhodobacteraceae
ASV1491	1	15	3	0	0	0	0	1	0	0	0	0	0	0	0	0	0	1	1	1	14	0	0	0	0	0	0	0	0	0	0	0	0	k__Bacteria	p__Proteobacteria	c__Alphaproteobacteria	o__Rhizobiales	f__Rhizobiaceae
ASV1492	2	2	0	0	0	0	2	1	0	1	0	0	0	0	0	1	0	1	0	0	0	0	0	1	1	0	0	0	0	0	35	0	0	k__Bacteria	p__Spirochaetes	c__Spirochaetia	o__Spirochaetales	f__Spirochaetaceae
ASV1493	0	0	0	0	0	0	0	0	0	0	0	0	0	0	0	0	0	0	0	0	0	0	0	0	8	2	10	8	0	0	1	0	0	k__Bacteria	p__Bacteroidetes	c__Ignavibacteria	o__OPB56	f__midas_f_2685	g__midas_g_9266	s__midas_s_9266
ASV1494	0	1	3	0	0	1	0	1	0	0	0	0	0	0	0	0	0	3	0	0	2	0	0	1	0	0	3	0	0	0	0	1	9	k__Bacteria	p__Actinobacteria	c__Actinobacteria	o__Micrococcales	f__Dermatophilaceae
ASV1495	0	0	0	0	0	0	0	1	0	0	0	0	0	0	0	0	0	0	0	2	0	0	0	1	0	0	3	0	0	0	0	0	17	k__Bacteria	p__Bacteroidetes	c__Bacteroidia	o__Sphingobacteriales	f__Lentimicrobiaceae	g__midas_g_526	s__midas_s_2192
ASV1496	0	2	4	0	0	0	0	4	0	0	1	0	0	3	0	0	0	2	0	1	2	0	0	3	0	0	5	0	0	0	0	1	1	k__Bacteria	p__Chloroflexi	c__Anaerolineae	o__RBG-13-54-9	f__midas_f_4245
ASV1497	0	0	1	0	0	0	0	0	1	0	15	0	0	0	0	0	0	1	0	0	2	0	0	1	0	0	6	0	0	0	0	1	0	k__Bacteria	p__Bacteroidetes	c__Bacteroidia	o__Bacteroidales
ASV1498	0	6	6	0	0	1	0	2	0	0	1	0	0	3	0	0	0	0	0	1	5	0	0	2	0	0	3	0	0	0	0	0	1	k__Bacteria	p__Planctomycetes	c__Planctomycetacia	o__Pirellulales	f__Pirellulaceae	g__midas_g_2898	s__midas_s_5105
ASV1499	1	0	0	3	0	0	1	0	0	0	2	0	0	1	14	0	0	0	0	0	1	0	0	1	0	0	0	2	0	0	0	1	0	k__Bacteria	p__Proteobacteria	c__Gammaproteobacteria	o__Betaproteobacteriales	f__Burkholderiaceae	g__Rhizobacter	s__midas_s_6061
ASV1500	0	1	0	0	0	0	0	4	0	0	0	0	0	4	0	0	0	2	0	0	2	0	0	5	0	0	3	0	0	0	0	2	3	k__Bacteria	p__Proteobacteria	c__Deltaproteobacteria	o__Syntrophobacterales	f__Syntrophaceae	g__Syntrophus	s__midas_s_928
ASV1501	0	0	2	2	0	1	0	0	0	0	0	0	0	2	0	0	0	1	0	6	4	0	0	1	0	0	7	0	0	0	0	0	5	k__Bacteria	p__Actinobacteria	c__Actinobacteria	o__Propionibacteriales	f__Nocardioidaceae	g__Nocardioides
ASV1502	0	1	5	0	0	0	0	1	0	0	1	0	1	0	0	0	0	1	0	4	1	0	0	1	0	0	4	0	0	0	0	3	3	k__Bacteria	p__Actinobacteria	c__Actinobacteria	o__Corynebacteriales	f__Nocardiaceae	g__Gordonia	s__Gordonia_defluvii
ASV1503	1	1	3	3	0	2	1	1	0	1	0	0	0	0	2	0	0	1	0	1	9	0	0	1	0	0	2	0	0	0	0	0	2	k__Bacteria	p__Proteobacteria	c__Alphaproteobacteria	o__Rhizobiales	f__Hyphomicrobiaceae	g__Hyphomicrobium	s__midas_s_121
ASV1504	1	0	2	36	0	0	1	0	0	0	0	0	0	0	0	0	0	0	0	0	0	0	0	0	0	0	0	0	0	0	0	0	0	k__Bacteria	p__Bacteroidetes	c__Bacteroidia
ASV1505	0	2	3	0	0	0	0	1	0	0	1	0	1	0	0	0	0	4	0	1	1	0	2	3	0	0	3	0	0	0	0	3	0	k__Bacteria	p__Actinobacteria	c__Actinobacteria	o__Micrococcales	f__Dermatophilaceae	g__midas_g_724	s__midas_s_830
ASV1506	0	0	1	0	0	2	0	2	0	1	2	0	2	1	0	0	0	1	0	0	1	0	0	3	0	0	5	0	0	0	0	2	2	k__Bacteria	p__Bacteroidetes	c__Bacteroidia	o__Sphingobacteriales	f__AKYH767	g__midas_g_300	s__midas_s_364
ASV1507	0	0	1	0	0	0	0	0	0	0	0	0	0	3	0	0	0	2	0	1	1	0	0	1	0	0	7	0	0	0	0	3	5	k__Bacteria	p__Bacteroidetes	c__Ignavibacteria	o__Ignavibacteriales	f__midas_f_179	g__midas_g_7029	s__midas_s_7029
ASV1508	16	0	0	0	0	0	0	0	3	0	0	0	0	0	0	1	0	0	0	0	0	0	0	0	0	0	0	0	3	0	22	0	0	k__Bacteria	p__Firmicutes	c__Negativicutes	o__Acidaminococcales	f__Veillonellaceae	g__midas_g_3252
ASV1509	0	0	1	0	0	0	0	4	0	0	11	0	0	2	0	0	0	3	1	1	3	0	0	1	0	0	3	0	0	0	0	0	0	k__Bacteria	p__Bacteroidetes	c__Bacteroidia	o__Bacteroidales	f__SB-5	g__midas_g_4479	s__midas_s_4479
ASV1510	2	0	0	0	0	0	3	0	0	0	0	0	2	0	0	0	0	0	1	0	1	0	1	0	0	0	0	0	0	0	1	2	10	k__Bacteria
ASV1511	0	1	2	0	0	3	0	1	0	0	2	0	1	3	0	0	0	2	0	3	1	0	1	1	0	0	0	0	0	0	0	1	4	k__Bacteria	p__Bacteroidetes	c__Bacteroidia	o__Flavobacteriales	f__Flavobacteriaceae	g__Flavobacterium	s__midas_s_7425
ASV1512	7	0	0	0	6	9	0	6	1	0	0	0	0	0	0	0	0	0	0	1	1	0	0	0	0	0	0	0	0	0	0	0	0	k__Bacteria	p__Proteobacteria	c__Deltaproteobacteria
ASV1513	0	0	0	0	0	3	4	0	0	0	0	0	0	0	0	0	0	0	0	0	0	0	0	0	0	2	0	0	1	0	28	0	1	k__Bacteria	p__Proteobacteria	c__Alphaproteobacteria	o__Rhodobacterales	f__Rhodobacteraceae
ASV1514	0	0	1	0	0	0	0	2	0	0	0	0	1	4	0	0	0	1	0	0	6	0	3	4	0	0	3	0	0	0	0	1	0	k__Bacteria	p__Chloroflexi	c__Anaerolineae	o__Anaerolineales	f__Anaerolineaceae
ASV1515	0	1	0	0	0	0	1	4	0	0	1	0	0	1	0	0	0	3	0	1	2	0	1	1	0	0	12	0	0	0	0	0	2	k__Bacteria	p__Fibrobacteres	c__Fibrobacteria	o__Fibrobacterales	f__midas_f_6317	g__midas_g_8394	s__midas_s_8394
ASV1516	0	0	3	0	0	1	0	2	0	1	0	0	1	2	0	0	0	2	0	2	1	0	2	0	0	0	5	0	0	0	0	1	3	k__Bacteria	p__Firmicutes	c__Clostridia	o__Clostridiales	f__Ruminococcaceae	g__Ruminococcus_2	s__Ruminococcus_bromii
ASV1517	0	0	2	0	0	0	0	3	0	0	0	0	0	1	0	0	0	1	0	3	2	0	0	4	0	0	6	0	0	0	2	2	2	k__Bacteria	p__Proteobacteria	c__Alphaproteobacteria	o__Acetobacterales	f__Acetobacteraceae
ASV1518	3	1	5	0	2	2	11	2	0	0	0	0	0	0	0	0	0	0	0	0	0	0	0	0	0	0	0	0	0	0	5	0	0	k__Bacteria	p__Proteobacteria	c__Deltaproteobacteria	o__Desulfuromonadales	f__Geobacteraceae	g__Geobacter
ASV1519	2	0	0	0	0	2	1	0	1	2	0	0	0	0	0	3	0	0	0	1	0	0	0	0	0	0	0	0	13	1	2	0	0	k__Bacteria
ASV1520	0	2	6	0	0	0	0	1	0	0	0	0	1	0	0	0	0	3	0	3	2	0	0	2	1	0	2	0	0	0	0	2	1	k__Bacteria	p__Firmicutes	c__Clostridia	o__Clostridiales	f__Clostridiaceae_1	g__Clostridium_sensu_stricto_1	s__midas_s_3795
ASV1521	0	2	0	0	0	0	0	1	0	0	0	0	0	0	0	0	0	0	0	0	0	1	0	0	0	0	0	0	0	0	41	0	1	k__Bacteria	p__Proteobacteria	c__Gammaproteobacteria	o__Betaproteobacteriales	f__Rhodocyclaceae
ASV1522	1	0	1	0	0	0	0	3	0	0	1	0	0	3	0	0	0	1	0	4	4	0	1	3	0	0	4	0	0	0	0	1	2	k__Bacteria	p__Firmicutes	c__Clostridia	o__Clostridiales	f__Christensenellaceae
ASV1523	0	0	0	0	0	0	0	0	0	0	0	0	0	0	0	24	0	2	0	0	0	0	0	0	0	0	0	0	0	0	0	0	0	k__Bacteria	p__Firmicutes	c__Clostridia	o__Clostridiales	f__Family_XIII
ASV1524	0	0	0	0	0	1	0	3	0	0	1	0	0	0	0	0	0	0	0	7	0	1	1	0	0	0	1	0	0	0	1	0	11	k__Bacteria	p__Firmicutes	c__Clostridia	o__Clostridiales	f__Christensenellaceae	g__Christensenellaceae_R-7_group	s__midas_s_4201
ASV1525	0	0	1	0	0	0	0	4	0	0	6	0	0	2	0	1	0	4	0	1	1	0	0	2	0	0	2	0	0	0	0	0	3	k__Bacteria
ASV1526	0	18	0	1	0	2	2	1	0	3	0	0	0	0	1	1	0	1	0	0	0	0	0	0	1	1	0	0	0	0	1	0	0	k__Bacteria	p__Firmicutes
ASV1527	0	2	2	0	0	0	0	0	0	0	1	0	0	0	0	0	0	0	0	1	2	0	3	4	0	0	8	0	0	0	0	2	1	k__Bacteria	p__Planctomycetes	c__Phycisphaerae	o__MSBL9	f__KCLunmb-38-53	g__midas_g_3662	s__midas_s_3662
ASV1528	3	1	0	0	0	0	0	0	0	5	0	1	0	1	0	2	0	0	0	0	0	0	0	0	12	0	0	0	0	1	6	0	0	k__Bacteria	p__Actinobacteria	c__Actinobacteria	o__Propionibacteriales	f__Nocardioidaceae	g__Nocardioides
ASV1529	0	1	1	17	0	0	0	2	0	0	0	0	0	0	3	0	0	1	0	0	0	0	0	0	2	0	0	5	0	0	0	0	0	k__Bacteria	p__Actinobacteria	c__Actinobacteria	o__Propionibacteriales	f__Nocardioidaceae	g__Aeromicrobium
ASV1530	6	0	0	0	2	0	0	0	9	0	0	1	0	0	0	0	0	0	0	0	0	0	0	0	0	0	0	0	0	0	0	0	0	k__Bacteria
ASV1531	0	0	4	0	0	0	0	3	0	0	0	0	0	3	1	0	0	1	0	0	0	0	0	1	0	1	4	3	0	0	0	1	2	k__Bacteria	p__Proteobacteria	c__Alphaproteobacteria	o__Rhizobiales	f__Xanthobacteraceae	g__Xanthobacter	s__midas_s_9425
ASV1532	1	0	1	0	0	0	1	0	0	0	0	0	0	0	0	2	0	1	0	0	0	0	0	1	20	0	0	0	0	0	0	0	0	k__Bacteria	p__Firmicutes	c__Clostridia	o__Clostridiales	f__Ruminococcaceae	g__Ruminococcaceae_UCG-013	s__midas_s_8279
ASV1533	0	0	2	0	0	2	0	2	0	0	1	0	0	1	0	0	0	3	0	2	5	0	0	4	0	0	5	0	0	0	0	0	1	k__Bacteria	p__Acidobacteria	c__Holophagae	o__Holophagales	f__Holophagaceae	g__Geothrix	s__midas_s_201
ASV1534	2	2	4	0	0	0	0	7	1	0	1	0	1	0	0	4	0	0	0	0	3	0	0	2	0	0	1	0	0	0	0	0	0	k__Bacteria	p__Chloroflexi	c__Anaerolineae	o__SBR1031	f__A4b
ASV1535	1	3	1	8	0	0	1	0	0	2	1	0	0	1	2	1	0	0	0	6	1	0	0	0	0	0	2	1	0	2	2	0	0	k__Bacteria	p__Proteobacteria	c__Alphaproteobacteria	o__Rhizobiales	f__Beijerinckiaceae	g__Bosea
ASV1536	9	2	1	0	0	0	3	3	0	0	0	1	3	9	0	0	0	0	0	0	0	0	0	0	0	0	0	0	0	0	0	0	0	k__Bacteria	p__Firmicutes	c__Clostridia	o__Clostridiales	f__Ruminococcaceae	g__Ruminiclostridium_1
ASV1537	37	0	0	0	0	0	0	2	3	0	1	0	0	0	0	1	0	0	5	0	0	0	0	0	0	0	0	0	0	0	0	0	0	k__Bacteria	p__Actinobacteria	c__Coriobacteriia	o__OPB41
ASV1538	0	0	0	0	0	0	0	1	0	0	0	0	0	0	0	0	0	18	0	0	0	0	0	2	0	0	0	0	1	0	4	0	0	k__Bacteria	p__Planctomycetes	c__Planctomycetacia	o__Isosphaerales	f__Isosphaeraceae
ASV1539	0	2	0	2	0	0	1	0	0	0	0	0	0	0	1	1	0	0	0	0	0	0	2	0	0	0	1	1	0	0	17	0	5	k__Bacteria	p__Planctomycetes	c__Planctomycetacia	o__Planctomycetales	f__Rubinisphaeraceae	g__midas_g_2508	s__midas_s_2508
ASV1540	0	1	5	0	0	0	0	1	0	0	0	0	1	1	0	1	0	0	0	0	5	0	2	2	0	0	3	0	0	0	0	2	0	k__Bacteria	p__Firmicutes	c__Clostridia
ASV1541	0	1	3	3	0	0	0	1	0	1	1	0	0	0	8	0	0	0	0	1	1	0	0	2	0	0	1	2	0	0	0	0	1	k__Bacteria	p__Proteobacteria	c__Alphaproteobacteria	o__Rhizobiales	f__Rhizobiaceae	g__Mesorhizobium	s__midas_s_3077
ASV1542	0	0	3	0	0	0	0	1	0	0	1	0	0	2	0	0	0	0	0	0	3	0	0	3	0	0	3	0	0	0	0	1	6	k__Bacteria	p__Proteobacteria	c__Deltaproteobacteria	o__SAR324_cladeMarine_group_B	f__midas_f_995	g__midas_g_995	s__midas_s_5521
ASV1543	0	0	2	0	0	0	0	1	0	0	4	0	0	1	0	1	0	1	0	0	1	0	0	0	1	0	4	0	0	0	0	2	5	k__Bacteria	p__Spirochaetes	c__Spirochaetia	o__Spirochaetales	f__Spirochaetaceae
ASV1544	0	0	0	0	0	5	0	1	0	0	0	0	8	0	0	0	0	0	0	2	0	0	1	2	0	0	0	0	0	0	0	0	3	k__Bacteria	p__Proteobacteria	c__Alphaproteobacteria	o__Rhodobacterales	f__Rhodobacteraceae	g__Rhodobacter	s__midas_s_25
ASV1545	0	0	1	0	0	1	0	1	0	0	0	0	0	1	0	0	0	0	0	5	4	0	1	7	0	0	2	0	0	0	0	2	1	k__Bacteria	p__Firmicutes	c__Clostridia	o__Clostridiales	f__Lachnospiraceae	g__Agathobacter	s__Eubacterium_rectale
ASV1546	1	1	3	0	0	1	8	5	0	0	1	0	0	0	0	0	0	2	1	0	0	0	0	0	0	0	0	0	0	0	9	0	0	k__Bacteria	p__Firmicutes	c__Clostridia	o__Clostridiales	f__Ruminococcaceae
ASV1547	0	0	0	0	2	2	0	6	0	0	5	0	0	0	0	0	0	2	0	0	0	0	0	0	0	0	0	0	0	0	0	0	7	k__Bacteria	p__Proteobacteria	c__Gammaproteobacteria	o__Betaproteobacteriales	f__Rhodocyclaceae	g__Thauera	s__midas_s_1356
ASV1548	8	8	8	1	0	1	0	4	0	0	0	0	0	1	0	0	0	0	0	2	0	0	0	1	1	0	0	0	0	0	0	0	0	k__Bacteria	p__Firmicutes	c__Clostridia	o__Clostridiales	f__Ruminococcaceae
ASV1549	0	0	1	0	0	0	0	1	0	0	0	0	1	4	0	0	0	0	0	0	3	0	0	4	1	0	3	0	0	0	0	3	1	k__Bacteria	p__Elusimicrobia	c__Elusimicrobia	o__MVP-88	f__midas_f_595	g__midas_g_595	s__midas_s_727
ASV1550	1	0	2	0	0	0	0	3	0	1	0	0	0	2	0	1	0	4	0	0	5	0	0	4	0	0	4	0	0	0	0	0	0	k__Bacteria	p__Chloroflexi	c__Anaerolineae	o__Anaerolineales	f__Anaerolineaceae
ASV1551	0	0	0	0	0	0	1	0	0	0	0	0	0	0	0	0	0	0	0	0	0	0	0	0	0	0	0	0	0	0	0	0	18	k__Bacteria	p__Firmicutes	c__Clostridia	o__Clostridiales	f__Ruminococcaceae	g__Eubacterium_coprostanoligenes_group	s__midas_s_3214
ASV1552	0	0	0	0	0	11	0	1	0	2	2	0	6	0	0	0	0	0	0	0	0	0	0	1	0	0	0	0	0	0	1	0	0	k__Bacteria	p__Bacteroidetes	c__Bacteroidia	o__Chitinophagales	f__Saprospiraceae	g__OLB8	s__midas_s_1228
ASV1553	19	0	0	0	0	0	0	1	0	0	0	0	0	0	0	0	0	0	0	0	0	0	0	0	0	0	0	0	0	0	0	0	14	k__Bacteria	p__Firmicutes	c__Clostridia	o__Clostridiales	f__Syntrophomonadaceae	g__Syntrophomonas
ASV1554	0	1	0	0	0	0	0	1	0	0	0	0	0	0	0	0	0	2	0	1	5	0	0	6	1	0	3	0	0	0	0	0	5	k__Bacteria
ASV1555	74	0	0	0	0	0	0	0	1	0	0	0	0	0	0	0	0	0	0	0	0	0	0	1	0	0	0	0	0	0	0	0	0	k__Bacteria	p__Proteobacteria	c__Gammaproteobacteria	o__Betaproteobacteriales	f__Burkholderiaceae
ASV1556	0	3	1	21	0	0	0	3	0	0	0	0	0	0	0	0	0	3	0	0	0	0	0	1	0	0	0	0	0	0	0	0	1	k__Bacteria	p__Planctomycetes	c__Planctomycetacia	o__Isosphaerales	f__Isosphaeraceae	g__Singulisphaera	s__midas_s_7181
ASV1557	0	1	5	0	0	1	0	3	0	0	1	0	1	2	0	0	0	0	0	1	0	0	0	4	0	0	4	0	0	0	0	0	2	k__Bacteria	p__Actinobacteria	c__Actinobacteria	o__Actinomycetales	f__Actinomycetaceae	g__Actinomyces	s__midas_s_4035
ASV1558	1	0	1	0	0	4	0	1	0	2	0	0	0	2	0	0	0	0	0	2	0	0	0	0	1	0	2	0	0	0	0	1	7	k__Bacteria	p__Chloroflexi	c__Anaerolineae	o__Anaerolineales	f__Anaerolineaceae	g__Flexilinea	s__midas_s_7001
ASV1559	2	1	4	0	0	1	0	0	0	0	0	0	0	10	2	0	0	0	0	0	0	0	0	0	1	0	1	0	0	0	0	1	1	k__Bacteria	p__Proteobacteria	c__Alphaproteobacteria	o__Caulobacterales	f__Caulobacteraceae	g__midas_g_1057	s__midas_s_1310
ASV1560	0	0	0	0	0	0	0	0	0	0	0	0	0	1	0	0	0	0	0	0	0	0	1	0	0	0	0	0	0	0	1	1	15	k__Bacteria	p__Patescibacteria	c__Gracilibacteria	o__Absconditabacteriales_SR1	f__midas_f_9582	g__midas_g_9582	s__midas_s_9582
ASV1561	0	1	4	0	0	0	1	1	0	1	1	0	1	3	0	0	0	2	0	0	3	0	0	2	0	0	3	0	0	0	0	1	0	k__Bacteria	p__Firmicutes	c__Clostridia	o__Clostridiales	f__Clostridiaceae_1	g__Proteiniclasticum	s__midas_s_140
ASV1562	0	1	1	1	0	1	0	0	0	0	0	0	2	2	0	0	0	0	0	0	2	0	0	2	0	0	3	0	0	0	0	1	6	k__Bacteria	p__Bacteroidetes	c__Bacteroidia	o__Flavobacteriales	f__Flavobacteriaceae	g__Flavobacterium	s__midas_s_3560
ASV1563	0	0	0	6	0	0	0	0	0	0	0	0	0	0	0	0	0	2	0	0	0	0	0	1	0	0	0	15	0	0	3	0	0	k__Bacteria	p__Proteobacteria	c__Alphaproteobacteria	o__Rhizobiales	f__Devosiaceae	g__Devosia
ASV1564	0	0	0	26	0	3	1	0	0	0	0	0	0	0	0	0	0	0	0	0	1	0	0	0	0	0	0	1	0	0	0	1	0	k__Bacteria	p__Bacteroidetes	c__Bacteroidia	o__Flavobacteriales	f__Weeksellaceae	g__Chryseobacterium
ASV1565	0	0	0	21	0	0	0	0	0	0	0	0	0	0	8	0	0	0	0	0	0	0	0	0	0	0	1	1	0	0	0	0	0	k__Bacteria	p__Actinobacteria	c__Acidimicrobiia
ASV1566	7	0	0	0	3	0	0	1	3	0	0	1	0	0	0	0	0	0	4	0	0	1	0	0	0	0	0	0	0	0	8	0	0	k__Bacteria	p__Bacteroidetes	c__Bacteroidia	o__Bacteroidales	f__Dysgonomonadaceae
ASV1567	20	0	3	0	0	0	1	0	0	0	0	1	0	0	0	4	0	0	5	1	4	0	0	0	0	0	1	0	0	0	0	0	0	k__Bacteria	p__Chloroflexi	c__Anaerolineae	o__Anaerolineales	f__Anaerolineaceae
ASV1568	0	0	0	0	0	0	1	0	0	0	0	0	0	1	9	0	0	1	0	0	1	0	0	1	0	0	0	9	0	0	0	0	0	k__Bacteria	p__Proteobacteria	c__Gammaproteobacteria	o__Betaproteobacteriales
ASV1569	0	0	3	0	0	0	0	7	0	0	0	0	1	3	0	0	0	2	0	1	2	0	0	1	0	0	4	0	0	0	0	0	2	k__Bacteria	p__Proteobacteria	c__Gammaproteobacteria	o__Betaproteobacteriales	f__Rhodocyclaceae	g__midas_g_94	s__midas_s_566
ASV1570	0	0	0	0	1	6	5	8	0	0	4	0	0	0	0	0	0	1	0	0	0	0	0	0	0	0	1	0	0	0	0	0	1	k__Bacteria	p__Proteobacteria	c__Gammaproteobacteria	o__Betaproteobacteriales	f__Rhodocyclaceae	g__Zoogloea
ASV1571	0	0	0	0	0	0	0	0	0	0	0	0	0	0	0	5	0	15	3	1	0	0	0	0	0	0	0	0	0	0	0	0	0	k__Bacteria	p__Proteobacteria	c__Alphaproteobacteria	o__Paracaedibacterales	f__Paracaedibacteraceae	g__Ca_Paracaedibacter	s__midas_s_4455
ASV1572	0	0	4	0	0	1	0	3	0	0	0	0	0	1	0	0	0	3	0	2	5	0	1	1	0	0	4	0	0	0	0	1	0	k__Bacteria	p__Chloroflexi
ASV1573	0	0	1	0	0	0	0	9	0	0	0	0	0	3	0	0	0	0	0	0	1	0	0	2	0	0	1	0	0	0	0	5	0	k__Archaea	p__Euryarchaeota	c__Methanomicrobia	o__Methanomicrobiales
ASV1574	2	1	4	0	1	2	0	2	1	0	3	0	0	0	0	0	0	2	0	1	2	0	0	0	0	0	4	0	0	0	0	0	1	k__Bacteria	p__Spirochaetes	c__Spirochaetia	o__Spirochaetales	f__Spirochaetaceae	g__Treponema	s__midas_s_4542
ASV1575	8	1	1	0	0	0	0	0	0	0	0	0	0	0	0	8	0	1	2	0	0	0	0	0	1	0	10	0	0	0	0	0	0	k__Bacteria	p__Proteobacteria	c__Alphaproteobacteria
ASV1576	0	0	0	0	0	0	0	0	5	0	13	0	0	1	0	0	0	0	0	0	0	0	0	0	0	0	0	0	0	0	0	0	0	k__Bacteria	p__Bacteroidetes	c__Ignavibacteria	o__OPB56
ASV1577	1	0	0	0	1	0	0	4	0	0	5	0	0	1	0	1	0	5	0	0	2	0	0	3	0	0	3	0	0	0	0	0	0	k__Bacteria	p__Bacteroidetes	c__Bacteroidia	o__Bacteroidales	f__Prolixibacteraceae	g__midas_g_422
ASV1578	0	1	3	0	0	0	0	3	0	0	0	0	2	3	0	0	0	1	0	2	1	0	0	0	0	0	3	0	0	0	0	2	2	k__Bacteria	p__Firmicutes	c__Clostridia	o__Clostridiales	f__Ruminococcaceae	g__Ruminococcaceae_UCG-014	s__midas_s_4482
ASV1579	0	0	0	0	2	0	4	0	0	0	0	0	0	0	0	0	0	0	0	0	0	0	0	1	0	0	0	0	2	0	27	0	0	k__Bacteria	p__Spirochaetes	c__Spirochaetia	o__Spirochaetales	f__Spirochaetaceae	g__Treponema_2	s__midas_s_6261
ASV1580	0	3	3	0	0	1	0	3	0	0	0	0	1	3	0	0	0	0	0	1	4	0	0	4	0	0	1	0	0	0	0	1	0	k__Bacteria	p__Chloroflexi	c__Anaerolineae
ASV1581	3	0	0	0	2	0	0	1	2	0	1	0	0	2	0	0	0	2	2	1	0	1	0	3	0	0	0	0	0	0	2	0	1	k__Bacteria	p__Proteobacteria	c__Deltaproteobacteria
ASV1582	12	2	0	0	0	4	3	1	1	0	0	0	0	0	0	6	0	1	1	0	0	0	0	1	0	0	0	0	0	0	1	0	0	k__Bacteria	p__Firmicutes	c__Clostridia	o__Clostridiales	f__Lachnospiraceae	g__midas_g_921	s__midas_s_921
ASV1583	0	2	5	0	0	0	0	4	0	0	0	0	0	1	0	0	0	1	1	2	3	0	0	1	0	0	4	0	0	0	0	1	1	k__Bacteria	p__Firmicutes	c__Clostridia	o__Clostridiales	f__Christensenellaceae
ASV1584	1	3	7	0	0	0	1	1	1	1	2	0	0	0	0	2	0	1	0	0	0	0	0	0	0	0	0	0	0	0	4	1	0	k__Bacteria	p__Proteobacteria
ASV1585	0	0	0	0	0	0	0	0	0	0	0	0	0	0	0	4	0	13	0	2	0	0	0	2	0	0	2	0	1	0	0	0	0	k__Bacteria	p__Actinobacteria	c__Acidimicrobiia	o__Microtrichales	f__Microtrichaceae	g__IMCC26207	s__midas_s_9420
ASV1586	0	0	0	0	0	1	0	0	1	0	0	0	1	0	0	1	0	1	0	1	2	0	0	12	0	0	2	0	0	0	0	0	0	k__Bacteria
ASV1587	0	0	0	0	0	0	0	0	0	0	0	0	0	0	0	0	0	1	0	0	0	0	0	0	0	1	26	0	0	0	0	0	0	k__Bacteria	p__Firmicutes	c__Clostridia
ASV1588	0	0	0	3	0	0	0	1	0	0	0	0	0	1	2	0	0	10	0	0	0	0	0	2	0	0	1	2	0	0	1	0	1	k__Bacteria	p__Proteobacteria	c__Alphaproteobacteria	o__Rhizobiales
ASV1589	0	0	3	0	0	0	0	4	0	0	0	0	1	1	0	0	0	2	0	1	0	0	0	2	0	0	1	0	0	0	0	2	4	k__Bacteria	p__Chloroflexi	c__Anaerolineae	o__Anaerolineales	f__Anaerolineaceae	g__midas_g_467
ASV1590	0	0	0	1	0	3	2	2	0	0	1	0	2	0	0	0	0	3	0	0	0	0	0	4	0	0	0	0	0	0	0	0	4	k__Bacteria	p__Proteobacteria	c__Gammaproteobacteria	o__midas_o_26	f__midas_f_98	g__midas_g_268	s__midas_s_268
ASV1591	1	0	3	0	1	0	0	3	0	1	1	0	0	4	0	0	0	1	0	0	0	1	0	4	0	0	2	0	1	0	0	0	0	k__Bacteria	p__Firmicutes	c__Clostridia	o__Clostridiales
ASV1592	0	1	8	0	0	0	0	2	0	0	0	0	0	1	1	0	0	0	0	2	1	0	0	1	0	0	1	0	0	0	0	2	2	k__Bacteria	p__Proteobacteria	c__Alphaproteobacteria	o__Acetobacterales	f__Acetobacteraceae	g__Roseomonas
ASV1593	0	0	2	0	1	0	0	8	0	0	1	0	0	1	0	0	0	1	0	0	0	0	0	2	0	0	0	0	0	0	5	1	3	k__Bacteria	p__WS1	c__midas_c_796	o__midas_o_796	f__midas_f_796	g__midas_g_2283	s__midas_s_2283
ASV1594	0	0	0	0	0	0	0	1	0	0	0	0	0	2	0	0	0	0	0	0	3	0	1	15	0	0	0	0	0	0	0	0	0	k__Bacteria	p__Chloroflexi	c__Anaerolineae	o__Anaerolineales	f__Anaerolineaceae
ASV1595	0	4	6	0	0	0	0	1	0	0	0	0	1	0	1	0	0	4	0	0	2	0	0	2	0	0	3	0	0	0	0	0	0	k__Bacteria	p__Chloroflexi	c__Chloroflexia	o__Thermomicrobiales	f__JG30-KF-CM45	g__midas_g_859	s__midas_s_3513
ASV1596	0	0	0	0	0	0	2	3	0	0	0	0	0	1	0	1	0	1	0	0	3	0	1	8	1	0	0	0	0	0	1	1	0	k__Bacteria	p__Bacteroidetes	c__Ignavibacteria	o__OPB56	f__midas_f_428	g__midas_g_5806	s__midas_s_5806
ASV1597	0	0	2	0	0	0	0	0	0	0	0	0	0	0	0	0	0	7	0	1	0	0	0	0	0	0	0	0	0	0	3	6	0	k__Bacteria	p__Proteobacteria	c__Gammaproteobacteria	o__Pseudomonadales	f__Moraxellaceae	g__Acinetobacter
ASV1598	1	4	1	0	0	0	0	5	0	0	0	0	0	3	0	1	0	1	0	1	1	0	0	2	1	0	3	0	0	0	0	1	1	k__Bacteria	p__Actinobacteria	c__Acidimicrobiia
ASV1599	0	2	6	1	0	1	0	5	0	0	1	0	0	2	0	0	0	1	0	0	0	0	0	3	0	0	0	0	0	0	1	1	0	k__Bacteria	p__Firmicutes	c__Clostridia	o__Clostridiales	f__Ruminococcaceae
ASV1600	0	1	1	0	0	0	1	4	0	0	1	0	0	1	0	0	0	3	0	0	2	0	0	2	0	0	4	0	0	0	0	2	1	k__Bacteria	p__Acidobacteria	c__Subgroup_21	o__midas_o_3847	f__midas_f_5529	g__midas_g_5529	s__midas_s_8619
ASV1601	0	0	3	0	0	0	0	5	0	0	0	0	0	2	0	0	0	1	1	0	2	0	0	1	1	0	0	0	0	0	2	3	1	k__Bacteria	p__Chloroflexi	c__Anaerolineae	o__Anaerolineales	f__Anaerolineaceae	g__Flexilinea	s__midas_s_7001
ASV1602	0	1	3	0	0	1	0	2	0	0	0	0	0	2	0	0	0	1	0	0	2	0	0	2	0	0	3	0	0	0	0	3	1	k__Bacteria	p__Proteobacteria	c__Gammaproteobacteria	o__Betaproteobacteriales	f__Rhodocyclaceae	g__Denitratisoma
ASV1603	0	0	1	2	0	1	0	0	0	1	0	0	0	0	16	0	0	0	0	0	0	0	0	0	0	0	1	0	0	0	0	0	0	k__Bacteria	p__Proteobacteria	c__Deltaproteobacteria	o__Oligoflexales	f__0319-6G20	g__midas_g_9443	s__midas_s_9443
ASV1604	0	0	2	0	0	0	0	0	0	0	3	0	0	1	0	0	0	4	0	1	4	0	1	2	0	0	2	0	0	0	1	1	1	k__Bacteria	p__Bacteroidetes	c__Bacteroidia	o__Flavobacteriales	f__Flavobacteriaceae	g__midas_g_2661	s__midas_s_2661
ASV1605	0	0	0	0	0	0	0	1	0	0	0	1	0	1	0	1	0	0	0	0	1	0	0	1	1	0	0	0	0	0	1	1	10	k__Bacteria	p__Proteobacteria	c__Deltaproteobacteria	o__Desulfuromonadales	f__Geobacteraceae	g__Geobacter	s__midas_s_9397
ASV1606	0	3	0	5	0	0	2	0	0	0	0	0	1	2	2	1	0	1	0	0	0	0	1	1	0	2	0	0	0	0	4	0	0	k__Bacteria	p__Proteobacteria	c__Alphaproteobacteria	o__Rhizobiales	f__Rhizobiaceae	g__Hoeflea	s__midas_s_6004
ASV1607	0	0	1	0	0	0	0	2	0	0	1	0	0	0	0	15	0	0	0	0	0	0	0	1	0	0	3	0	0	0	1	0	0	k__Bacteria	p__Proteobacteria	c__Gammaproteobacteria	o__Betaproteobacteriales
ASV1608	0	0	2	0	0	1	0	1	0	0	0	0	0	0	9	0	0	2	0	0	0	0	1	3	0	0	2	0	0	0	1	0	0	k__Bacteria	p__Actinobacteria	c__Actinobacteria	o__Micrococcales	f__Micrococcaceae	g__Arthrobacter	s__midas_s_7876
ASV1609	0	0	1	0	0	4	0	1	0	2	0	0	4	1	0	0	0	0	0	4	1	0	1	0	0	0	2	0	0	0	0	0	2	k__Bacteria	p__Actinobacteria	c__Acidimicrobiia	o__Microtrichales	f__Microtrichaceae	g__IMCC26207	s__midas_s_2275
ASV1610	2	0	7	1	0	0	1	4	0	0	0	0	0	2	2	0	0	0	0	0	0	0	0	0	0	0	0	0	0	0	10	0	0	k__Bacteria	p__Proteobacteria	c__Alphaproteobacteria	o__Reyranellales	f__Reyranellaceae	g__midas_g_3529	s__midas_s_3529
ASV1611	1	0	1	14	0	0	0	0	0	0	0	0	0	0	0	0	0	0	0	0	3	0	0	8	0	0	0	0	0	0	1	0	0	k__Bacteria	p__Proteobacteria	c__Gammaproteobacteria	o__Betaproteobacteriales	f__Burkholderiaceae
ASV1612	0	0	0	0	1	1	0	9	0	0	0	0	0	0	0	1	0	2	2	0	3	0	0	1	1	0	1	0	0	1	0	0	2	k__Bacteria	p__Acidobacteria	c__Acidobacteriia	o__Solibacterales	f__Solibacteraceae_Subgroup_3	g__Paludibaculum
ASV1613	0	0	0	0	0	0	0	0	0	0	0	0	0	0	0	1	0	2	0	0	0	0	0	1	0	0	0	0	0	0	35	0	0	k__Bacteria	p__Actinobacteria	c__Actinobacteria	o__Propionibacteriales	f__Propionibacteriaceae	g__Propionicimonas	s__midas_s_3094
ASV1614	7	0	0	0	0	0	1	5	0	0	0	0	0	1	0	1	0	0	0	0	0	0	0	2	0	0	3	0	0	0	1	1	5	k__Bacteria	p__Firmicutes	c__Clostridia	o__Clostridiales	f__Syntrophomonadaceae	g__Syntrophomonas
ASV1615	0	0	0	5	1	0	0	0	1	0	0	0	2	0	1	0	0	0	0	0	0	0	1	0	0	2	0	2	0	0	7	0	1
ASV1616	0	0	0	0	0	3	0	0	0	0	0	0	1	0	0	0	0	0	0	0	0	0	0	0	0	0	1	0	0	0	0	0	13	k__Bacteria	p__Gemmatimonadetes	c__Gemmatimonadetes	o__Gemmatimonadales	f__Gemmatimonadaceae	g__midas_g_764
ASV1617	5	1	3	0	1	1	2	2	0	0	0	0	0	1	0	1	0	2	0	0	1	0	0	1	0	0	2	0	0	0	0	1	1	k__Bacteria	p__Chloroflexi	c__Anaerolineae	o__Anaerolineales	f__Anaerolineaceae	g__Leptolinea
ASV1618	4	0	1	1	0	0	1	7	0	3	0	0	0	0	0	0	0	9	0	0	0	0	0	0	0	0	0	0	0	0	1	0	0	k__Bacteria	p__Bacteroidetes	c__Bacteroidia	o__Bacteroidales	f__Paludibacteraceae
ASV1619	0	0	0	0	0	0	3	0	0	0	0	0	0	0	0	0	0	0	0	0	0	0	0	0	0	1	0	0	0	0	34	0	0	k__Bacteria	p__Bacteroidetes	c__Bacteroidia	o__Chitinophagales	f__Saprospiraceae
ASV1620	1	0	8	0	0	0	0	1	0	0	0	0	0	2	0	0	0	1	0	2	6	0	2	0	0	0	1	0	0	0	0	0	0	k__Bacteria
ASV1621	1	0	2	4	0	0	0	0	0	2	0	0	0	2	6	2	0	1	0	0	0	0	0	0	1	0	0	0	0	0	4	0	0	k__Bacteria	p__Proteobacteria	c__Alphaproteobacteria
ASV1622	0	0	0	0	0	0	0	0	0	0	3	0	0	0	1	0	0	1	0	0	0	0	0	1	0	0	0	0	0	3	20	2	0	k__Bacteria	p__Proteobacteria	c__Gammaproteobacteria	o__Xanthomonadales	f__Xanthomonadaceae
ASV1623	0	0	1	0	0	0	0	2	0	0	10	0	0	3	0	0	0	3	0	0	2	0	0	2	0	0	0	0	0	0	0	0	0	k__Bacteria	p__Bacteroidetes	c__Bacteroidia	o__Bacteroidales	f__Prolixibacteraceae	g__midas_g_12
ASV1624	0	0	0	0	0	0	0	0	0	0	0	0	0	2	18	0	0	0	0	0	0	0	0	0	0	0	0	0	0	0	0	0	0	k__Bacteria	p__Proteobacteria	c__Alphaproteobacteria
ASV1625	0	1	6	0	0	0	0	2	0	0	0	0	0	0	0	0	0	2	0	0	2	0	1	0	0	0	1	0	0	0	1	3	1	k__Bacteria	p__Armatimonadetes	c__midas_c_216	o__midas_o_216	f__midas_f_216
ASV1626	0	0	1	0	0	5	1	4	0	0	0	0	0	0	1	0	0	2	0	9	0	0	1	1	0	0	0	2	0	0	1	0	0	k__Bacteria	p__Actinobacteria	c__Acidimicrobiia
ASV1627	0	0	1	0	0	1	0	1	0	0	1	0	2	0	0	0	0	0	0	0	0	0	2	0	0	1	2	0	0	0	0	1	6	k__Bacteria	p__Armatimonadetes	c__midas_c_216	o__midas_o_216	f__midas_f_216
ASV1628	0	0	1	0	0	0	0	1	0	0	1	0	0	0	0	0	0	3	0	1	1	0	0	0	0	0	5	0	0	0	0	0	8	k__Bacteria	p__Firmicutes	c__Clostridia	o__DTU014	f__midas_f_148	g__midas_g_6242	s__midas_s_6242
ASV1629	1	0	0	0	0	0	10	3	0	0	0	0	0	0	0	3	0	1	0	2	1	0	0	0	0	0	1	0	0	0	6	0	0	k__Bacteria	p__Firmicutes	c__Clostridia	o__Clostridiales	f__Ruminococcaceae
ASV1630	5	1	1	5	0	0	0	0	0	0	0	0	0	0	11	0	0	0	0	0	1	0	0	0	0	0	0	0	0	0	1	1	0	k__Bacteria	p__Actinobacteria	c__Actinobacteria	o__Propionibacteriales	f__Nocardioidaceae	g__Nocardioides
ASV1631	0	0	3	0	0	0	0	1	0	0	1	0	0	0	0	0	0	2	0	2	4	0	0	1	0	0	2	0	0	0	0	2	3	k__Bacteria	p__Proteobacteria	c__Gammaproteobacteria	o__Betaproteobacteriales	f__Methylophilaceae	g__Methylotenera	s__midas_s_4250
ASV1632	0	0	2	0	0	1	0	3	0	0	0	0	0	1	0	0	0	3	0	0	7	0	1	0	0	0	2	0	0	0	0	2	0	k__Bacteria	p__Chloroflexi	c__Anaerolineae	o__midas_o_4245	f__midas_f_7837	g__midas_g_8099	s__midas_s_8099
ASV1633	16	0	5	2	0	0	0	0	0	0	2	0	0	0	0	0	0	0	0	1	1	0	0	0	0	0	0	2	0	0	2	0	3	k__Bacteria	p__Bacteroidetes	c__Bacteroidia	o__Flavobacteriales	f__Flavobacteriaceae	g__Flavobacterium	s__midas_s_8940
ASV1634	0	0	4	0	0	0	0	3	0	0	0	0	0	0	0	0	0	3	0	0	5	0	0	2	0	0	3	0	0	0	0	1	1	k__Bacteria	p__Armatimonadetes	c__midas_c_216	o__midas_o_216	f__midas_f_216
ASV1635	0	1	2	0	0	1	0	8	0	0	0	0	0	1	0	0	0	1	0	2	1	0	0	2	0	1	3	0	0	0	0	1	0	k__Bacteria	p__Firmicutes	c__Clostridia	o__Clostridiales	f__Ruminococcaceae	g__Ercella
ASV1636	0	3	3	0	0	3	0	0	0	2	0	0	0	0	0	0	0	0	0	3	1	0	0	1	1	0	4	0	0	0	0	0	3	k__Bacteria	p__Firmicutes	c__Bacilli	o__Lactobacillales	f__Streptococcaceae	g__Streptococcus	s__midas_s_873
ASV1637	0	0	0	0	0	0	0	0	0	0	0	0	0	0	16	0	0	2	0	0	1	0	0	0	1	0	0	0	0	0	0	0	0	k__Bacteria	p__Verrucomicrobia	c__Verrucomicrobiae	o__Pedosphaerales	f__Pedosphaeraceae	g__midas_g_8270	s__midas_s_8270
ASV1638	0	0	3	0	0	0	0	0	0	0	0	0	0	1	0	0	0	1	0	3	1	0	0	2	0	0	4	0	1	0	0	1	4	k__Bacteria	p__Firmicutes	c__Clostridia	o__Clostridiales	f__Ruminococcaceae	g__Ruminiclostridium	s__midas_s_4340
ASV1639	0	0	4	0	0	0	0	4	0	0	0	0	0	3	0	0	0	4	0	0	2	0	0	3	0	0	2	0	0	0	0	0	0	k__Bacteria	p__Armatimonadetes	c__midas_c_216	o__midas_o_216	f__midas_f_216	g__midas_g_216
ASV1640	0	4	4	0	0	0	0	0	0	0	0	0	0	2	0	0	0	2	1	1	7	0	0	1	2	0	0	0	0	0	0	0	0	k__Bacteria	p__Chloroflexi	c__Anaerolineae	o__Caldilineales	f__Amarolineaceae	g__midas_g_667	s__midas_s_8476
ASV1641	0	0	4	0	0	0	0	0	0	1	0	0	1	2	0	0	0	2	0	2	2	0	1	1	0	0	1	0	0	0	0	1	2	k__Bacteria	p__Actinobacteria	c__Actinobacteria	o__Frankiales	f__Cryptosporangiaceae	g__Fodinicola	s__midas_s_2674
ASV1642	0	0	3	0	1	2	0	3	0	0	0	1	0	1	0	0	0	0	0	0	0	0	0	0	0	0	0	0	2	0	6	2	1	k__Bacteria	p__BRC1	c__midas_c_1098	o__midas_o_5270	f__midas_f_5270	g__midas_g_7278	s__midas_s_7278
ASV1643	0	0	4	0	0	1	0	2	0	0	1	0	2	0	0	0	0	2	0	0	0	0	1	0	0	0	1	0	0	0	0	0	5	k__Bacteria	p__Proteobacteria	c__Gammaproteobacteria	o__Betaproteobacteriales	f__Burkholderiaceae	g__AAP99	s__midas_s_215
ASV1644	0	0	0	0	0	0	0	1	0	0	0	0	0	0	2	0	0	1	0	0	0	0	0	0	0	0	0	16	0	0	1	0	0	k__Bacteria	p__Proteobacteria	c__Alphaproteobacteria
ASV1645	0	0	0	21	0	0	1	6	0	0	0	0	0	0	0	0	0	0	0	0	2	0	0	0	0	0	0	0	0	0	1	0	0	k__Bacteria	p__Proteobacteria	c__Alphaproteobacteria	o__Rhodobacterales	f__Rhodobacteraceae
ASV1646	0	0	0	0	0	0	0	0	0	0	0	0	0	0	0	0	0	0	1	7	21	0	0	0	0	0	0	0	0	0	0	0	0	k__Bacteria	p__Proteobacteria	c__Deltaproteobacteria	o__Desulfuromonadales	f__Geobacteraceae	g__Geobacter	s__midas_s_9397
ASV1647	0	0	0	0	0	0	0	0	0	0	0	0	0	1	0	0	0	0	0	9	14	1	0	0	3	0	0	0	0	0	0	0	0	k__Bacteria	p__Firmicutes	c__Clostridia	o__Clostridiales	f__Ruminococcaceae
ASV1648	1	0	0	0	0	0	0	0	0	0	0	0	0	0	0	0	0	0	0	1	0	0	0	0	0	0	0	0	0	0	1	0	15	k__Bacteria	p__Tenericutes	c__Mollicutes	o__Acholeplasmatales	f__Acholeplasmataceae	g__Acholeplasma	s__midas_s_3686
ASV1649	0	0	2	0	0	0	0	0	0	0	0	0	0	1	3	0	0	2	1	3	2	0	0	1	2	0	3	1	0	0	0	1	0	k__Bacteria	p__Actinobacteria	c__Acidimicrobiia	o__Microtrichales	f__Microtrichaceae	g__IMCC26207
ASV1650	0	0	1	0	1	0	0	2	0	0	0	0	0	2	0	3	0	3	0	0	0	0	0	3	0	0	2	0	0	0	2	0	2	k__Bacteria	p__Firmicutes	c__Clostridia	o__Clostridiales	f__Ruminococcaceae
ASV1651	0	1	3	0	0	0	0	0	0	0	0	0	0	2	0	0	0	2	0	2	2	0	0	0	0	0	6	0	0	0	0	2	1	k__Bacteria	p__Firmicutes	c__Clostridia	o__Clostridiales	f__Family_XI	g__Gallicola	s__midas_s_1497
ASV1652	0	0	0	0	0	1	0	2	0	0	1	0	0	1	0	0	0	2	0	1	4	0	0	1	0	0	0	0	0	0	0	5	0	k__Bacteria	p__Proteobacteria	c__Deltaproteobacteria	o__Syntrophobacterales	f__Syntrophaceae	g__Smithella
ASV1653	0	0	0	0	0	0	0	0	0	0	0	0	0	0	0	0	0	0	0	0	0	0	0	0	0	13	0	0	0	0	0	0	0	k__Bacteria	p__Firmicutes	c__Clostridia	o__Clostridiales	f__Eubacteriaceae	g__Acetobacterium	s__midas_s_6214
ASV1654	0	1	1	2	0	0	0	3	0	0	0	0	0	3	0	0	0	0	0	0	0	0	0	2	0	0	2	0	0	0	0	3	2	k__Bacteria	p__Proteobacteria	c__Alphaproteobacteria	o__Caulobacterales	f__Caulobacteraceae	g__Caulobacter	s__midas_s_8069
ASV1655	2	0	0	0	0	1	0	0	0	0	0	2	0	0	0	12	0	0	3	0	0	0	0	0	2	0	0	0	0	0	0	0	0	k__Bacteria	p__Actinobacteria	c__Coriobacteriia	o__OPB41	f__midas_f_3016	g__midas_g_5574	s__midas_s_5574
ASV1656	1	0	0	0	2	4	6	3	0	0	0	0	1	2	0	0	0	0	0	0	0	0	0	2	0	0	0	0	0	0	0	0	0	k__Bacteria	p__Bacteroidetes	c__Bacteroidia	o__Bacteroidales
ASV1657	0	0	1	0	0	0	0	2	0	1	0	0	0	5	0	0	0	0	0	2	1	0	0	2	0	0	3	0	0	0	0	2	1	k__Bacteria	p__Firmicutes	c__Clostridia	o__Clostridiales	f__Clostridiaceae_1	g__Proteiniclasticum	s__midas_s_140
ASV1658	1	0	0	0	0	0	0	0	0	0	0	0	0	0	0	2	0	0	1	0	0	0	0	0	8	0	1	0	0	0	17	0	0	k__Bacteria
ASV1659	1	1	0	16	0	0	0	0	0	4	0	0	0	0	2	0	0	0	0	1	1	0	0	0	0	0	1	0	0	0	1	0	0	k__Bacteria	p__Actinobacteria	c__Actinobacteria	o__Micrococcales	f__Microbacteriaceae	g__Leucobacter
ASV1660	0	0	2	0	0	0	0	1	0	0	12	0	0	3	0	0	0	0	0	2	0	0	0	0	0	0	1	0	0	0	0	0	1	k__Bacteria	p__Bacteroidetes	c__Bacteroidia	o__Bacteroidales	f__SB-5	g__midas_g_2383
ASV1661	0	0	1	0	0	0	0	0	0	0	0	0	0	0	0	2	0	0	0	0	0	0	0	0	0	0	0	0	0	0	33	0	0	k__Bacteria	p__Firmicutes	c__Clostridia	o__Clostridiales
ASV1662	0	0	4	0	0	0	0	3	0	0	0	0	0	1	0	0	0	0	0	0	8	0	1	1	0	0	0	0	0	0	1	1	1	k__Bacteria	p__Patescibacteria	c__Microgenomatia	o__Ca_Woesebacteria	f__midas_f_7092	g__midas_g_7092	s__midas_s_7092
ASV1663	0	7	1	0	0	0	0	0	0	0	0	0	0	0	0	0	0	0	0	0	0	0	0	3	0	7	0	0	0	0	0	0	0	k__Bacteria	p__Firmicutes	c__Clostridia	o__Clostridiales
ASV1664	0	0	0	3	0	1	0	3	0	0	0	0	3	1	0	0	0	6	0	0	0	0	0	0	0	0	4	0	0	0	0	0	0	k__Bacteria	p__Proteobacteria	c__Gammaproteobacteria	o__Xanthomonadales	f__Rhodanobacteraceae	g__Dokdonella
ASV1665	7	0	0	0	1	3	0	6	2	0	0	1	0	1	0	1	0	0	1	0	0	0	0	0	1	0	0	0	0	0	0	0	0	k__Bacteria	p__Chloroflexi	c__Anaerolineae	o__Anaerolineales	f__Anaerolineaceae
ASV1666	1	1	3	0	0	0	0	0	0	1	0	0	1	0	0	2	0	0	0	0	0	0	0	1	0	0	1	0	5	0	8	0	0	k__Bacteria	p__Firmicutes	c__Clostridia	o__Clostridiales	f__Ruminococcaceae	g__midas_g_3758	s__midas_s_3758
ASV1667	0	0	2	0	0	2	12	0	0	0	0	0	0	0	0	0	0	0	1	0	0	0	1	1	0	0	1	0	0	0	1	0	0	k__Bacteria	p__Patescibacteria	c__Saccharimonadia	o__Saccharimonadales
ASV1668	0	0	5	0	0	0	0	3	0	0	0	0	0	1	0	0	0	3	0	0	3	0	0	0	0	0	2	0	0	0	0	0	3	k__Bacteria	p__Proteobacteria	c__Gammaproteobacteria	o__Betaproteobacteriales	f__Nitrosomonadaceae	g__Ellin6067
ASV1669	0	0	2	0	0	0	0	0	0	1	2	0	2	0	0	0	0	0	1	0	2	0	0	3	0	0	1	0	0	0	0	0	4	k__Bacteria	p__Planctomycetes	c__Planctomycetacia	o__Planctomycetales	f__Rubinisphaeraceae	g__midas_g_1221	s__midas_s_2072
ASV1670	1	0	3	0	0	1	0	5	0	0	1	0	0	0	0	0	0	0	1	1	1	0	0	4	1	0	4	0	0	0	0	0	0	k__Bacteria	p__Chloroflexi	c__Anaerolineae	o__Anaerolineales	f__Anaerolineaceae
ASV1671	0	0	0	0	0	0	0	2	0	1	0	0	0	3	0	0	0	1	1	0	1	0	0	2	0	0	2	0	0	0	1	3	1	k__Bacteria	p__Patescibacteria	c__ABY1	o__Ca_Falkowbacteria	f__midas_f_5033	g__midas_g_5033	s__midas_s_5033
ASV1672	0	0	1	0	0	2	0	3	0	0	0	0	0	1	0	0	0	0	0	0	1	0	0	1	0	0	4	0	0	0	0	1	5	k__Bacteria	p__Proteobacteria	c__Gammaproteobacteria	o__Xanthomonadales	f__Rhodanobacteraceae	g__midas_g_2835	s__midas_s_2835
ASV1673	5	1	1	0	0	2	0	4	0	1	0	0	1	1	0	0	0	1	0	1	1	0	1	1	0	0	3	0	0	0	0	0	1	k__Bacteria	p__Chloroflexi	c__Anaerolineae	o__Anaerolineales	f__Anaerolineaceae	g__Leptolinea	s__midas_s_8449
ASV1674	0	3	2	0	0	1	6	0	0	3	0	0	0	0	1	0	0	2	0	0	0	0	0	0	0	0	0	0	1	0	3	0	0	k__Bacteria	p__Actinobacteria	c__Actinobacteria	o__Corynebacteriales	f__Dietziaceae	g__Dietzia	s__midas_s_5446
ASV1675	0	0	2	0	0	0	0	4	0	0	0	0	0	2	0	0	0	3	0	0	6	0	0	1	0	0	4	0	0	0	0	0	0	k__Bacteria	p__Proteobacteria	c__Deltaproteobacteria	o__Syntrophobacterales	f__Syntrophaceae
ASV1676	0	0	2	0	0	1	0	3	0	0	0	0	1	0	0	0	0	0	0	2	6	0	1	1	0	0	1	0	0	0	0	0	3	k__Bacteria	p__Proteobacteria	c__Alphaproteobacteria	o__Rhodobacterales	f__Rhodobacteraceae	g__Amaricoccus	s__midas_s_690
ASV1677	0	0	0	0	0	0	0	0	0	0	0	0	0	0	0	0	0	1	0	1	0	0	0	0	0	0	1	0	0	0	0	0	13	k__Bacteria	p__Bacteroidetes	c__Bacteroidia	o__Bacteroidales	f__Paludibacteraceae	g__midas_g_2677	s__midas_s_2677
ASV1678	0	0	0	0	0	1	0	3	0	0	0	0	1	1	0	0	0	2	0	0	3	0	0	1	0	0	3	0	0	0	0	1	3	k__Bacteria	p__Proteobacteria	c__Gammaproteobacteria	o__midas_o_26	f__midas_f_98	g__midas_g_523	s__midas_s_523
ASV1679	0	0	0	1	0	0	0	0	0	0	0	0	0	0	0	0	0	0	0	0	0	0	1	0	0	0	0	0	0	0	6	0	11	k__Bacteria	p__Verrucomicrobia	c__Verrucomicrobiae	o__Verrucomicrobiales
ASV1680	0	0	2	0	0	0	0	0	0	0	4	0	0	0	0	0	0	1	0	0	0	0	0	1	0	0	1	0	0	0	0	0	8	k__Bacteria	p__Bacteroidetes	c__Bacteroidia	o__Flavobacteriales	f__NS9_marine_group	g__midas_g_225	s__midas_s_1225
ASV1681	2	5	0	0	0	0	0	0	0	1	0	0	0	0	0	0	0	0	0	1	0	0	0	0	0	8	1	0	0	1	0	0	0	k__Bacteria	p__Proteobacteria	c__Alphaproteobacteria	o__Rhizobiales
ASV1682	0	0	4	0	0	0	0	1	0	0	0	0	0	2	0	0	0	3	0	0	7	0	0	1	0	0	1	0	0	0	0	0	1	k__Bacteria	p__Firmicutes	c__Erysipelotrichia	o__Erysipelotrichales	f__Erysipelotrichaceae	g__midas_g_7231	s__midas_s_7231
ASV1683	5	1	2	1	0	0	1	3	0	1	0	0	0	2	5	1	0	0	0	0	0	0	0	0	0	0	0	0	0	0	3	0	0	k__Bacteria	p__Proteobacteria	c__Alphaproteobacteria	o__Reyranellales	f__Reyranellaceae	g__midas_g_3529	s__midas_s_3529
ASV1684	0	0	0	0	0	0	0	1	0	0	3	1	0	0	0	0	0	3	0	2	1	0	0	0	0	0	3	0	0	0	0	1	4	k__Bacteria	p__Proteobacteria	c__Gammaproteobacteria	o__Xanthomonadales	f__Xanthomonadaceae
ASV1685	0	1	0	0	0	0	0	0	0	0	0	0	0	0	0	0	0	1	0	1	2	0	0	1	0	0	3	0	0	0	0	0	9	k__Bacteria	p__Proteobacteria	c__Gammaproteobacteria	o__Betaproteobacteriales	f__Hydrogenophilaceae	g__midas_g_1040	s__midas_s_1040
ASV1686	0	0	5	0	0	0	0	3	0	0	0	0	0	1	0	0	0	1	0	0	2	0	0	0	0	0	0	0	0	0	0	2	3	k__Bacteria	p__Chloroflexi	c__Anaerolineae	o__Anaerolineales	f__Anaerolineaceae	g__Flexilinea	s__midas_s_7001
ASV1687	0	0	0	0	0	1	0	2	0	0	0	0	0	1	0	0	0	0	0	1	3	0	0	1	0	0	4	0	0	0	0	1	5	k__Bacteria	p__Proteobacteria	c__Alphaproteobacteria	o__Rhizobiales	f__Pleomorphomonadaceae	g__Prosthecomicrobium	s__Prosthecomicrobium_hirschii
ASV1688	0	1	1	0	1	0	2	0	0	0	0	0	0	0	0	0	0	0	0	0	1	0	0	1	1	0	0	0	0	0	19	0	1	k__Bacteria	p__Actinobacteria	c__Actinobacteria	o__Propionibacteriales	f__Propionibacteriaceae
ASV1689	10	1	1	0	0	3	1	3	1	0	0	0	0	0	0	0	0	6	0	0	0	0	0	0	0	0	0	0	0	0	0	0	0	k__Bacteria	p__Firmicutes	c__Clostridia	o__Clostridiales	f__Syntrophomonadaceae	g__Syntrophomonas	s__midas_s_3034
ASV1690	0	0	1	0	0	0	0	1	0	0	1	0	0	1	0	0	0	4	0	0	5	0	1	1	0	0	1	0	0	0	0	2	0	k__Bacteria	p__Firmicutes	c__Clostridia	o__Clostridiales	f__Christensenellaceae	g__Christensenellaceae_R-7_group
ASV1691	0	0	1	0	0	4	0	3	0	0	0	0	3	1	0	0	0	2	0	1	3	0	0	0	0	0	2	0	0	0	0	0	0	k__Bacteria	p__Proteobacteria	c__Gammaproteobacteria	o__midas_o_26	f__midas_f_98	g__midas_g_273	s__midas_s_273
ASV1692	7	0	0	0	0	0	0	0	0	0	0	0	0	0	0	1	0	0	2	0	0	0	0	0	0	0	0	0	5	0	17	0	0	k__Bacteria	p__Firmicutes	c__Negativicutes	o__Acidaminococcales	f__Veillonellaceae	g__midas_g_3252	s__midas_s_3252
ASV1693	0	0	0	0	3	0	1	0	2	0	0	0	0	0	0	1	0	0	0	0	0	0	0	0	0	0	0	0	0	0	3	0	5	k__Bacteria
ASV1694	20	0	2	0	0	1	0	1	0	0	0	0	0	0	0	0	0	1	0	1	0	0	1	0	1	0	2	0	0	0	0	0	3	k__Bacteria	p__Firmicutes	c__Clostridia	o__Clostridiales
ASV1695	2	0	0	0	2	0	0	0	0	0	0	4	0	0	0	7	0	0	0	0	0	0	0	0	2	0	0	0	0	0	3	0	0	k__Bacteria	p__Proteobacteria	c__Deltaproteobacteria
ASV1696	0	0	0	0	0	0	0	0	0	0	1	0	0	0	0	0	0	1	0	0	1	0	0	0	0	0	8	5	0	0	1	2	0	k__Bacteria	p__Proteobacteria	c__Gammaproteobacteria	o__Xanthomonadales	f__Xanthomonadaceae	g__Arenimonas	s__midas_s_6491
ASV1697	0	0	0	27	0	0	0	0	0	0	0	0	0	0	0	0	0	0	0	0	0	0	0	0	0	0	0	1	0	0	0	0	0	k__Bacteria	p__Actinobacteria	c__Acidimicrobiia	o__Microtrichales
ASV1698	0	0	1	0	0	0	0	2	0	0	0	0	0	2	0	0	0	1	1	1	1	0	1	0	0	0	0	0	0	0	1	2	4
ASV1699	0	1	4	0	0	0	0	2	0	0	0	0	0	3	0	0	0	1	0	0	1	0	0	2	0	0	6	0	0	0	0	0	0	k__Bacteria	p__Firmicutes	c__Clostridia	o__Clostridiales	f__Syntrophomonadaceae	g__Syntrophomonas	s__midas_s_3034
ASV1700	0	1	2	0	0	0	0	3	0	0	1	0	0	2	0	0	0	1	0	0	2	0	1	1	0	0	3	0	0	0	0	1	1	k__Bacteria	p__Armatimonadetes	c__midas_c_216	o__midas_o_216	f__midas_f_216	g__midas_g_310	s__midas_s_310
ASV1701	0	0	0	0	0	0	0	0	0	0	0	0	0	0	16	0	0	1	0	0	0	0	0	0	0	0	0	0	0	0	0	0	0	k__Bacteria	p__Acidobacteria	c__Acidobacteriia	o__Solibacterales	f__Solibacteraceae_Subgroup_3
ASV1702	0	0	0	0	0	0	0	0	0	5	0	0	0	0	0	1	0	7	0	1	2	0	0	1	0	0	0	0	0	0	0	1	0	k__Bacteria	p__Bacteroidetes	c__Bacteroidia
ASV1703	0	0	0	0	3	4	1	9	0	0	0	0	0	0	0	1	0	2	0	0	0	0	0	0	0	0	0	0	0	0	0	0	0	k__Bacteria	p__Firmicutes	c__Clostridia	o__Clostridiales	f__Ruminococcaceae
ASV1704	0	0	0	0	0	3	0	1	0	0	0	0	1	1	0	0	0	1	0	0	1	0	0	1	0	0	2	0	0	0	0	0	6	k__Bacteria	p__Proteobacteria	c__Gammaproteobacteria	o__Thiotrichales	f__Thiotrichaceae	g__Thiothrix	s__midas_s_525
ASV1705	0	0	1	0	0	0	1	2	0	0	2	0	0	2	0	0	0	1	0	0	1	0	0	0	0	0	3	0	0	0	0	0	5	k__Bacteria	p__Bacteroidetes	c__Bacteroidia
ASV1706	0	0	0	0	0	0	0	0	0	0	0	4	0	2	0	0	0	2	1	0	4	1	0	0	0	0	1	0	0	0	0	0	2	k__Bacteria	p__Firmicutes	c__Clostridia	o__Clostridiales	f__Syntrophomonadaceae	g__Syntrophomonas
ASV1707	0	1	9	0	0	0	0	0	0	0	0	0	0	0	0	0	0	1	0	1	0	0	0	2	0	0	0	0	0	0	0	0	3	k__Bacteria	p__Cyanobacteria	c__Melainabacteria	o__Obscuribacterales	f__midas_f_1393	g__Ca_Obscuribacter	s__midas_s_1393
ASV1708	0	0	0	0	0	0	1	0	0	0	2	0	0	0	0	1	0	0	0	0	0	0	0	4	0	0	2	0	0	0	1	0	6
ASV1709	0	0	1	0	0	0	0	1	0	0	0	0	0	1	0	0	0	3	0	2	3	0	1	4	0	0	0	0	0	0	0	1	1	k__Bacteria	p__Firmicutes	c__Clostridia	o__Clostridiales	f__Lachnospiraceae	g__Herbinix	s__midas_s_8825
ASV1710	0	23	3	0	0	0	0	0	0	0	0	0	0	0	0	0	0	0	0	0	0	0	0	0	0	0	0	0	0	0	0	0	0	k__Bacteria	p__Firmicutes	c__Clostridia	o__Clostridiales	f__Peptostreptococcaceae
ASV1711	0	0	0	0	1	3	2	9	0	0	0	0	0	0	0	0	0	0	2	0	0	2	0	0	0	0	0	0	0	0	1	0	0	k__Bacteria	p__Bacteroidetes	c__Bacteroidia	o__Bacteroidales	f__Dysgonomonadaceae	g__Petrimonas	s__Petrimonas_sulfuriphila
ASV1712	2	0	0	0	0	1	0	1	3	0	0	0	0	0	0	0	0	0	7	0	3	0	0	0	0	0	0	0	0	0	1	0	0
ASV1713	0	0	0	3	0	0	0	0	0	0	0	0	0	0	0	0	0	0	0	0	0	0	1	0	0	0	0	0	0	0	1	0	11	k__Bacteria	p__Proteobacteria	c__Alphaproteobacteria
ASV1714	0	0	1	0	0	0	0	6	0	0	0	0	0	1	0	0	0	0	0	1	1	0	1	1	1	0	0	0	0	0	0	3	1	k__Archaea	p__Euryarchaeota	c__Methanomicrobia	o__Methanomicrobiales	f__Methanospirillaceae	g__Methanospirillum	s__midas_s_2576
ASV1715	0	2	2	0	0	0	0	1	0	0	0	0	0	1	0	0	0	0	0	1	4	0	1	0	0	0	5	0	0	0	0	2	0	k__Bacteria	p__Firmicutes	c__Clostridia	o__Clostridiales	f__Clostridiaceae_1
ASV1716	0	0	0	0	0	0	0	0	0	0	1	0	0	0	0	0	0	3	1	1	2	1	1	6	0	0	0	0	0	0	0	0	1	k__Bacteria
ASV1717	1	0	0	0	0	0	5	2	0	0	0	0	0	0	0	0	0	2	0	0	3	0	0	3	0	0	1	0	1	0	3	0	0	k__Bacteria	p__Bacteroidetes	c__Bacteroidia	o__Sphingobacteriales
ASV1718	0	0	2	0	0	0	0	1	0	0	1	0	2	0	0	0	0	2	0	0	0	0	3	3	0	0	1	0	0	0	0	0	1	k__Bacteria	p__Firmicutes	c__Clostridia	o__D8A-2	f__midas_f_13	g__midas_g_1659	s__midas_s_4462
ASV1719	0	5	5	0	0	0	0	3	0	0	0	0	0	1	0	0	0	1	0	0	1	0	1	0	0	0	1	0	0	0	0	1	0	k__Bacteria	p__WS1	c__midas_c_796	o__midas_o_796	f__midas_f_796	g__midas_g_2785	s__midas_s_2785
ASV1720	1	0	2	0	1	1	0	3	0	0	0	0	0	1	0	1	0	1	1	0	1	1	0	0	1	0	4	0	0	0	0	0	0	k__Bacteria	p__Hydrogenedentes	c__Hydrogenedentia	o__Hydrogenedentiales	f__Hydrogenedensaceae	g__midas_g_2361	s__midas_s_2361
ASV1721	0	0	2	0	0	1	0	2	0	0	0	0	0	1	0	0	0	2	0	3	1	0	1	0	0	0	3	0	0	0	0	0	3	k__Bacteria	p__Bacteroidetes	c__Bacteroidia	o__Bacteroidales	f__Prolixibacteraceae	g__Roseimarinus	s__midas_s_2989
ASV1722	0	2	1	0	0	3	0	0	0	0	1	0	0	0	0	0	0	3	0	0	0	0	0	1	0	0	5	0	0	0	0	1	1	k__Bacteria	p__Chloroflexi	c__Anaerolineae
ASV1723	0	0	2	0	0	0	0	3	0	0	8	0	0	0	0	0	0	0	0	0	0	0	0	0	0	0	1	0	0	0	1	1	2	k__Bacteria	p__Bacteroidetes	c__Bacteroidia	o__Bacteroidales	f__Prolixibacteraceae	g__midas_g_12	s__midas_s_3429
ASV1724	5	0	0	0	0	0	0	0	0	0	0	1	0	0	0	8	0	3	4	0	0	0	0	0	0	0	0	0	0	0	0	0	0	k__Bacteria	p__Proteobacteria	c__Deltaproteobacteria
ASV1725	0	1	2	0	0	0	0	1	0	1	0	0	0	3	0	0	0	3	0	1	1	0	0	2	0	0	2	0	0	0	0	0	1	k__Bacteria	p__Firmicutes	c__Clostridia	o__Clostridiales	f__Ruminococcaceae	g__Ruminococcaceae_UCG-014	s__midas_s_4482
ASV1726	0	0	0	0	0	1	1	0	0	0	0	0	10	0	0	0	0	0	0	0	0	0	0	0	0	0	0	0	1	0	0	0	0	k__Bacteria	p__Cyanobacteria	c__Oxyphotobacteria	o__Chloroplast
ASV1727	0	1	1	0	0	0	0	1	0	0	1	0	0	0	0	0	0	3	0	4	3	0	0	0	0	0	4	0	0	0	0	1	1	k__Bacteria	p__Actinobacteria	c__Actinobacteria	o__Micrococcales	f__Dermatophilaceae	g__Piscicoccus	s__Piscicoccus_intestinalis
ASV1728	0	0	1	0	0	0	0	6	0	0	0	0	0	4	0	0	0	2	0	0	1	0	1	0	0	0	1	0	0	0	0	0	2	k__Bacteria	p__Proteobacteria	c__Deltaproteobacteria	o__Syntrophobacterales	f__Syntrophaceae	g__Syntrophus
ASV1729	2	0	0	0	0	0	0	1	0	0	0	0	0	2	0	1	0	1	1	0	1	0	0	3	0	0	0	0	1	0	0	3	0	k__Bacteria	p__WS1	c__midas_c_796	o__midas_o_796	f__midas_f_2296	g__midas_g_3409
ASV1730	11	0	0	1	0	0	1	1	0	0	0	0	0	0	0	2	0	0	0	0	0	0	0	1	0	0	0	0	1	0	12	0	1	k__Bacteria	p__Bacteroidetes	c__Bacteroidia	o__Bacteroidales	f__Paludibacteraceae	g__Paludibacter
ASV1731	1	0	3	0	0	1	0	4	0	0	0	0	0	0	0	0	0	1	0	0	2	0	1	1	0	0	2	0	0	0	0	1	1	k__Bacteria
ASV1732	0	1	0	0	0	1	0	1	0	0	0	0	1	1	0	0	0	3	0	0	0	0	0	1	0	0	1	0	0	0	0	1	4	k__Bacteria	p__Acidobacteria	c__Thermoanaerobaculia	o__Thermoanaerobaculales	f__Thermoanaerobaculaceae	g__Subgroup_10	s__midas_s_1112
ASV1733	0	11	1	0	0	0	0	0	0	1	0	0	0	0	0	0	0	0	0	4	0	0	1	0	0	3	0	0	0	0	0	0	0	k__Bacteria	p__Firmicutes	c__Erysipelotrichia	o__Erysipelotrichales	f__Erysipelotrichaceae	g__Erysipelothrix	s__midas_s_8620
ASV1734	0	1	3	1	0	0	0	1	0	1	4	0	3	0	0	0	0	0	0	0	1	0	0	1	0	0	1	0	0	0	0	0	0	k__Bacteria	p__Planctomycetes	c__Planctomycetacia	o__Planctomycetales	f__Rubinisphaeraceae	g__SH-PL14	s__midas_s_1445
ASV1735	0	0	1	1	0	2	1	1	0	0	0	0	0	0	3	0	0	0	0	0	1	0	0	3	1	0	0	0	1	0	1	1	0
ASV1736	1	0	2	0	0	1	0	0	1	0	0	0	0	3	0	0	0	0	1	0	2	0	0	1	0	0	4	0	0	0	0	0	1	k__Bacteria	p__Chloroflexi	c__Anaerolineae	o__Anaerolineales	f__Anaerolineaceae	g__midas_g_7694	s__midas_s_7694
ASV1737	0	0	1	0	0	0	0	3	0	0	0	0	0	2	0	0	0	1	0	0	2	0	1	1	0	0	1	0	0	0	0	1	3	k__Bacteria
ASV1738	0	1	3	0	0	0	0	0	0	0	0	0	0	1	0	0	0	1	0	1	2	0	0	0	0	0	6	0	0	0	0	0	3	k__Bacteria	p__Proteobacteria	c__Alphaproteobacteria	o__Rhizobiales	f__Hyphomicrobiaceae	g__Hyphomicrobium	s__midas_s_2612
ASV1739	1	1	4	0	0	0	1	2	0	0	0	1	0	0	0	0	0	2	0	0	0	0	0	1	0	0	0	0	0	1	8	0	0
ASV1740	0	0	1	0	0	0	0	0	0	0	0	0	0	1	0	0	0	0	0	4	14	0	0	0	0	0	2	0	0	0	0	0	0	k__Bacteria	p__Firmicutes	c__Clostridia	o__Clostridiales	f__Christensenellaceae	g__midas_g_2424	s__midas_s_6450
ASV1741	0	1	0	1	0	0	3	0	0	0	0	0	0	0	1	0	0	0	0	0	0	0	0	0	0	1	0	0	0	1	3	0	6	k__Bacteria	p__Proteobacteria	c__Alphaproteobacteria
ASV1742	0	0	0	0	0	1	0	21	0	0	0	0	0	0	0	0	0	0	0	0	1	0	0	0	0	0	0	0	0	0	0	0	0
ASV1743	0	1	1	0	0	0	0	2	0	0	0	0	0	1	0	0	0	0	0	2	0	0	0	1	1	0	1	0	1	0	0	2	3	k__Bacteria	p__Chloroflexi	c__Anaerolineae	o__Anaerolineales	f__Anaerolineaceae	g__midas_g_6489	s__midas_s_6489
ASV1744	0	3	9	0	0	0	0	0	0	0	0	0	0	0	2	0	0	0	0	0	0	0	0	2	0	0	0	0	0	0	1	0	0	k__Bacteria	p__Actinobacteria	c__Actinobacteria	o__Corynebacteriales	f__Corynebacteriaceae
ASV1745	0	2	2	0	0	1	0	1	0	2	0	0	1	0	0	0	0	0	0	1	2	0	0	0	0	0	2	0	0	0	0	1	2	k__Bacteria	p__Proteobacteria	c__Alphaproteobacteria	o__Rhodobacterales	f__Rhodobacteraceae	g__Phreatobacter	s__midas_s_2257
ASV1746	0	0	0	0	0	0	0	2	0	0	0	0	0	1	13	0	0	0	0	0	0	0	0	0	0	0	0	0	0	0	0	0	0
ASV1747	1	0	0	2	0	0	0	0	0	0	0	0	2	0	1	0	0	0	0	0	0	0	0	0	0	0	1	5	0	0	10	0	0	k__Bacteria	p__Proteobacteria	c__Gammaproteobacteria	o__midas_o_26	f__midas_f_98	g__Acidibacter
ASV1748	0	1	2	0	0	0	0	2	0	0	0	0	0	0	0	0	0	0	0	1	1	0	0	0	0	0	0	0	0	0	0	1	7	k__Bacteria	p__Firmicutes	c__Clostridia	o__Clostridiales	f__Ruminococcaceae
ASV1749	0	0	1	0	0	1	0	4	0	0	0	0	1	1	0	0	0	3	0	2	1	0	0	1	0	0	4	0	0	0	0	0	0	k__Bacteria	p__Proteobacteria	c__Alphaproteobacteria	o__Rhizobiales	f__Devosiaceae	g__Devosia
ASV1750	0	1	1	0	0	0	0	5	0	0	1	0	0	3	0	1	0	2	0	0	1	0	1	0	0	0	1	0	0	0	0	0	1	k__Bacteria	p__Ca_Fermentibacterota	c__Ca_Fermentibacteria	o__midas_o_3047	f__midas_f_4465	g__midas_g_4465	s__midas_s_4465
ASV1751	0	3	0	0	0	2	0	1	0	0	0	0	0	0	0	0	0	0	0	2	2	0	0	1	0	0	2	0	0	0	0	3	1	k__Bacteria	p__Actinobacteria	c__Acidimicrobiia	o__Microtrichales	f__Ilumatobacteraceae	g__CL500-29_marine_group	s__midas_s_2412
ASV1752	0	1	1	0	1	0	0	1	0	1	0	0	0	0	0	0	0	1	1	2	0	0	1	0	0	0	0	0	0	0	1	1	4	k__Bacteria	p__Firmicutes	c__Clostridia	o__Clostridiales	f__Christensenellaceae	g__Christensenellaceae_R-7_group
ASV1753	0	0	2	0	0	2	0	4	0	0	1	0	0	0	0	0	0	1	0	0	0	0	1	0	0	0	1	0	0	0	1	0	4	k__Bacteria	p__Proteobacteria	c__Gammaproteobacteria	o__Betaproteobacteriales	f__Rhodocyclaceae	g__Ca_Accumulibacter	s__midas_s_3472
ASV1754	0	0	0	0	0	0	0	0	0	0	0	0	0	0	0	0	0	1	0	0	0	0	0	0	0	0	0	0	0	0	30	0	0	k__Bacteria	p__Proteobacteria	c__Gammaproteobacteria	o__Xanthomonadales	f__Xanthomonadaceae	g__Stenotrophomonas	s__midas_s_7952
ASV1755	0	0	1	0	0	0	0	2	1	0	1	0	0	0	0	0	0	1	0	0	0	0	0	0	0	0	0	0	0	0	0	1	6	k__Bacteria	p__Planctomycetes	c__Planctomycetacia	o__Pirellulales	f__Pirellulaceae	g__midas_g_3489	s__midas_s_3489
ASV1756	0	0	1	0	0	0	0	0	0	0	0	0	0	0	2	0	0	5	0	0	6	0	0	0	0	0	0	0	0	0	6	0	0	k__Bacteria	p__Proteobacteria	c__Alphaproteobacteria	o__Rhizobiales
ASV1757	0	1	2	0	0	0	0	1	0	0	0	0	0	1	0	0	0	1	0	0	5	0	0	2	0	0	4	0	0	0	0	0	1	k__Bacteria	p__Proteobacteria	c__Deltaproteobacteria	o__Syntrophobacterales	f__Syntrophobacteraceae	g__Desulforhabdus	s__midas_s_6670
ASV1758	0	1	1	0	0	2	0	0	0	0	0	0	1	1	0	0	0	0	0	1	2	0	0	1	0	0	5	0	0	0	0	1	1	k__Bacteria	p__Proteobacteria	c__Alphaproteobacteria	o__Rhodobacterales	f__Rhodobacteraceae	g__midas_g_2400	s__midas_s_2446
ASV1759	0	2	5	0	0	0	0	2	1	1	0	0	0	0	0	0	0	1	0	0	1	0	2	0	0	0	1	0	0	0	0	0	0	k__Bacteria	p__Chloroflexi	c__Anaerolineae
ASV1760	0	1	1	0	0	1	3	0	0	0	0	0	0	0	0	0	0	0	0	0	0	0	0	0	0	0	0	0	0	0	16	0	2	k__Bacteria	p__Proteobacteria	c__Alphaproteobacteria	o__Rhodobacterales	f__Rhodobacteraceae	g__Ketogulonicigenium	s__midas_s_7038
ASV1761	0	1	2	0	0	0	0	2	0	0	0	0	0	0	0	0	0	0	0	4	2	0	0	0	0	0	5	0	0	0	0	1	2	k__Bacteria	p__WPS-2	c__midas_c_206	o__midas_o_395	f__midas_f_547	g__midas_g_547	s__midas_s_3938
ASV1762	0	0	0	0	0	0	0	0	0	0	0	0	0	0	14	0	0	0	1	0	0	0	0	0	0	0	0	0	0	0	0	0	0	k__Bacteria	p__Bacteroidetes	c__Bacteroidia	o__Cytophagales	f__Spirosomaceae	g__Persicitalea	s__midas_s_5441
ASV1763	1	0	0	0	0	0	0	2	0	0	0	0	0	0	1	0	0	1	0	0	1	0	0	0	0	0	0	11	0	0	0	0	0	k__Bacteria	p__Proteobacteria	c__Alphaproteobacteria	o__Sphingomonadales	f__Sphingomonadaceae	g__Novosphingobium	s__Novosphingobium_tardaugens
ASV1764	0	0	0	0	0	0	0	0	0	0	0	0	0	0	0	0	0	2	0	1	0	0	0	1	0	0	4	0	0	0	0	0	7	k__Bacteria	p__WS1	c__midas_c_796	o__midas_o_796	f__midas_f_796	g__midas_g_2935	s__midas_s_9289
ASV1765	1	0	0	0	0	0	0	3	0	0	0	0	1	0	0	0	0	0	0	0	0	0	0	1	2	0	1	5	2	1	1	0	0	k__Bacteria	p__Proteobacteria	c__Alphaproteobacteria	o__Rhizobiales	f__Rhizobiaceae	g__Mesorhizobium
ASV1766	1	1	2	0	0	1	0	1	0	0	0	0	0	0	0	0	0	3	0	0	3	0	0	3	0	0	0	0	0	0	1	1	0	k__Bacteria	p__Firmicutes	c__Clostridia	o__Clostridiales
ASV1767	1	0	0	0	0	0	0	0	0	0	0	0	0	1	0	0	0	4	0	0	0	0	0	2	0	0	2	0	0	0	0	0	5	k__Bacteria	p__Actinobacteria	c__Thermoleophilia	o__Gaiellales	f__midas_f_269	g__midas_g_269	s__midas_s_269
ASV1768	2	1	1	0	0	1	0	3	0	0	1	0	0	0	0	0	0	0	0	0	0	0	1	7	0	0	1	0	0	0	0	0	0	k__Bacteria	p__Armatimonadetes	c__Fimbriimonadia	o__Fimbriimonadales	f__Fimbriimonadaceae
ASV1769	0	0	0	20	0	0	0	1	0	0	0	0	0	0	0	0	0	1	0	0	0	0	0	0	0	0	0	1	0	0	0	0	0	k__Bacteria	p__Proteobacteria	c__Gammaproteobacteria	o__Xanthomonadales	f__Rhodanobacteraceae
ASV1770	0	0	0	0	2	0	0	0	1	0	0	0	0	0	0	4	0	0	1	0	0	0	0	0	4	0	0	0	0	0	4	0	0	k__Bacteria	p__Proteobacteria
ASV1771	0	0	4	0	0	0	0	1	0	0	0	0	0	0	0	0	0	2	0	1	2	0	0	1	0	0	2	0	0	0	0	2	0	k__Bacteria	p__Firmicutes	c__Clostridia	o__Clostridiales	f__Clostridiales_vadinBB60_group	g__midas_g_4325	s__midas_s_4325
ASV1772	0	0	1	0	0	0	2	1	0	0	0	0	0	0	0	0	0	0	0	0	0	0	2	0	0	0	0	0	0	0	0	1	6	k__Bacteria	p__Patescibacteria	c__ABY1	o__Ca_Falkowbacteria	f__midas_f_5033	g__midas_g_5033	s__midas_s_5033
ASV1773	0	1	0	8	0	0	1	5	0	1	0	0	0	0	0	0	0	0	3	0	0	0	0	0	0	0	0	1	0	0	1	0	0	k__Bacteria	p__Proteobacteria	c__Alphaproteobacteria	o__Sphingomonadales	f__Sphingomonadaceae	g__Sphingopyxis	s__Sphingopyxis_bauzanensis
ASV1774	0	0	0	0	0	1	0	0	0	0	0	0	0	4	0	0	0	2	0	0	4	0	0	3	0	0	0	0	0	0	0	1	0	k__Bacteria	p__Chloroflexi	c__Anaerolineae	o__Anaerolineales	f__Anaerolineaceae
ASV1775	0	0	0	0	0	10	0	0	0	1	0	0	0	0	0	3	0	0	0	0	0	0	0	0	0	0	0	0	0	1	4	0	0	k__Bacteria
ASV1776	4	5	1	0	0	2	1	1	0	0	0	0	0	0	0	2	0	0	0	0	1	0	0	3	0	0	0	0	0	0	1	0	0	k__Bacteria	p__Chloroflexi	c__Anaerolineae
ASV1777	0	0	3	0	0	1	0	3	0	0	0	0	1	3	0	0	0	0	0	1	1	0	0	0	0	0	0	0	0	0	0	1	1
ASV1778	0	0	0	0	0	0	0	0	0	0	0	0	0	0	0	0	0	0	0	0	0	0	0	14	0	0	0	0	0	0	0	0	0	k__Bacteria	p__Firmicutes	c__Clostridia
ASV1779	0	0	0	0	0	0	0	0	0	0	0	0	0	0	6	0	0	0	0	1	1	0	0	1	0	0	0	0	0	0	9	1	0	k__Bacteria	p__Proteobacteria	c__Gammaproteobacteria	o__Pseudomonadales	f__Pseudomonadaceae	g__Pseudomonas
ASV1780	0	0	0	0	0	0	0	0	0	0	2	0	0	0	0	0	0	1	0	0	1	0	0	0	0	0	1	0	0	0	10	1	3	k__Bacteria	p__Bacteroidetes	c__Bacteroidia	o__Sphingobacteriales
ASV1781	0	0	0	0	1	2	3	0	0	0	0	0	1	0	0	0	0	0	0	0	0	0	0	0	0	5	0	0	0	0	0	0	0	k__Bacteria	p__Firmicutes	c__Bacilli	o__Bacillales	f__Staphylococcaceae	g__Staphylococcus	s__midas_s_9536
ASV1782	0	0	1	0	0	0	0	1	0	0	0	0	0	0	0	0	0	1	1	0	1	0	0	3	0	0	3	0	0	0	0	2	1	k__Bacteria	p__Firmicutes	c__Clostridia	o__Clostridiales	f__TC1	g__midas_g_4464	s__midas_s_5485
ASV1783	0	1	1	0	0	0	0	3	0	0	1	0	1	1	0	0	0	0	0	2	1	0	2	0	0	0	1	0	0	0	0	1	1	k__Bacteria	p__Actinobacteria	c__Actinobacteria	o__Propionibacteriales	f__Nocardioidaceae	g__Marmoricola	s__midas_s_143
ASV1784	0	0	0	0	0	0	3	1	0	0	0	0	0	0	0	0	0	0	0	0	0	0	0	0	0	0	0	0	3	5	0	3	0	k__Bacteria	p__Proteobacteria	c__Gammaproteobacteria	o__Pseudomonadales	f__Moraxellaceae
ASV1785	0	0	3	0	0	0	0	5	0	0	0	0	0	1	0	0	0	3	0	2	0	0	0	0	0	0	4	0	0	0	0	0	0	k__Bacteria	p__Firmicutes	c__Clostridia	o__Clostridiales	f__Clostridiales_vadinBB60_group	g__midas_g_4325	s__midas_s_4325
ASV1786	0	3	0	0	0	0	0	2	0	0	0	0	0	0	0	0	0	2	0	2	1	0	0	2	0	0	0	0	0	0	0	1	3	k__Bacteria	p__Firmicutes	c__Clostridia	o__Clostridiales	f__Christensenellaceae	g__Christensenellaceae_R-7_group	s__midas_s_7064
ASV1787	0	1	3	0	0	0	0	0	0	0	0	0	0	4	0	0	0	0	0	0	2	0	1	1	0	0	0	0	0	0	0	1	1
ASV1788	0	0	0	0	0	0	0	0	0	0	0	0	0	2	12	0	0	0	0	0	0	0	0	0	0	0	0	0	0	0	0	0	0
ASV1789	0	0	0	0	0	0	0	1	0	0	0	0	0	0	0	0	0	0	0	0	2	0	0	1	0	0	0	0	0	0	0	0	9	k__Bacteria	p__Chloroflexi	c__Anaerolineae	o__Caldilineales	f__Caldilineaceae
ASV1790	0	0	0	0	0	2	0	3	0	0	0	0	0	0	0	0	0	0	0	0	3	0	0	3	0	0	2	0	0	0	0	0	3
ASV1791	0	1	0	7	0	0	0	0	0	10	0	0	0	0	0	0	0	0	0	0	0	0	0	0	0	0	0	0	0	0	0	0	0	k__Bacteria
ASV1792	9	2	4	0	0	0	0	0	0	0	0	2	1	0	0	0	0	0	0	0	0	0	0	0	1	0	0	0	0	0	4	0	0	k__Bacteria
ASV1793	0	2	0	2	0	0	0	0	0	0	0	0	1	0	1	0	0	0	0	3	1	0	0	1	0	0	3	0	0	0	1	2	0	k__Bacteria	p__Actinobacteria	c__Thermoleophilia	o__Solirubrobacterales	f__Solirubrobacteraceae	g__Conexibacter	s__midas_s_1608
ASV1794	0	0	1	0	0	0	0	2	0	0	0	0	0	1	0	0	0	0	0	2	0	0	0	0	0	0	0	0	0	0	0	0	8	k__Bacteria	p__Firmicutes	c__Clostridia	o__Clostridiales	f__Ruminococcaceae	g__Ruminococcaceae_UCG-010
ASV1795	0	0	0	0	0	0	1	0	0	0	1	0	0	0	0	2	0	0	0	0	3	0	1	1	0	0	0	0	0	0	3	2	1	k__Bacteria	p__Bacteroidetes	c__Bacteroidia	o__Bacteroidales	f__GZKB124	g__midas_g_2014	s__midas_s_2014
ASV1796	1	0	2	0	0	0	0	0	0	0	0	0	0	0	0	0	0	0	0	0	0	0	0	0	0	0	0	0	0	0	0	6	1	k__Bacteria	p__Armatimonadetes	c__midas_c_216	o__midas_o_6226	f__midas_f_6226	g__midas_g_6226	s__midas_s_6226
ASV1797	0	0	2	0	0	0	0	0	0	0	0	0	2	1	0	0	0	1	0	2	1	0	1	3	0	0	2	0	0	0	0	0	0	k__Bacteria	p__Proteobacteria	c__Deltaproteobacteria	o__midas_o_41	f__Syntrophorhabdaceae	g__Syntrophorhabdus
ASV1798	0	0	0	7	0	0	0	0	0	0	0	0	0	0	0	0	0	0	0	0	0	0	0	1	0	0	0	9	0	0	0	0	0	k__Bacteria	p__Bacteroidetes	c__Bacteroidia	o__Flavobacteriales	f__Weeksellaceae	g__Chryseobacterium	s__Chryseobacterium_hispanicum
ASV1799	0	0	0	0	0	0	0	0	0	0	0	0	0	0	0	0	0	0	0	0	0	1	4	8	0	0	0	0	0	0	0	0	0	k__Archaea	p__Euryarchaeota	c__Methanobacteria	o__Methanobacteriales	f__Methanobacteriaceae	g__Methanobacterium	s__midas_s_9526
ASV1800	0	0	2	0	1	0	8	0	0	1	0	0	1	0	0	0	0	0	0	0	0	0	0	0	0	0	1	0	0	0	1	0	0	k__Bacteria	p__Fibrobacteres	c__Fibrobacteria	o__Fibrobacterales	f__Fibrobacteraceae	g__midas_g_206	s__midas_s_206
ASV1801	0	0	1	0	0	0	0	0	0	2	7	0	0	0	0	1	0	1	0	0	0	0	0	1	0	1	1	0	0	0	0	0	0	k__Bacteria	p__Firmicutes	c__Clostridia	o__Clostridiales
ASV1802	0	0	3	0	0	0	0	1	0	0	8	0	0	1	0	1	0	0	0	0	0	0	0	0	0	0	2	0	0	0	0	0	0	k__Bacteria	p__Bacteroidetes	c__Bacteroidia	o__Bacteroidales	f__Bacteroidetes_vadinHA17	g__midas_g_3337	s__midas_s_7221
ASV1803	2	0	1	0	0	1	2	2	0	2	0	1	2	0	0	0	0	0	0	0	0	0	0	0	0	0	2	0	0	0	0	0	1	k__Bacteria	p__Proteobacteria	c__Alphaproteobacteria	o__Sphingomonadales	f__Sphingomonadaceae	g__Novosphingobium
ASV1804	0	0	2	0	0	2	0	7	0	0	0	0	0	1	0	0	0	1	0	0	0	0	0	1	0	0	2	0	1	0	0	0	0	k__Bacteria	p__Proteobacteria	c__Gammaproteobacteria
ASV1805	0	0	4	0	0	1	0	0	0	0	0	0	0	0	0	0	0	2	0	1	1	0	0	2	0	0	1	0	0	0	0	1	1	k__Bacteria	p__Firmicutes	c__Clostridia	o__Clostridiales	f__Lachnospiraceae
ASV1806	0	0	0	0	0	0	1	1	0	0	0	0	0	0	0	0	0	0	0	0	0	0	0	0	0	0	1	0	0	0	0	1	8	k__Bacteria	p__Proteobacteria	c__Gammaproteobacteria	o__Pseudomonadales	f__Pseudomonadaceae	g__Pseudomonas	s__Pseudomonas_caeni
ASV1807	0	0	1	0	0	0	0	2	0	0	0	0	0	3	0	0	0	2	0	0	2	0	0	1	0	0	3	0	0	0	0	1	0
ASV1808	0	0	0	0	0	0	0	0	0	0	0	0	0	0	0	0	0	14	0	0	0	0	0	0	0	0	0	0	0	0	0	0	0	k__Bacteria	p__Bacteroidetes	c__Bacteroidia	o__Sphingobacteriales
ASV1809	1	0	0	0	2	1	0	9	0	1	0	0	0	2	0	0	0	0	0	0	0	0	0	1	0	0	0	0	0	0	0	0	0	k__Bacteria	p__Chloroflexi	c__Anaerolineae	o__Anaerolineales	f__Anaerolineaceae
ASV1810	0	0	0	0	0	0	0	3	0	0	1	0	0	0	0	0	0	1	0	0	3	0	0	1	0	0	5	0	0	0	1	0	2	k__Bacteria
ASV1811	0	0	1	0	0	1	0	0	0	0	0	0	1	0	0	0	0	0	0	6	0	0	2	2	0	2	1	0	0	0	0	0	0	k__Bacteria	p__Firmicutes	c__Clostridia	o__Clostridiales	f__Peptostreptococcaceae	g__Intestinibacter	s__Intestinibacter_bartlettii
ASV1812	28	0	3	0	0	0	0	0	0	0	0	0	0	0	0	2	0	0	1	0	0	0	0	0	0	0	0	0	0	0	1	0	0	k__Bacteria	p__Bacteroidetes	c__Bacteroidia	o__Sphingobacteriales	f__Lentimicrobiaceae	g__midas_g_362	s__midas_s_7366
ASV1813	0	0	1	0	0	0	0	1	0	0	0	0	0	1	0	0	0	2	0	0	3	0	0	2	0	0	3	0	0	0	0	0	2	k__Bacteria	p__Planctomycetes	c__Phycisphaerae	o__MSBL9	f__KCLunmb-38-53	g__midas_g_3662	s__midas_s_3662
ASV1814	0	1	0	0	0	0	0	2	0	0	0	0	0	1	0	0	0	1	0	1	0	0	0	1	0	0	3	0	0	0	0	2	2	k__Bacteria	p__Proteobacteria	c__Gammaproteobacteria	o__Xanthomonadales	f__Xanthomonadaceae	g__Pseudoxanthomonas	s__midas_s_972
ASV1815	0	1	1	0	0	2	0	0	0	0	0	0	1	1	0	0	0	0	0	0	3	0	0	0	0	0	6	0	0	0	0	0	1	k__Bacteria	p__Planctomycetes	c__Phycisphaerae	o__MSBL9	f__SG8-4
ASV1816	0	1	2	0	0	0	0	1	0	0	0	0	0	2	0	0	0	1	0	1	1	0	0	2	0	0	3	0	0	0	0	1	0	k__Bacteria	p__Proteobacteria	c__Deltaproteobacteria	o__Myxococcales	f__Sandaracinaceae
ASV1817	0	0	1	0	0	0	0	2	0	0	1	0	0	2	0	0	0	0	0	0	0	0	2	1	0	0	2	0	0	0	0	0	3	k__Bacteria	p__Proteobacteria	c__Alphaproteobacteria	o__Rhodobacterales	f__Rhodobacteraceae	g__midas_g_2400
ASV1818	18	0	0	0	2	0	0	0	2	0	0	0	0	0	0	1	0	0	0	0	0	0	0	0	0	0	0	0	1	0	0	0	0	k__Bacteria	p__Proteobacteria	c__Deltaproteobacteria	o__Desulfuromonadales	f__Geobacteraceae	g__Geobacter	s__midas_s_9397
ASV1819	0	0	1	0	0	0	0	0	0	0	0	0	0	0	0	1	0	0	0	0	0	0	0	0	0	0	0	0	0	0	1	0	9	k__Bacteria	p__Proteobacteria	c__Gammaproteobacteria	o__Betaproteobacteriales	f__Rhodocyclaceae
ASV1820	2	0	1	0	1	0	0	1	0	0	0	0	0	2	0	0	0	1	0	1	1	1	3	0	0	0	0	0	0	0	2	0	0	k__Bacteria	p__Patescibacteria	c__ABY1	o__Ca_Falkowbacteria	f__midas_f_5033	g__midas_g_5033	s__midas_s_5033
ASV1821	0	0	0	20	0	0	0	0	0	0	0	0	0	0	0	0	0	0	0	0	0	0	0	0	0	0	0	0	0	0	0	0	1	k__Bacteria	p__Proteobacteria	c__Alphaproteobacteria	o__Sphingomonadales	f__Sphingomonadaceae
ASV1822	0	0	0	0	0	0	0	1	0	0	0	0	1	0	0	0	0	2	0	1	1	0	0	1	0	2	2	0	0	0	2	1	0	k__Bacteria	p__Firmicutes	c__Clostridia	o__Clostridiales	f__Ruminococcaceae	g__Eubacterium_coprostanoligenes_group
ASV1823	9	1	2	0	0	2	0	1	0	0	0	0	0	2	0	0	0	0	0	0	0	0	0	0	0	0	0	0	3	1	1	0	0
ASV1824	0	1	0	0	0	5	0	1	0	1	0	0	3	0	0	0	0	0	0	1	0	0	0	0	0	0	1	0	0	0	0	1	0	k__Bacteria	p__Chloroflexi	c__Anaerolineae	o__SBR1031	f__A4b	g__midas_g_4871	s__midas_s_5742
ASV1825	0	0	1	0	0	0	0	2	0	0	0	0	0	0	0	0	0	1	0	3	1	0	0	4	0	0	1	0	0	0	0	1	1	k__Bacteria	p__Firmicutes	c__Clostridia	o__Clostridiales	f__Ruminococcaceae
ASV1826	0	0	1	10	0	0	0	0	0	0	1	0	1	0	0	0	0	1	0	0	0	0	0	0	0	0	0	3	0	0	0	0	0	k__Bacteria	p__Bacteroidetes	c__Bacteroidia	o__Chitinophagales	f__Chitinophagaceae	g__Terrimonas	s__midas_s_7107
ASV1827	0	0	1	20	0	0	0	0	0	0	0	0	0	0	0	0	0	0	0	0	0	0	0	0	0	0	0	0	0	0	0	0	0	k__Bacteria	p__Bacteroidetes	c__Bacteroidia	o__Chitinophagales	f__Chitinophagaceae
ASV1828	0	0	0	0	0	3	5	0	0	0	3	0	2	1	0	0	0	0	0	0	0	0	0	0	0	0	0	0	0	0	0	0	0	k__Bacteria
ASV1829	0	0	0	0	0	0	0	0	0	0	0	0	0	0	0	0	0	0	0	0	0	0	0	0	0	0	0	0	13	0	1	0	0	k__Bacteria	p__Firmicutes	c__Clostridia	o__Clostridiales	f__Family_XIII	g__Anaerovorax
ASV1830	0	1	2	0	0	1	0	1	0	0	0	0	0	1	0	0	0	0	0	0	2	0	0	0	0	0	0	0	0	0	0	3	1	k__Bacteria	p__Chloroflexi	c__Anaerolineae	o__RBG-13-54-9	f__midas_f_2772
ASV1831	0	0	1	0	0	0	0	0	0	0	0	0	0	0	0	0	0	1	0	0	3	0	0	0	1	0	2	0	0	0	0	3	1	k__Bacteria	p__Proteobacteria	c__Deltaproteobacteria	o__Desulfobacterales	f__Desulfobulbaceae	g__Desulfobulbus	s__midas_s_6239
ASV1832	0	12	0	1	0	1	0	2	0	0	0	0	0	0	0	0	0	0	1	0	2	0	0	0	0	0	1	0	0	0	0	0	0	k__Bacteria	p__Proteobacteria	c__Alphaproteobacteria	o__Rhizobiales	f__Beijerinckiaceae	g__Bosea
ASV1833	1	0	0	0	0	0	0	0	0	0	0	0	1	1	0	0	0	0	0	1	0	0	0	1	0	0	5	0	0	0	0	3	0	k__Bacteria	p__Chloroflexi	c__Anaerolineae	o__Anaerolineales	f__Anaerolineaceae	g__midas_g_467
ASV1834	0	0	3	0	0	0	0	0	0	0	0	0	0	1	0	0	0	2	0	1	0	0	0	2	0	0	2	0	0	0	0	1	1	k__Bacteria	p__Proteobacteria	c__Alphaproteobacteria	o__Rhodospirillales	f__Rhodopirillaceae	g__Defluviicoccus	s__midas_s_3306
ASV1835	0	0	0	0	0	0	0	2	0	0	0	0	0	0	0	0	0	0	0	0	0	0	0	1	0	0	0	0	0	0	0	4	3	k__Bacteria	p__Firmicutes	c__Clostridia	o__Clostridiales	f__Peptococcaceae
ASV1836	0	0	0	2	0	1	0	0	0	1	3	0	4	0	0	1	0	0	0	0	0	0	0	0	0	0	0	0	0	0	0	0	1	k__Bacteria	p__Bacteroidetes	c__Bacteroidia	o__Flavobacteriales	f__NS9_marine_group	g__midas_g_434	s__midas_s_434
ASV1837	0	0	0	0	0	0	0	2	0	0	0	0	0	2	0	0	0	3	0	2	2	0	1	1	0	0	3	0	0	0	0	0	0	k__Bacteria	p__Planctomycetes	c__Planctomycetacia	o__Planctomycetales	f__midas_f_1792	g__midas_g_1792	s__midas_s_5512
ASV1838	0	0	0	0	0	0	0	0	0	0	0	0	0	0	0	0	0	0	0	0	1	0	0	0	0	0	0	0	0	0	0	0	10	k__Bacteria
ASV1839	11	0	0	15	0	0	0	0	0	0	0	0	0	0	0	1	0	0	0	0	0	0	0	0	0	0	0	0	0	0	0	0	0	k__Bacteria	p__Bacteroidetes	c__Bacteroidia	o__Flavobacteriales	f__Crocinitomicaceae	g__Fluviicola	s__midas_s_4720
ASV1840	0	0	0	0	0	0	0	5	0	0	2	0	0	1	0	0	0	7	0	0	0	0	0	0	0	0	0	0	0	0	0	0	0	k__Bacteria	p__Bacteroidetes	c__Bacteroidia	o__Bacteroidales	f__Prolixibacteraceae	g__midas_g_2470	s__midas_s_2470
ASV1841	0	0	0	0	0	0	0	1	0	0	0	0	0	1	0	0	0	2	0	0	0	0	0	3	0	0	2	0	0	0	0	2	1	k__Bacteria	p__Actinobacteria	c__WCHB1-81	o__midas_o_765	f__midas_f_765	g__midas_g_765
ASV1842	0	0	0	2	0	3	0	0	0	0	6	0	2	0	0	0	0	0	0	1	0	0	0	1	0	0	0	0	0	0	0	0	0	k__Bacteria	p__Bacteroidetes	c__Bacteroidia	o__Cytophagales	f__Microscillaceae	g__OLB12	s__midas_s_1472
ASV1843	0	1	1	0	0	0	0	0	0	0	1	0	0	1	0	0	0	2	0	0	3	0	0	2	0	0	1	0	0	0	0	0	2	k__Bacteria	p__Bacteroidetes	c__Bacteroidia
ASV1844	5	1	3	2	0	0	0	0	0	0	0	1	0	0	0	1	0	0	0	0	0	0	0	1	1	0	2	0	0	0	0	0	1	k__Bacteria	p__Proteobacteria
ASV1845	9	0	0	0	1	0	0	0	3	0	0	0	0	0	0	0	0	0	0	0	0	0	2	0	1	0	0	0	0	0	0	0	0	k__Bacteria	p__Chloroflexi	c__Anaerolineae	o__Anaerolineales	f__Anaerolineaceae
ASV1846	1	0	0	0	1	1	0	0	0	0	0	0	1	0	0	0	0	0	0	1	0	0	0	0	0	0	0	0	0	0	18	0	0	k__Bacteria	p__Proteobacteria	c__Gammaproteobacteria	o__Aeromonadales	f__Aeromonadaceae	g__Aeromonas	s__midas_s_4701
ASV1847	0	0	2	1	0	1	0	0	0	0	0	0	0	0	0	0	0	0	0	1	0	0	0	3	1	1	3	0	0	0	0	0	1	k__Bacteria	p__Firmicutes	c__Bacilli	o__Bacillales	f__Bacillaceae	g__Bacillus	s__midas_s_9537
ASV1848	0	0	0	0	0	0	0	0	0	0	0	0	0	0	0	1	0	0	0	0	0	0	4	2	3	1	2	0	0	0	0	0	0	k__Bacteria	p__Firmicutes	c__Clostridia	o__Clostridiales
ASV1849	0	0	0	0	0	0	0	0	0	0	0	0	0	0	0	0	0	13	0	0	0	0	0	0	0	0	0	0	0	0	0	0	0	k__Bacteria	p__Bacteroidetes	c__Bacteroidia	o__Chitinophagales	f__Chitinophagaceae	g__Terrimonas
ASV1850	0	0	2	0	0	0	0	3	0	0	0	0	0	0	0	0	0	1	0	1	1	0	2	0	0	0	1	0	0	0	0	0	3	k__Bacteria	p__Chloroflexi	c__Anaerolineae	o__RBG-13-54-9	f__midas_f_2772	g__midas_g_7704	s__midas_s_7704
ASV1851	0	0	0	0	0	1	0	0	0	0	0	0	0	5	0	0	0	0	0	0	0	0	0	1	1	0	6	0	0	1	0	0	0	k__Bacteria	p__Proteobacteria	c__Alphaproteobacteria	o__Sphingomonadales	f__Sphingomonadaceae
ASV1852	0	0	0	0	0	0	0	0	0	0	0	0	0	0	0	1	0	1	0	1	14	0	0	0	0	0	0	0	0	0	0	0	0	k__Bacteria	p__Bacteroidetes	c__Bacteroidia	o__Chitinophagales	f__midas_f_2092	g__midas_g_2092	s__midas_s_2092
ASV1853	0	0	0	0	0	0	0	1	0	0	0	0	0	2	0	0	0	0	0	1	0	0	1	0	0	0	0	0	0	0	0	0	7	k__Bacteria	p__Spirochaetes	c__Spirochaetia	o__Spirochaetales	f__Spirochaetaceae	g__midas_g_6209	s__midas_s_6209
ASV1854	1	0	3	0	0	0	0	2	0	0	0	0	0	1	0	0	0	1	0	0	1	0	2	0	0	0	2	0	0	0	1	0	1	k__Bacteria	p__Chloroflexi	c__Anaerolineae	o__Anaerolineales	f__Anaerolineaceae
ASV1855	0	0	0	2	0	2	0	0	0	0	1	0	6	0	0	0	0	0	0	0	0	0	0	0	0	0	0	1	0	0	0	0	0	k__Bacteria	p__Bacteroidetes	c__Bacteroidia	o__Cytophagales	f__Microscillaceae	g__OLB12	s__midas_s_1430
ASV1856	1	0	1	0	0	0	0	1	0	0	0	0	0	0	0	0	0	2	3	0	6	0	0	1	0	0	1	0	0	0	0	0	0	k__Bacteria	p__Chloroflexi	c__Anaerolineae	o__Anaerolineales	f__Anaerolineaceae
ASV1857	0	0	0	14	0	0	1	2	0	0	0	0	0	0	0	0	0	0	0	0	0	0	0	1	0	0	0	1	0	0	0	0	0	k__Bacteria	p__Bacteroidetes	c__Bacteroidia	o__Cytophagales	f__Spirosomaceae	g__Leadbetterella	s__midas_s_9490
ASV1858	0	0	2	0	0	0	0	1	0	0	3	0	0	0	0	0	0	0	0	0	1	1	0	2	1	0	3	0	0	0	0	0	0	k__Bacteria	p__Synergistetes	c__Synergistia	o__Synergistales	f__Synergistaceae
ASV1859	4	0	0	0	0	0	0	1	0	2	0	0	0	0	0	0	0	0	1	1	3	0	0	4	0	0	0	0	1	0	1	0	0	k__Bacteria	p__Firmicutes	c__Clostridia	o__Clostridiales	f__Ruminococcaceae
ASV1860	0	1	1	0	0	0	0	4	0	0	2	0	0	0	0	0	0	1	0	2	0	0	1	0	0	0	1	0	0	0	0	1	1	k__Bacteria	p__Firmicutes	c__Clostridia	o__Clostridiales	f__Christensenellaceae
ASV1861	0	0	0	0	0	0	0	0	0	0	0	0	0	0	0	0	0	0	0	6	0	0	0	0	0	0	0	0	9	0	0	0	1	k__Bacteria	p__Firmicutes	c__Clostridia	o__Clostridiales
ASV1862	0	1	3	0	0	1	0	0	0	0	0	0	0	1	0	1	0	1	0	0	3	0	0	1	0	0	2	0	0	0	1	0	0	k__Bacteria	p__Firmicutes	c__Clostridia	o__Clostridiales	f__Christensenellaceae	g__Christensenellaceae_R-7_group
ASV1863	2	3	1	0	0	0	0	2	0	0	0	0	0	1	0	0	0	1	0	0	3	0	0	0	0	0	2	0	0	0	1	1	0	k__Bacteria	p__Chloroflexi	c__Anaerolineae	o__Caldilineales	f__Amarolineaceae	g__midas_g_667	s__midas_s_3129
ASV1864	0	0	1	0	0	0	0	0	1	0	0	0	0	0	0	0	0	1	0	0	0	0	0	0	0	0	0	0	0	0	0	0	7	k__Bacteria
ASV1865	0	0	0	0	1	1	0	0	0	0	0	0	0	0	0	0	0	0	0	0	1	0	0	1	0	0	2	1	1	0	0	3	0	k__Bacteria	p__Dependentiae	c__Babeliae	o__Babeliales
ASV1866	0	0	0	0	0	1	4	0	0	0	0	0	0	0	0	0	0	0	0	0	0	0	0	0	0	1	0	0	0	0	14	0	0	k__Bacteria	p__Proteobacteria	c__Gammaproteobacteria
ASV1867	0	0	0	14	0	0	0	0	0	0	0	0	0	0	0	0	0	0	1	0	0	0	0	0	0	0	1	0	0	0	0	0	2	k__Bacteria	p__Actinobacteria	c__Actinobacteria	o__Corynebacteriales	f__Corynebacteriaceae	g__Corynebacterium_1	s__Corynebacterium_variabile
ASV1868	0	0	0	0	0	1	2	1	0	0	0	0	0	0	0	0	0	3	2	0	0	0	0	0	1	0	3	0	1	0	1	0	0	k__Bacteria	p__Firmicutes	c__Clostridia	o__Clostridiales	f__Ruminococcaceae
ASV1869	0	0	0	0	0	0	10	1	0	0	0	0	0	0	2	1	0	0	0	0	0	0	0	0	0	0	0	0	0	0	0	0	0	k__Bacteria
ASV1870	0	0	0	0	0	2	1	0	0	0	0	0	0	0	0	0	0	0	0	0	0	0	0	0	0	2	0	0	0	0	12	0	1	k__Bacteria	p__Proteobacteria	c__Gammaproteobacteria
ASV1871	40	0	1	0	0	0	0	0	0	0	0	0	0	0	0	0	0	0	0	0	0	0	0	0	0	0	1	0	0	0	0	0	0	k__Bacteria	p__Firmicutes	c__Clostridia	o__Clostridiales	f__Ruminococcaceae	g__midas_g_5467	s__midas_s_5467
ASV1872	0	0	0	0	0	0	0	1	0	0	0	0	0	9	1	0	0	1	0	0	1	0	0	0	0	0	0	0	0	0	0	0	0	k__Bacteria	p__Proteobacteria	c__Gammaproteobacteria	o__Pseudomonadales	f__Pseudomonadaceae	g__Pseudomonas
ASV1873	0	0	0	0	1	0	0	0	0	0	0	0	0	0	0	0	0	0	0	0	0	0	0	0	0	0	0	0	0	0	23	0	0	k__Bacteria	p__Bacteroidetes	c__Bacteroidia	o__Bacteroidales	f__Paludibacteraceae
ASV1874	0	0	1	0	0	2	0	1	0	0	0	0	0	4	0	0	0	1	0	0	3	0	0	0	0	0	0	0	0	0	0	1	0	k__Bacteria	p__Chloroflexi	c__Anaerolineae	o__Anaerolineales	f__Anaerolineaceae	g__Leptolinea
ASV1875	0	0	1	0	0	0	0	4	0	0	2	0	0	1	0	0	0	1	0	1	3	0	0	0	0	0	3	0	0	0	0	0	0	k__Bacteria	p__Planctomycetes	c__Phycisphaerae	o__Phycisphaerales	f__Phycisphaeraceae
ASV1876	18	6	2	0	0	0	0	0	0	0	1	0	0	0	0	0	0	0	0	0	0	0	0	0	0	0	0	0	1	0	0	0	0	k__Bacteria	p__Actinobacteria	c__Coriobacteriia	o__OPB41	f__midas_f_6325	g__midas_g_6325	s__midas_s_6325
ASV1877	0	0	0	0	0	1	0	1	0	2	0	0	0	1	0	0	0	1	0	1	2	0	0	0	0	0	2	0	0	0	0	2	0	k__Archaea	p__Euryarchaeota	c__Methanobacteria	o__Methanobacteriales	f__Methanobacteriaceae	g__Methanosphaera	s__Methanosphaera_stadtmanae
ASV1878	21	0	0	0	0	3	0	0	0	0	0	1	0	0	0	0	0	0	3	0	0	0	0	0	0	0	0	0	0	0	1	0	0	k__Bacteria	p__Actinobacteria	c__Coriobacteriia	o__OPB41	f__midas_f_3016	g__midas_g_5574	s__midas_s_5574
ASV1879	0	0	0	0	0	0	0	0	0	0	0	0	0	0	0	0	0	0	0	0	0	0	0	0	0	0	0	0	0	0	0	0	10	k__Bacteria	p__Planctomycetes	c__Planctomycetacia	o__Pirellulales	f__Pirellulaceae	g__p-1088-a5_gut_group	s__midas_s_446
ASV1880	0	0	0	0	0	0	0	0	0	0	0	0	0	0	0	0	0	0	0	0	0	0	0	0	0	0	0	0	0	0	0	0	10	k__Bacteria	p__Bacteroidetes	c__Bacteroidia	o__Bacteroidales	f__Paludibacteraceae
ASV1881	0	0	0	0	0	0	0	0	0	0	0	0	0	0	0	0	0	0	0	0	0	0	0	0	0	0	0	0	0	0	0	0	10	k__Bacteria
ASV1882	0	0	0	0	0	0	0	0	0	0	0	0	0	0	0	0	0	0	0	0	0	0	0	0	0	0	0	0	0	0	0	0	10	k__Bacteria
ASV1883	0	0	0	0	0	0	0	1	0	0	0	0	1	0	0	0	0	1	0	2	0	0	0	0	0	0	0	0	0	0	1	1	5	k__Bacteria	p__Firmicutes	c__Clostridia	o__Clostridiales	f__Ruminococcaceae	g__Eubacterium_coprostanoligenes_group	s__midas_s_2633
ASV1884	1	2	1	0	0	1	0	0	0	0	0	0	1	0	0	0	0	2	0	1	0	0	3	0	0	0	1	0	0	0	0	0	1	k__Bacteria
ASV1885	0	0	0	0	0	0	0	0	0	0	2	0	0	0	0	0	0	0	0	0	0	0	0	0	0	0	1	0	0	0	0	0	8	k__Bacteria	p__Bacteroidetes	c__Bacteroidia	o__Chitinophagales	f__midas_f_2092	g__midas_g_2092	s__midas_s_2092
ASV1886	0	0	0	0	1	4	0	7	0	0	1	0	0	1	0	0	0	0	0	0	0	0	0	1	0	0	0	0	0	0	0	0	0	k__Bacteria	p__Proteobacteria	c__Gammaproteobacteria	o__Betaproteobacteriales	f__Rhodocyclaceae
ASV1887	0	0	2	0	0	0	0	2	0	0	0	0	0	0	0	0	0	0	0	1	2	0	1	2	0	0	5	0	0	0	0	0	0	k__Bacteria	p__Firmicutes	c__Clostridia	o__Clostridiales	f__Ruminococcaceae	g__Ercella	s__midas_s_4116
ASV1888	0	0	1	0	0	1	0	0	0	0	0	0	1	1	0	0	0	0	0	0	2	0	0	0	0	0	3	0	0	0	0	1	2	k__Bacteria	p__Actinobacteria	c__Actinobacteria	o__Micrococcales	f__Bogoriellaceae	g__midas_g_1005	s__midas_s_1005
ASV1889	0	1	2	0	0	0	0	2	0	0	0	0	0	2	0	0	0	1	1	4	1	0	0	0	0	0	0	0	0	0	0	1	0	k__Bacteria	p__Chloroflexi	c__Anaerolineae	o__SBR1031	f__midas_f_944	g__midas_g_7542	s__midas_s_7542
ASV1890	0	0	0	0	1	5	0	1	0	0	0	0	0	0	0	0	0	2	0	0	1	0	0	0	0	0	3	1	0	0	0	0	0	k__Bacteria	p__Firmicutes	c__Clostridia	o__Clostridiales	f__Ruminococcaceae
ASV1891	0	0	0	0	0	0	0	1	0	0	0	0	0	1	0	0	0	2	0	0	0	0	1	4	0	0	1	0	0	0	0	0	2	k__Bacteria	p__WS1	c__midas_c_796	o__midas_o_796	f__midas_f_2296	g__midas_g_3409	s__midas_s_3951
ASV1892	0	1	5	0	0	0	0	1	0	0	0	0	1	2	0	0	0	0	0	0	1	0	0	0	0	0	2	0	0	0	0	0	0	k__Bacteria	p__WS1	c__midas_c_796	o__midas_o_796	f__midas_f_796	g__midas_g_8750	s__midas_s_8750
ASV1893	0	0	0	0	0	2	0	5	0	0	0	0	0	1	0	0	0	3	0	0	3	0	0	0	0	0	1	0	0	0	0	0	0	k__Bacteria	p__Planctomycetes	c__Phycisphaerae	o__MSBL9	f__SG8-4	g__midas_g_2983	s__midas_s_2983
ASV1894	0	2	4	0	0	1	0	3	0	1	0	0	1	0	0	0	0	0	0	0	0	0	0	0	0	0	2	0	0	0	0	0	0	k__Bacteria	p__Proteobacteria	c__Gammaproteobacteria	o__Betaproteobacteriales
ASV1895	0	0	1	0	0	0	0	0	0	0	0	0	0	0	0	0	0	2	0	0	2	0	0	1	0	0	2	0	0	0	0	0	4	k__Bacteria	p__Firmicutes	c__Clostridia	o__D8A-2	f__midas_f_13
ASV1896	1	0	0	0	0	2	0	0	0	2	0	0	0	1	0	0	0	1	0	2	3	0	0	1	0	0	1	0	0	0	0	0	1	k__Bacteria	p__Firmicutes	c__Bacilli	o__Lactobacillales	f__Enterococcaceae	g__Enterococcus	s__Enterococcus_lemanii
ASV1897	2	0	9	0	0	0	1	0	0	0	0	0	0	0	0	0	0	0	0	0	0	0	0	0	0	0	0	0	0	0	0	0	1	k__Bacteria	p__Proteobacteria	c__Gammaproteobacteria	o__Betaproteobacteriales
ASV1898	0	2	2	0	0	1	1	1	0	0	1	0	0	0	0	1	0	1	0	0	0	0	0	0	0	0	4	0	0	0	1	0	0	k__Bacteria	p__Proteobacteria	c__Alphaproteobacteria
ASV1899	0	0	0	0	0	0	0	0	0	0	0	0	0	0	0	0	0	1	0	0	0	0	0	0	0	0	0	0	1	0	13	0	3	k__Bacteria	p__Bacteroidetes	c__Bacteroidia	o__Bacteroidales	f__Bacteroidaceae	g__Bacteroides	s__Bacteroides_graminisolvens
ASV1900	0	0	0	0	0	0	0	0	0	0	0	0	0	1	0	0	0	11	0	0	0	0	0	0	0	0	0	0	0	0	0	0	0	k__Bacteria	p__Bacteroidetes	c__Bacteroidia	o__Flavobacteriales	f__Flavobacteriaceae	g__Flavobacterium
ASV1901	0	0	0	0	0	0	0	0	0	0	8	0	3	0	0	0	0	0	0	0	0	0	0	1	0	0	0	0	0	0	0	0	0	k__Bacteria	p__Bacteroidetes	c__Bacteroidia	o__Sphingobacteriales	f__AKYH767	g__midas_g_283	s__midas_s_283
ASV1902	0	0	0	0	0	0	0	1	0	0	6	0	0	0	0	0	0	0	0	0	1	0	0	1	0	0	1	0	0	0	0	2	0	k__Bacteria	p__Bacteroidetes	c__Bacteroidia	o__Flavobacteriales	f__Flavobacteriaceae	g__Flavobacterium	s__midas_s_6887
ASV1903	0	0	1	0	0	0	0	0	0	0	1	0	1	0	1	0	0	1	0	0	3	0	0	2	0	0	3	0	0	0	0	0	0	k__Bacteria	p__Actinobacteria	c__Actinobacteria	o__PeM15	f__midas_f_5	g__midas_g_957	s__midas_s_6612
ASV1904	0	0	0	0	0	2	3	1	0	0	0	0	0	0	0	0	0	0	0	0	0	0	0	0	0	0	0	0	0	0	14	0	0	k__Bacteria	p__Proteobacteria	c__Gammaproteobacteria	o__Enterobacteriales	f__Enterobacteriaceae	g__Salmonella	s__midas_s_9538
ASV1905	0	0	0	0	0	3	0	8	0	0	1	0	0	0	0	0	0	0	0	0	4	0	0	0	0	0	0	0	0	0	0	0	0	k__Bacteria	p__Actinobacteria
ASV1906	0	0	0	0	1	0	0	2	0	0	8	0	0	0	0	0	0	1	0	0	0	0	0	0	0	0	0	0	0	0	0	0	1	k__Bacteria	p__Bacteroidetes	c__Bacteroidia	o__Bacteroidales	f__Prolixibacteraceae	g__midas_g_12	s__midas_s_3429
ASV1907	0	1	0	0	0	2	0	0	0	0	0	0	0	2	0	0	0	0	0	1	3	0	0	1	0	0	2	1	0	0	0	0	1	k__Bacteria	p__Proteobacteria	c__Gammaproteobacteria	o__Competibacterales	f__Competibacteraceae	g__Ca_Competibacter
ASV1908	1	4	8	0	0	0	0	0	0	0	0	0	0	0	0	0	0	0	0	0	0	0	0	0	0	0	1	0	0	0	0	0	0	k__Bacteria	p__Planctomycetes	c__Phycisphaerae
ASV1909	1	0	1	0	0	1	0	2	0	0	0	0	0	3	0	0	0	0	0	0	3	0	0	0	0	0	1	0	0	0	2	0	1
ASV1910	2	0	1	9	0	0	0	0	0	0	0	0	0	0	0	1	0	0	0	0	1	0	0	0	0	0	0	3	0	0	0	0	0	k__Bacteria	p__Actinobacteria	c__Thermoleophilia	o__Gaiellales	f__midas_f_269	g__midas_g_473	s__midas_s_579
ASV1911	1	0	0	15	0	0	0	0	0	0	0	0	0	0	0	0	0	0	0	0	0	0	0	0	0	0	0	1	0	0	0	0	1	k__Bacteria	p__Patescibacteria	c__Saccharimonadia	o__Saccharimonadales	f__midas_f_728
ASV1912	0	0	0	0	0	0	0	1	0	0	1	0	0	0	0	0	0	0	0	1	0	0	1	0	1	0	2	0	0	0	0	0	5	k__Bacteria	p__Chloroflexi	c__Anaerolineae	o__RBG-13-54-9	f__midas_f_5792	g__midas_g_6182	s__midas_s_6182
ASV1913	1	0	0	0	0	1	0	2	0	0	0	0	1	4	0	0	0	0	0	0	2	0	0	0	0	0	3	0	0	0	0	0	0	k__Bacteria	p__Chloroflexi	c__Anaerolineae
ASV1914	0	0	1	0	0	1	7	0	0	0	2	0	0	1	0	0	0	0	0	0	0	0	0	0	0	0	1	0	0	0	0	0	0	k__Bacteria	p__Planctomycetes	c__vadinHA49	o__midas_o_4436	f__midas_f_4436	g__midas_g_4436	s__midas_s_4436
ASV1915	0	2	2	0	0	0	0	0	0	0	2	0	0	1	0	0	0	1	0	0	1	0	0	2	0	0	0	0	0	0	0	1	0	k__Bacteria	p__Armatimonadetes	c__midas_c_216	o__midas_o_216	f__midas_f_216	g__midas_g_216
ASV1916	0	0	1	0	0	1	0	1	0	0	0	0	0	3	0	0	0	0	0	1	1	0	0	1	0	0	1	0	0	0	0	1	1	k__Bacteria	p__Chloroflexi	c__Anaerolineae	o__SBR1031	f__midas_f_944	g__midas_g_6234	s__midas_s_6234
ASV1917	1	0	0	0	0	3	0	5	0	0	0	0	0	0	0	0	0	0	0	0	0	0	0	3	0	0	3	0	0	0	0	0	0	k__Bacteria	p__Proteobacteria	c__Gammaproteobacteria
ASV1918	0	0	0	0	0	1	0	0	0	0	0	0	0	0	0	0	0	0	0	0	1	0	2	2	0	0	1	0	0	0	0	0	4
ASV1919	2	0	0	0	1	1	3	2	0	0	2	0	0	3	0	0	0	0	0	0	0	0	0	0	0	0	0	0	0	0	0	0	0	k__Bacteria	p__Dependentiae	c__Babeliae	o__Babeliales
ASV1920	0	0	0	0	0	1	0	0	0	0	0	0	0	1	0	0	0	1	0	1	2	0	2	1	0	0	3	0	0	0	0	0	1	k__Bacteria	p__Firmicutes	c__Clostridia	o__Clostridiales
ASV1921	1	0	0	0	0	0	0	0	0	0	0	0	0	0	0	0	0	0	0	0	0	0	0	0	0	0	0	0	0	0	0	0	9	k__Bacteria	p__Bacteroidetes	c__Bacteroidia	o__Bacteroidales	f__Paludibacteraceae
ASV1922	0	0	0	0	0	0	0	1	0	0	0	0	0	1	0	0	0	1	1	1	0	0	2	0	0	0	2	0	0	0	0	0	3
ASV1923	0	0	0	0	0	1	1	11	0	0	0	0	0	0	0	1	0	0	0	0	1	0	0	0	0	0	0	0	0	0	1	0	0	k__Bacteria	p__Bacteroidetes	c__Bacteroidia
ASV1924	1	1	1	0	0	0	0	4	0	1	0	3	0	0	0	0	0	0	1	0	2	0	0	0	0	0	0	0	0	0	0	0	0	k__Bacteria	p__Chloroflexi	c__Anaerolineae	o__Anaerolineales	f__Anaerolineaceae	g__Leptolinea	s__midas_s_8449
ASV1925	0	1	0	0	0	0	0	0	0	0	1	0	1	0	0	0	0	1	0	0	2	0	0	1	0	0	1	0	0	0	0	1	2	k__Bacteria	p__Bacteroidetes	c__Bacteroidia	o__Flavobacteriales	f__NS9_marine_group
ASV1926	0	0	0	0	1	0	0	0	0	0	0	3	0	0	0	6	0	0	0	0	0	0	0	0	0	0	0	0	0	0	2	0	0	k__Bacteria	p__Proteobacteria	c__Deltaproteobacteria
ASV1927	0	2	3	0	0	0	0	0	0	0	0	0	0	0	0	0	0	0	0	0	1	0	0	1	0	0	1	0	0	0	3	1	1	k__Bacteria	p__Armatimonadetes	c__midas_c_216	o__midas_o_216	f__midas_f_216	g__midas_g_216
ASV1928	0	0	0	0	0	0	0	2	0	0	3	0	1	1	0	0	0	0	0	1	3	0	0	1	0	0	0	0	0	0	0	0	1	k__Bacteria	p__Firmicutes	c__Clostridia	o__Clostridiales	f__Syntrophomonadaceae	g__Syntrophomonas
ASV1929	0	0	0	1	0	6	0	1	0	0	1	0	3	0	0	0	0	0	0	0	0	0	0	0	0	0	0	0	0	0	0	0	0	k__Bacteria	p__Bacteroidetes	c__Bacteroidia	o__Chitinophagales	f__Chitinophagaceae
ASV1930	0	0	2	0	0	0	0	1	0	0	0	0	0	0	0	0	0	2	0	1	4	0	0	1	0	0	1	0	0	0	0	0	1	k__Bacteria	p__Firmicutes	c__Clostridia	o__Clostridiales	f__Family_XI	g__W5053	s__midas_s_7208
ASV1931	36	0	1	0	0	0	0	0	0	0	0	0	0	0	0	0	0	0	0	0	0	0	0	0	0	0	0	0	0	0	1	0	0	k__Bacteria	p__Bacteroidetes	c__Bacteroidia	o__Bacteroidales	f__Rikenellaceae	g__DMER64
ASV1932	0	0	0	0	0	0	0	0	0	0	0	0	0	0	0	0	0	0	0	0	0	0	0	0	0	0	0	0	0	0	0	0	9	k__Bacteria	p__Bacteroidetes	c__Ignavibacteria	o__OPB56	f__midas_f_2685	g__midas_g_4773	s__midas_s_4773
ASV1933	0	1	0	0	0	0	0	0	0	0	4	0	0	0	0	0	0	0	0	1	0	0	0	3	0	0	0	0	0	0	0	2	0	k__Bacteria	p__Bacteroidetes	c__Bacteroidia	o__Sphingobacteriales	f__AKYH767	g__midas_g_2126	s__midas_s_5484
ASV1934	0	0	0	0	0	0	0	1	0	0	0	0	0	0	0	0	0	1	0	1	0	0	0	1	0	0	0	0	0	0	0	1	5	k__Bacteria
ASV1935	0	0	3	0	0	0	0	1	0	0	0	0	0	1	0	3	0	2	0	1	0	0	0	1	0	0	0	0	0	0	0	0	0	k__Bacteria	p__Proteobacteria
ASV1936	4	0	0	0	1	0	0	1	0	0	0	0	0	3	0	0	0	0	0	0	3	0	0	0	0	0	0	0	0	0	3	0	1	k__Bacteria	p__Bacteroidetes	c__Ignavibacteria	o__OPB56	f__midas_f_428	g__midas_g_5806	s__midas_s_5806
ASV1937	0	0	0	0	0	0	0	1	0	0	0	0	0	0	0	0	0	0	0	0	0	0	0	0	0	0	0	0	0	0	1	0	8	k__Bacteria	p__Bacteroidetes	c__Bacteroidia	o__Bacteroidales	f__Dysgonomonadaceae	g__midas_g_1791	s__midas_s_1791
ASV1938	9	0	0	0	0	0	0	5	0	0	0	0	0	0	0	1	0	0	2	0	2	0	0	1	0	0	0	0	0	0	0	0	0	k__Bacteria	p__Chloroflexi	c__Anaerolineae	o__Anaerolineales	f__Anaerolineaceae	g__Leptolinea
ASV1939	0	0	0	8	0	0	2	0	0	0	0	0	0	0	3	0	0	0	0	0	1	0	0	0	0	0	0	0	0	0	1	0	0	k__Bacteria	p__Proteobacteria	c__Gammaproteobacteria
ASV1940	0	0	0	0	0	0	0	2	0	0	0	0	0	0	0	0	0	0	0	1	0	0	0	0	0	0	0	0	0	0	0	1	6	k__Bacteria	p__Cloacimonetes	c__Cloacimonadia	o__Cloacimonadales	f__Cloacimonadaceae
ASV1941	33	0	0	0	0	0	0	0	1	0	0	0	0	0	0	0	0	0	0	0	0	0	0	0	0	0	0	0	0	0	0	0	0	k__Bacteria	p__Proteobacteria	c__Alphaproteobacteria
ASV1942	0	0	0	8	0	0	0	0	0	0	0	0	0	0	0	0	0	0	1	0	1	0	0	1	0	0	0	1	0	0	5	0	0	k__Bacteria	p__Proteobacteria	c__Alphaproteobacteria	o__Caulobacterales	f__Caulobacteraceae	g__midas_g_1057	s__midas_s_1310
ASV1943	0	0	0	0	0	0	0	0	0	0	2	0	0	0	0	0	0	0	0	0	0	0	0	0	0	0	0	0	0	0	0	1	6	k__Bacteria	p__Firmicutes	c__Clostridia	o__Clostridiales	f__Family_XIII
ASV1944	0	0	0	0	0	6	0	1	0	0	0	0	3	0	0	0	0	0	0	0	0	0	0	1	0	0	0	0	0	0	0	0	0	k__Bacteria	p__Bacteroidetes	c__Bacteroidia	o__Chitinophagales	f__Saprospiraceae	g__midas_g_3144
ASV1945	0	0	0	2	0	0	0	0	0	2	0	0	0	0	0	0	0	0	1	0	1	0	0	0	0	0	0	5	0	2	0	0	0	k__Bacteria	p__Proteobacteria	c__Deltaproteobacteria	o__Bdellovibrionales	f__Bdellovibrionaceae	g__Bdellovibrio
ASV1946	3	0	0	0	0	2	1	1	1	0	0	0	0	0	0	2	0	1	1	0	0	0	0	0	1	0	0	0	0	0	0	0	0	k__Bacteria
ASV1947	0	0	0	0	0	0	0	0	0	0	0	0	0	0	0	0	0	0	0	0	0	0	10	0	0	0	0	0	0	0	0	0	0	k__Bacteria	p__Bacteroidetes	c__Bacteroidia
ASV1948	0	0	2	0	0	0	0	2	0	0	0	0	0	0	0	0	0	1	0	1	1	0	0	1	0	0	2	0	0	0	0	0	2	k__Bacteria	p__Actinobacteria	c__Actinobacteria
ASV1949	0	0	0	0	0	0	0	1	0	0	0	0	0	1	0	0	0	0	0	2	1	0	0	1	0	0	0	0	0	0	2	3	0	k__Bacteria	p__Proteobacteria	c__Alphaproteobacteria	o__Rhodospirillales	f__midas_f_7641	g__midas_g_9129	s__midas_s_9129
ASV1950	0	0	0	0	0	0	0	1	0	0	4	0	0	0	0	0	0	1	0	0	2	0	0	1	0	0	0	0	0	0	0	1	1	k__Bacteria	p__Spirochaetes	c__Spirochaetia	o__Spirochaetales	f__Spirochaetaceae
ASV1951	19	0	4	0	0	0	0	0	0	0	0	0	0	0	0	0	0	0	0	0	0	0	0	0	0	0	1	0	0	1	0	0	0	k__Bacteria	p__Proteobacteria	c__Gammaproteobacteria	o__Betaproteobacteriales	f__Hydrogenophilaceae	g__Thiobacillus	s__midas_s_4360
ASV1952	0	0	2	0	0	0	0	0	0	0	0	0	0	0	0	0	0	1	0	1	1	1	1	0	0	0	1	0	0	0	1	0	2
ASV1953	4	6	2	0	0	0	0	1	0	0	0	0	0	0	0	0	0	0	0	0	0	0	0	3	0	0	0	0	0	0	0	0	0	k__Bacteria	p__FBP	c__midas_c_9257	o__midas_o_9257	f__midas_f_9257	g__midas_g_9257	s__midas_s_9257
ASV1954	0	0	0	0	0	0	1	2	0	1	0	0	0	1	0	0	0	0	0	0	1	0	0	1	0	0	0	0	0	0	2	2	0	k__Bacteria	p__Proteobacteria	c__Deltaproteobacteria
ASV1955	0	0	0	0	0	0	0	0	0	0	0	0	0	0	0	0	0	0	0	0	0	0	0	0	0	0	0	0	0	0	0	1	7	k__Bacteria	p__Verrucomicrobia	c__Verrucomicrobiae	o__LD1-PB3	f__midas_f_131	g__midas_g_131	s__midas_s_208
ASV1956	0	0	0	0	0	1	0	0	0	7	0	0	0	1	0	0	0	0	0	0	1	0	0	0	0	0	0	0	0	0	0	0	1	k__Bacteria	p__Patescibacteria	c__ABY1	o__Ca_Falkowbacteria	f__midas_f_5033	g__midas_g_5033	s__midas_s_5033
ASV1957	0	0	0	0	0	0	0	1	0	0	0	0	0	1	5	0	0	0	0	0	1	0	1	0	0	0	1	1	0	0	0	0	0	k__Bacteria	p__Planctomycetes	c__Planctomycetacia	o__Isosphaerales	f__Isosphaeraceae	g__midas_g_8808	s__midas_s_8808
ASV1958	0	0	0	8	0	0	0	0	0	0	0	0	0	0	0	0	0	0	1	0	2	0	0	3	0	0	0	0	0	0	0	0	0	k__Bacteria	p__Proteobacteria	c__Gammaproteobacteria	o__Betaproteobacteriales	f__Burkholderiaceae
ASV1959	0	0	0	0	0	0	0	0	0	1	11	0	0	0	0	0	0	0	0	0	0	0	0	0	0	0	0	0	0	0	0	0	0	k__Bacteria	p__Dependentiae	c__Babeliae	o__Babeliales
ASV1960	0	0	0	0	0	0	0	0	0	0	0	0	0	0	0	0	0	2	0	0	3	0	0	2	0	0	2	0	0	0	0	0	2	k__Bacteria	p__Acidobacteria	c__Holophagae	o__Holophagales	f__Holophagaceae	g__Geothrix	s__midas_s_2930
ASV1961	0	1	0	0	0	0	0	1	0	0	0	0	0	1	0	0	0	0	0	0	0	0	0	1	0	0	1	0	0	0	0	0	5	k__Bacteria	p__WS1	c__midas_c_796	o__midas_o_796
ASV1962	0	2	1	0	0	0	0	2	0	0	0	0	0	0	0	0	0	0	0	0	4	0	2	0	0	0	2	0	0	0	0	0	0	k__Bacteria	p__Chloroflexi	c__Anaerolineae	o__Caldilineales	f__Caldilineaceae	g__midas_g_105	s__midas_s_868
ASV1963	0	0	0	5	0	0	0	0	0	0	0	0	0	0	7	0	0	0	0	0	0	0	0	0	0	0	0	0	0	0	0	0	0	k__Bacteria	p__Proteobacteria	c__Deltaproteobacteria	o__Oligoflexales	f__Oligoflexaceae	g__midas_g_6362	s__midas_s_6362
ASV1964	1	0	4	0	0	3	0	0	0	0	0	0	0	0	0	0	0	0	0	0	0	0	1	0	0	0	0	0	0	0	1	1	0	k__Bacteria	p__Actinobacteria	c__RBG-16-55-12	o__midas_o_1092	f__midas_f_1092	g__midas_g_3069	s__midas_s_3069
ASV1965	0	0	1	0	0	2	0	0	0	0	0	0	1	0	0	0	0	1	0	1	0	0	1	2	0	0	2	0	0	0	0	0	0	k__Bacteria	p__Firmicutes	c__Clostridia	o__Clostridiales	f__Lachnospiraceae	g__Fusicatenibacter	s__Fusicatenibacter_saccharivorans
ASV1966	0	0	0	0	0	0	0	0	0	0	0	0	0	0	0	0	0	0	0	0	0	0	0	0	0	0	0	0	0	0	21	0	0	k__Bacteria	p__Bacteroidetes	c__Bacteroidia	o__Flavobacteriales	f__Flavobacteriaceae	g__Flavobacterium
ASV1967	0	1	0	0	0	1	0	0	0	0	2	0	0	1	0	0	0	0	0	1	0	0	0	1	0	0	2	0	0	0	0	1	1	k__Bacteria	p__Bacteroidetes	c__Bacteroidia	o__Chitinophagales	f__Saprospiraceae	g__midas_g_6	s__midas_s_6
ASV1968	0	0	3	0	0	0	0	0	0	0	0	0	0	0	1	0	0	0	0	0	0	0	0	0	0	0	4	0	0	0	0	1	1	k__Bacteria	p__Proteobacteria	c__Deltaproteobacteria	o__Myxococcales
ASV1969	0	0	3	0	0	0	0	1	0	0	0	0	0	0	0	0	0	0	0	3	1	0	0	0	0	0	0	0	0	0	0	1	2	k__Bacteria	p__Firmicutes	c__Clostridia	o__Clostridiales	f__Ruminococcaceae	g__Ruminococcus_1	s__midas_s_5739
ASV1970	0	0	0	0	0	1	0	2	0	0	0	0	0	1	0	0	0	1	0	0	1	0	0	1	0	0	2	0	0	0	0	0	2	k__Bacteria	p__Planctomycetes	c__Phycisphaerae
ASV1971	0	1	2	1	0	1	1	1	0	0	0	0	0	1	0	0	0	0	0	0	0	0	0	1	0	0	1	0	0	0	3	0	0	k__Bacteria	p__Actinobacteria	c__Actinobacteria	o__Micrococcales	f__Demequinaceae	g__midas_g_3764	s__midas_s_3764
ASV1972	0	0	0	0	0	0	0	0	0	0	0	0	0	0	0	6	0	0	0	0	0	0	0	0	0	0	0	0	0	0	9	0	0	k__Bacteria	p__Actinobacteria	c__Coriobacteriia	o__OPB41	f__midas_f_6325	g__midas_g_6325	s__midas_s_6325
ASV1973	0	0	0	0	0	0	0	0	0	0	0	0	0	0	0	0	0	0	0	17	3	0	0	0	0	0	0	0	0	0	0	0	0	k__Bacteria	p__Bacteroidetes	c__Bacteroidia
ASV1974	0	0	0	0	0	0	0	0	0	0	0	0	0	0	0	0	0	0	0	0	0	0	0	0	1	0	1	0	1	0	15	0	0	k__Bacteria
ASV1975	1	0	0	3	1	0	3	4	0	0	0	0	0	1	0	0	0	0	0	0	0	0	0	0	0	0	0	0	0	0	0	0	0	k__Bacteria	p__Bacteroidetes	c__Bacteroidia	o__Bacteroidales	f__Paludibacteraceae	g__midas_g_9269	s__midas_s_9269
ASV1976	0	0	0	0	0	0	0	0	0	0	0	0	0	0	0	0	0	0	0	0	0	0	0	0	0	0	0	0	0	0	10	0	4	k__Bacteria	p__Firmicutes	c__Negativicutes	o__Acidaminococcales	f__Veillonellaceae	g__Anaerosinus	s__Anaerosinus_glycerini
ASV1977	0	0	0	1	0	0	0	0	1	0	0	0	0	1	4	0	0	2	0	0	0	0	0	0	0	0	0	0	0	0	0	0	0	k__Bacteria	p__Planctomycetes	c__Planctomycetacia	o__Pirellulales	f__Pirellulaceae	g__Pirellula
ASV1978	0	0	0	0	0	1	0	1	0	0	0	0	0	0	0	0	0	2	0	0	1	0	0	1	0	0	1	0	0	0	0	0	3	k__Bacteria
ASV1979	0	0	0	0	0	0	0	0	0	0	0	1	1	1	0	0	0	1	0	0	1	0	0	0	0	0	0	0	0	0	2	2	0	k__Bacteria	p__Chloroflexi	c__Anaerolineae	o__Anaerolineales	f__Anaerolineaceae
ASV1980	0	0	0	0	0	0	0	1	0	0	0	0	0	1	0	0	0	2	0	0	1	0	0	2	0	0	1	0	0	0	0	0	2	k__Bacteria	p__Fibrobacteres	c__Fibrobacteria	o__Fibrobacterales	f__midas_f_6317	g__midas_g_8394	s__midas_s_8394
ASV1981	0	0	0	0	0	0	0	0	0	0	0	0	0	0	9	0	0	0	0	0	0	0	0	0	0	0	0	0	0	0	1	0	0	k__Bacteria	p__Firmicutes
ASV1982	0	1	0	0	1	2	0	6	0	0	0	0	0	1	0	0	0	0	0	0	0	0	0	0	0	0	0	0	1	0	0	0	0	k__Bacteria	p__Firmicutes	c__Clostridia	o__Clostridiales	f__Ruminococcaceae
ASV1983	0	0	0	10	0	0	0	0	0	0	0	0	0	0	0	0	0	1	0	4	1	0	0	0	0	0	0	0	0	0	0	0	0	k__Bacteria	p__Proteobacteria	c__Alphaproteobacteria	o__Rhizobiales	f__Devosiaceae	g__Devosia
ASV1984	0	0	1	0	0	0	0	1	0	0	0	0	0	2	0	0	0	1	0	1	1	0	0	0	0	0	0	0	0	0	0	0	3	k__Bacteria	p__Proteobacteria	c__Deltaproteobacteria	o__Oligoflexales	f__0319-6G20	g__midas_g_4458	s__midas_s_4458
ASV1985	0	0	0	0	0	1	0	2	0	0	1	0	0	2	0	0	0	1	0	0	2	0	0	2	0	0	0	0	0	0	0	0	0	k__Bacteria	p__Spirochaetes	c__Leptospirae	o__Leptospirales	f__Leptospiraceae	g__RBG-16-49-21
ASV1986	0	0	0	5	0	0	0	0	0	0	0	0	0	0	0	4	0	0	0	0	0	0	0	0	1	0	0	2	0	0	0	0	0	k__Bacteria	p__Proteobacteria	c__Deltaproteobacteria	o__Oligoflexales	f__Oligoflexaceae	g__midas_g_7567	s__midas_s_7567
ASV1987	0	0	0	0	0	0	0	0	0	0	10	0	0	0	0	0	0	1	0	0	0	0	0	0	0	0	0	0	0	0	0	0	0	k__Bacteria	p__Bacteroidetes	c__Bacteroidia	o__Sphingobacteriales	f__ST-12K33	g__midas_g_3970	s__midas_s_3970
ASV1988	0	0	0	2	0	2	0	0	0	1	0	0	3	0	0	0	0	0	1	0	0	0	0	0	0	0	1	0	0	0	0	0	0	k__Bacteria	p__Gemmatimonadetes	c__Gemmatimonadetes	o__Gemmatimonadales	f__Gemmatimonadaceae	g__midas_g_764	s__midas_s_764
ASV1989	1	0	0	0	0	0	0	0	0	0	0	0	0	0	0	0	0	0	2	0	10	0	0	0	0	0	0	0	0	0	0	0	0	k__Bacteria	p__Bacteroidetes	c__Bacteroidia	o__Bacteroidales	f__Prolixibacteraceae	g__WCHB1-32
ASV1990	0	0	3	0	0	0	0	0	0	0	0	0	0	0	0	0	0	0	0	0	2	0	1	2	0	0	0	0	0	0	1	0	1	k__Bacteria	p__Firmicutes	c__Erysipelotrichia	o__Erysipelotrichales	f__Erysipelotrichaceae	g__midas_g_7231	s__midas_s_7231
ASV1991	1	0	0	0	0	0	0	0	0	0	0	2	0	0	0	4	0	0	2	0	0	0	0	0	0	0	0	0	1	0	1	0	0	k__Bacteria	p__Actinobacteria	c__Coriobacteriia	o__OPB41	f__midas_f_3016	g__midas_g_5574	s__midas_s_5574
ASV1992	2	0	3	0	0	0	1	4	0	0	0	0	0	0	0	0	0	0	0	0	0	0	0	0	0	0	0	0	0	0	2	0	1	k__Archaea	p__Euryarchaeota	c__Methanomicrobia	o__Methanomicrobiales	f__Methanospirillaceae	g__Methanospirillum
ASV1993	0	0	0	0	0	0	0	0	0	0	1	0	0	1	0	0	0	0	1	0	1	0	0	1	0	0	0	0	0	0	0	0	4
ASV1994	0	0	0	0	0	0	0	0	0	1	0	0	0	0	0	0	0	1	0	0	0	0	0	1	0	0	2	0	0	0	0	0	4	k__Bacteria
ASV1995	0	0	1	0	0	0	0	0	0	0	1	0	0	1	0	0	0	2	0	0	1	0	0	1	0	0	2	0	0	0	0	0	1	k__Bacteria	p__Firmicutes	c__Clostridia	o__Clostridiales	f__Eubacteriaceae	g__Eubacterium	s__Eubacterium_aggregans
ASV1996	0	1	0	0	0	0	0	3	0	0	0	0	0	0	0	0	0	1	0	0	3	0	0	0	0	0	0	0	0	0	0	2	0	k__Bacteria	p__Proteobacteria	c__Deltaproteobacteria
ASV1997	0	0	1	0	0	0	0	0	0	0	0	0	0	2	0	0	0	1	0	0	2	0	0	2	0	0	0	0	0	0	0	1	0	k__Bacteria	p__Proteobacteria	c__Deltaproteobacteria	o__Syntrophobacterales	f__Syntrophobacteraceae	g__Desulforhabdus	s__midas_s_6670
ASV1998	0	0	0	0	0	0	0	1	0	0	1	0	1	2	0	0	0	1	0	1	0	0	0	1	0	0	1	0	0	0	0	0	1	k__Bacteria	p__Proteobacteria	c__Gammaproteobacteria	o__midas_o_26	f__midas_f_98	g__midas_g_523	s__midas_s_1915
ASV1999	0	0	1	0	0	0	0	3	0	0	0	0	0	1	0	0	0	2	0	0	2	0	0	0	0	0	0	0	0	0	0	1	0	k__Bacteria	p__Atribacteria	c__Caldatribacteriia	o__Caldatribacteriales	f__Caldatribacteriaceae	g__Ca_Caldatribacterium	s__midas_s_77
[truncated: 280 more rows]
